# Supplementary material for: Parallel encoding of sensory history and behavioral preference during Caenorhabditis elegans olfactory learning
Source: eLife. 2016 Jul 6;5:e14000. doi: 10.7554/eLife.14000 (PMC4935464; doi:10.7554/eLife.14000)
Supplement: Figure 4—source data 1. — DOI: http://dx.doi.org/10.7554/eLife.14000.010 [file elife-14000-fig4-data1.xlsx]

## Sheet: WT, naive
Figure 4B Source Data
ΔF/Fmax values for WT, naïve
Frame / Animal #	1	2	3	4	5	6	7	8	9	10	11	12	13	14	15	16	17	18	19	20	21	22	23	24	25
1	0.9023	0.561788	0.975977	0.93494	0.839723	0.527084	NaN	0.826973	0.888536	0.428514	0.586464	0.84584	0.251576	0.670652	0.503705	0.700766	0.422623	0.509902	0.590806	0.501315	0.504105	0.950834	0.372831	0.518607	0.368391
2	0.839832	0.585592	0.936626	0.955017	0.839067	0.528241	NaN	0.941727	0.935817	0.42481	0.531198	0.877833	0.309618	0.80853	0.575005	0.718027	0.518363	0.540252	0.607851	0.478381	0.688529	NaN	0.312644	0.515364	0.389865
3	0.874329	0.57381	0.937794	0.959204	0.838405	0.529386	NaN	0.904589	0.935652	0.418687	0.520846	0.860796	0.302646	0.801869	0.626698	0.699903	0.538968	0.541866	0.610828	0.472956	0.691781	NaN	0.340792	0.512169	0.378358
4	0.906962	0.592099	0.92498	0.973291	0.837733	0.53052	NaN	0.885543	0.907418	0.399518	0.527751	0.853659	0.301478	0.806833	0.614774	0.688026	0.550772	0.532872	0.609274	0.455289	0.646115	NaN	0.341994	0.509024	0.396463
5	0.906755	0.587818	0.935434	0.966967	0.83705	0.53164	NaN	0.869745	0.900824	0.400112	0.518484	0.846911	0.300298	0.828823	0.617851	0.698928	0.468875	0.532288	0.610172	0.465144	0.679955	NaN	0.348545	0.505932	0.392206
6	0.89696	0.583926	0.932792	0.979917	0.836353	0.532744	NaN	0.878129	0.889905	0.392088	0.529252	0.851307	0.300513	0.84189	0.622087	0.690175	0.444099	0.524343	0.613722	0.455855	0.673363	NaN	0.355923	0.502896	0.388244
7	0.909472	0.583603	0.922404	0.957973	0.835638	0.533833	NaN	0.880033	0.882501	0.401337	0.533653	0.84495	0.288574	0.840854	0.626852	0.689591	0.448159	0.547827	0.608728	0.461881	0.654155	NaN	0.352885	0.499921	0.388369
8	0.908081	0.57905	0.91825	0.956164	0.834905	0.534906	NaN	0.873334	0.879364	0.398253	0.539605	0.842037	0.299496	0.840517	0.621935	0.704362	0.449542	0.543351	0.605258	0.461098	0.669893	NaN	0.353734	0.497013	0.389487
9	0.90762	0.579799	0.920855	0.954882	0.834152	0.535962	NaN	0.892033	0.873977	0.399095	0.542371	0.83473	0.293109	0.844153	0.618495	0.696451	0.448946	0.525001	0.607201	0.474121	0.68424	NaN	0.354863	0.494175	0.382834
10	0.909514	0.582744	0.92196	0.958353	0.83338	0.537003	NaN	0.899021	0.86828	0.399975	0.550883	0.829022	0.292397	0.844244	0.614481	0.684566	0.471151	0.496393	0.605892	0.484578	0.680987	NaN	0.347394	0.49141	0.377561
11	0.912423	0.574289	0.913925	0.960425	0.832588	0.538027	NaN	0.898777	0.865542	0.395256	0.54154	0.834184	0.287094	0.851893	0.613262	0.682033	0.477827	0.483935	0.599774	0.48845	0.678528	NaN	0.354277	0.488723	0.372501
12	0.914299	0.568065	0.90827	0.963821	0.83178	0.539037	NaN	0.905133	0.866848	0.394588	0.544126	0.834075	0.28636	0.860896	0.612926	0.689978	0.479407	0.477855	0.59616	0.49763	0.677351	NaN	0.348866	0.486116	0.373042
13	0.91677	0.568056	0.902096	0.964676	0.830958	0.540033	NaN	0.906792	0.864815	0.391616	0.543824	0.838655	0.290903	0.863036	0.613129	0.697803	0.472075	0.475459	0.598483	0.496381	0.684239	NaN	0.350729	0.483592	0.371049
14	0.917252	0.567021	0.899284	0.965629	0.830126	0.541016	NaN	0.903963	0.858213	0.389323	0.539674	0.834847	0.284549	0.862667	0.611893	0.702391	0.456233	0.460755	0.594887	0.49886	0.680872	NaN	0.355383	0.481152	0.369967
15	0.919693	0.563117	0.893471	0.965767	0.829289	0.541987	NaN	0.895459	0.856088	0.386459	0.533762	0.832256	0.28341	0.860528	0.613479	0.702725	0.453843	0.451954	0.595512	0.502269	0.688111	NaN	0.355089	0.478797	0.370305
16	0.91403	0.561805	0.887407	0.962141	0.828452	0.542949	NaN	0.89102	0.855694	0.387719	0.53268	0.830173	0.282435	0.864659	0.611895	0.711252	0.445417	0.448787	0.595905	0.504373	0.692302	NaN	0.344672	0.476522	0.369528
17	0.916907	0.561103	0.885243	0.962995	0.827624	0.543902	NaN	0.890363	0.854292	0.389412	0.5416	0.828973	0.285713	0.863353	0.612238	0.715412	0.441481	0.443128	0.596371	0.508306	0.687768	NaN	0.3421	0.47432	0.369484
18	0.926648	0.558882	0.883957	0.965473	0.82681	0.544848	NaN	0.890979	0.855703	0.384543	0.54353	0.823979	0.28534	0.87205	0.613055	0.726102	0.443288	0.440081	0.596588	0.514235	0.685167	NaN	0.335827	0.472181	0.367974
19	0.936344	0.559886	0.881542	0.964869	0.82602	0.545792	NaN	0.894929	0.853711	0.38496	0.537078	0.823118	0.286226	0.870125	0.608939	0.732838	0.438739	0.432258	0.596597	0.516938	0.689752	NaN	0.340175	0.470094	0.368139
20	0.939379	0.559654	0.875378	0.9634	0.825264	0.546735	NaN	0.894606	0.851998	0.385289	0.537156	0.822307	0.286586	0.87197	0.607988	0.733019	0.434231	0.432266	0.596438	0.519407	0.680036	NaN	0.339587	0.468046	0.366719
21	0.943256	0.557653	0.869195	0.962075	0.824554	0.547683	NaN	0.89723	0.849405	0.386912	0.541241	0.823022	0.282768	0.871741	0.606906	0.737673	0.42775	0.430478	0.597498	0.522904	0.685428	NaN	0.338229	0.466019	0.363668
22	0.943324	0.556328	0.864126	0.958352	0.823905	0.548639	NaN	0.89389	0.84732	0.386657	0.538783	0.822497	0.285638	0.870646	0.607479	0.73691	0.422938	0.427302	0.596509	0.527344	0.677959	NaN	0.33425	0.463996	0.362286
23	0.941791	0.553591	0.862005	0.952187	0.823336	0.549607	NaN	0.892543	0.84559	0.387997	0.538489	0.821273	0.287852	0.86921	0.608474	0.734776	0.423363	0.424365	0.59732	0.529804	0.681541	NaN	0.336327	0.46196	0.361747
24	0.947867	0.54983	0.857637	0.947187	0.822865	0.550583	NaN	0.887276	0.842558	0.386423	0.53678	0.817529	0.287653	0.869656	0.606282	0.740016	0.414985	0.418896	0.596092	0.529752	0.674664	NaN	0.336436	0.459916	0.362891
25	0.945417	0.547319	0.851632	0.945388	0.822482	0.551545	NaN	0.888378	0.842352	0.385718	0.533756	0.816576	0.286072	0.869365	0.603843	0.741877	0.409329	0.417273	0.596023	0.529259	0.67935	NaN	0.344599	0.457918	0.362727
26	0.948252	0.544887	0.845741	0.944879	0.821829	0.552108	NaN	0.889605	0.840673	0.383915	0.530372	0.817221	0.288109	0.873209	0.605233	0.743844	0.405463	0.414624	0.596295	0.531485	0.680219	NaN	0.354185	0.457555	0.362355
27	0.948404	0.544761	0.845211	0.941086	0.821083	0.552581	NaN	0.885964	0.838457	0.383032	0.534518	0.816301	0.288055	0.872092	0.605728	0.745459	0.399793	0.415712	0.597155	0.534071	0.679796	NaN	0.363217	0.457318	0.3609
28	0.949641	0.5428	0.843805	0.940682	0.820218	0.552947	NaN	0.881302	0.834186	0.381158	0.537497	0.812454	0.28657	0.871404	0.604261	0.743668	0.401513	0.409584	0.595649	0.537307	0.674559	NaN	0.370615	0.457201	0.359577
29	0.949051	0.54192	0.838571	0.939014	0.81924	0.553194	NaN	0.88111	0.831144	0.38043	0.539165	0.812147	0.286863	0.87465	0.602556	0.737122	0.399177	0.406184	0.595649	0.542546	0.67412	NaN	0.377513	0.457198	0.358485
30	0.951563	0.541427	0.834952	0.940541	0.81816	0.553319	NaN	0.879705	0.829231	0.380107	0.535948	0.808576	0.286733	0.876391	0.59929	0.729739	0.392721	0.402547	0.595289	0.545389	0.676854	NaN	0.378345	0.45734	0.357741
31	0.953637	0.539487	0.832174	0.938487	0.816988	0.553326	NaN	0.875911	0.828644	0.382041	0.537545	0.805878	0.285281	0.876365	0.599631	0.72221	0.393188	0.398949	0.594326	0.549618	0.682002	NaN	0.386019	0.457657	0.355964
32	0.952096	0.534476	0.830445	0.931744	0.815749	0.553218	NaN	0.875834	0.82679	0.38259	0.537902	0.802652	0.286819	0.877378	0.59999	0.712141	0.392083	0.396656	0.594164	0.554104	0.680197	NaN	0.390535	0.458162	0.353607
33	0.953618	0.533018	0.823701	0.931761	0.814473	0.553	NaN	0.875349	0.825341	0.380919	0.539475	0.800914	0.287827	0.880209	0.598429	0.701397	0.396947	0.394027	0.595024	0.554532	0.679759	NaN	0.395578	0.458887	0.35264
34	0.954094	0.532148	0.820796	0.929285	0.813196	0.552676	NaN	0.875809	0.824671	0.381504	0.539236	0.796941	0.285487	0.87804	0.597969	0.691549	0.399071	0.392762	0.59595	0.552923	0.673103	NaN	0.39893	0.459885	0.351738
35	0.953257	0.533364	0.817603	0.927582	0.811962	0.552247	NaN	0.873918	0.823529	0.381934	0.536353	0.793865	0.286321	0.877936	0.595744	0.684372	0.402745	0.39209	0.596567	0.555166	0.672033	NaN	0.400925	0.461193	0.351143
36	0.955045	0.531037	0.81154	0.922894	0.810815	0.551722	NaN	0.871951	0.822905	0.381313	0.531873	0.790058	0.286289	0.876235	0.594098	0.678427	0.41158	0.387425	0.595406	0.56008	0.672895	NaN	0.403142	0.462862	0.350101
37	0.953656	0.530491	0.808762	0.925896	0.809783	0.551113	NaN	0.870814	0.82223	0.378866	0.530086	0.787824	0.287014	0.878053	0.592435	0.675624	0.413704	0.383254	0.596979	0.56246	0.673853	NaN	0.403086	0.464984	0.348431
38	0.952381	0.52808	0.805038	0.92774	0.808885	0.55044	NaN	0.868783	0.821483	0.377171	0.532135	0.783993	0.289691	0.877819	0.591498	0.675888	0.409775	0.374853	0.596648	0.56359	0.677961	NaN	0.413088	0.46767	0.347034
39	0.950231	0.52592	0.80203	0.923754	0.808147	0.549717	NaN	0.866049	0.820432	0.376407	0.524772	0.782939	0.288304	0.879456	0.591463	0.673158	0.410985	0.372026	0.596023	0.566398	0.673786	NaN	0.41644	0.470992	0.345661
40	0.947073	0.524588	0.797338	0.924035	0.8076	0.54896	NaN	0.864235	0.818684	0.375989	0.525058	0.780594	0.284761	0.879482	0.592103	0.671573	0.405506	0.369278	0.596295	0.568744	0.672048	NaN	0.421566	0.474997	0.343321
41	0.946597	0.522596	0.794514	0.922297	0.807269	0.548184	NaN	0.856162	0.818225	0.375786	0.51505	0.780319	0.284501	0.87943	0.592418	0.673085	0.410943	0.366472	0.595737	0.568419	0.670852	NaN	0.43021	0.479742	0.342139
42	0.945303	0.51986	0.78822	0.922016	0.807163	0.547416	NaN	0.853595	0.817147	0.373052	0.517767	0.779115	0.286321	0.880248	0.591566	0.674068	0.409668	0.365404	0.596398	0.566946	0.670845	NaN	0.434339	0.485279	0.343503
43	0.942905	0.519378	0.785154	0.920347	0.807279	0.546692	NaN	0.84952	0.815198	0.373792	0.515837	0.777416	0.287199	0.882923	0.590159	0.678677	0.411304	0.369674	0.597339	0.560662	0.669277	NaN	0.439409	0.491636	0.344479
44	0.94496	0.516704	0.779137	0.918767	0.807617	0.546035	NaN	0.848357	0.814523	0.371476	0.504256	0.774388	0.288055	0.881858	0.589477	0.681788	0.402702	0.37088	0.597133	0.556638	0.675212	NaN	0.450824	0.498804	0.344239
45	0.94222	0.512856	0.77441	0.917134	0.808183	0.545453	NaN	0.847399	0.812238	0.369769	0.49737	0.770022	0.290861	0.880326	0.588889	0.682889	0.402575	0.373805	0.598493	0.558128	0.67548	NaN	0.45933	0.506747	0.345669
46	0.939043	0.513433	0.773315	0.91234	0.808974	0.544949	NaN	0.84708	0.811376	0.372491	0.491246	0.76527	0.289431	0.880105	0.588778	0.684034	0.395354	0.368527	0.598993	0.559138	0.675532	NaN	0.460881	0.515398	0.344991
47	0.935846	0.512269	0.773131	0.912691	0.809977	0.54451	NaN	0.842507	0.808591	0.371858	0.484121	0.762391	0.292919	0.88004	0.588062	0.682787	0.398837	0.369654	0.601447	0.557803	0.674722	NaN	0.466589	0.524657	0.343925
48	0.937692	0.51293	0.769673	0.908933	0.811152	0.544121	NaN	0.836975	0.805476	0.370629	0.483883	0.76	0.294761	0.876871	0.59073	0.67991	0.397563	0.366234	0.601102	0.557768	0.683963	NaN	0.47213	0.53442	0.344536
49	0.936322	0.512269	0.768116	0.90802	0.812464	0.543765	NaN	0.833871	0.803779	0.370223	0.483144	0.757231	0.292984	0.880248	0.588062	0.681172	0.39614	0.367322	0.601609	0.559412	0.690322	NaN	0.477172	0.54458	0.344603
50	0.93343	0.510057	0.765903	0.907318	0.813878	0.543413	NaN	0.831163	0.800159	0.369232	0.485241	0.754226	0.293981	0.880157	0.588522	0.681906	0.403382	0.368488	0.601572	0.559875	0.696369	NaN	0.480691	0.55503	0.343834
51	0.934876	0.50926	0.764912	0.905457	0.815361	0.543037	NaN	0.828442	0.799453	0.369519	0.487362	0.749757	0.296375	0.881326	0.589946	0.68261	0.410412	0.371631	0.602248	0.560114	0.702148	NaN	0.479112	0.565693	0.343098
52	0.934876	0.507719	0.761523	0.903191	0.816887	0.542618	NaN	0.823869	0.799223	0.36891	0.482596	0.747555	0.298195	0.882105	0.590065	0.681862	0.412727	0.371868	0.603858	0.560559	0.712867	NaN	0.484237	0.576538	0.342436
53	0.934153	0.508966	0.758872	0.901453	0.818443	0.542131	NaN	0.822643	0.797664	0.368015	0.483645	0.744967	0.299008	0.881066	0.589596	0.680101	0.417335	0.369298	0.603409	0.557426	0.716641	NaN	0.491081	0.58754	0.340816
54	0.932745	0.506471	0.758733	0.903437	0.820012	0.541562	NaN	0.820663	0.796663	0.367143	0.479046	0.741592	0.298065	0.884663	0.588582	0.680453	0.423749	0.371433	0.602785	0.561039	0.720251	NaN	0.493103	0.598693	0.340749
55	0.933829	0.506387	0.757154	0.904614	0.821577	0.54091	NaN	0.819526	0.794672	0.368158	0.473684	0.739664	0.300676	0.886196	0.590312	0.674993	0.426	0.369812	0.601006	0.562015	0.727026	1.03913	0.502967	0.610021	0.34108
56	0.936036	0.506198	0.757604	0.903841	0.823136	0.540178	NaN	0.81821	0.792186	0.365018	0.467918	0.737257	0.300102	0.885559	0.589588	0.676446	0.42617	0.365997	0.600749	0.561981	0.732746	1.0353	0.506208	0.621555	0.340195
57	0.935694	0.503126	0.757523	0.903824	0.824689	0.539377	NaN	0.815196	0.79041	0.362093	0.453811	0.73459	0.298629	0.885481	0.590833	0.680321	0.427805	0.366195	0.601374	0.562717	0.744022	1.02845	0.516072	0.633337	0.337946
58	0.933411	0.502319	0.756359	0.904544	0.826239	0.538529	NaN	0.810099	0.787745	0.361449	0.449022	0.73275	0.299257	0.886287	0.591131	0.680409	0.430757	0.365582	0.600396	0.561672	0.74972	1.02698	0.517983	0.645403	0.336615
59	0.927493	0.502497	0.753707	0.900961	0.827776	0.53765	NaN	0.806714	0.783905	0.364696	0.445305	0.729666	0.299257	0.8843	0.592035	0.68242	0.429674	0.363427	0.600521	0.560388	0.756272	1.01822	0.528484	0.657746	0.336069
60	0.924391	0.499635	0.753488	0.898837	0.829273	0.536766	NaN	0.802498	0.780244	0.363812	0.441897	0.72917	0.298867	0.883105	0.591617	0.679558	0.426998	0.361629	0.598221	0.553762	0.767132	1.00757	0.53494	0.670342	0.33468
61	0.918588	0.496689	0.753742	0.901383	0.830723	0.535907	NaN	0.796558	0.778983	0.362046	0.441373	0.725229	0.298531	0.883391	0.592981	0.676549	0.428166	0.367835	0.596362	0.553145	0.773038	1.00019	0.539733	0.683133	0.33301
62	0.91385	0.497989	0.753315	0.898696	0.832147	0.535098	NaN	0.792943	0.777813	0.360136	0.441015	0.722924	0.300167	0.886105	0.593356	0.676739	0.428846	0.362795	0.596104	0.551125	0.780607	0.991542	0.541728	0.696006	0.332919
63	0.914116	0.498534	0.754595	0.897923	0.833578	0.534359	NaN	0.787105	0.776602	0.358608	0.437584	0.719833	0.299929	0.883767	0.593305	0.675829	0.435069	0.364258	0.595707	0.554173	0.792263	0.98714	0.546715	0.708814	0.332555
64	0.911985	0.496196	0.754572	0.897414	0.835054	0.533704	NaN	0.786505	0.776767	0.35628	0.433795	0.716592	0.300427	0.883689	0.592708	0.67762	0.43509	0.362439	0.596384	0.553077	0.80212	0.975514	0.553115	0.721457	0.331117
65	0.90837	0.49607	0.75282	0.894763	0.836585	0.53314	NaN	0.782903	0.775799	0.352317	0.424884	0.712808	0.302074	0.885598	0.594772	0.676417	0.444456	0.364692	0.595583	0.546211	0.806971	0.980857	0.559931	0.733852	0.331141
66	0.906943	0.494152	0.752612	0.898415	0.838145	0.532669	NaN	0.778495	0.775124	0.351576	0.420451	0.708119	0.301587	0.887196	0.59258	0.676695	0.447939	0.365088	0.594958	0.541433	0.812022	0.969645	0.564779	0.745904	0.332654
67	0.906943	0.493009	0.751102	0.898011	0.839691	0.532287	NaN	0.775698	0.775083	0.351803	0.419451	0.70598	0.299951	0.887352	0.591847	0.67671	0.449978	0.370425	0.594127	0.538231	0.82318	0.969457	0.567744	0.757531	0.332688
68	0.906239	0.493564	0.753776	0.900944	0.84119	0.531978	NaN	0.774446	0.773051	0.351039	0.412755	0.702275	0.300644	0.888507	0.590611	0.677473	0.453078	0.372975	0.594201	0.535577	0.835548	0.968705	0.569323	0.768654	0.332564
69	0.907361	0.494718	0.754802	0.904983	0.842604	0.531721	NaN	0.77161	0.771253	0.348485	0.403891	0.699647	0.299376	0.887832	0.591839	0.680291	0.454671	0.375663	0.592907	0.529413	0.839827	0.958697	0.571567	0.779172	0.332779
70	0.902338	0.493543	0.753638	0.909689	0.843898	0.531494	NaN	0.767778	0.770335	0.348831	0.398196	0.696736	0.30033	0.888144	0.590909	0.682787	0.459067	0.375723	0.591327	0.52818	0.844953	0.958434	0.57165	0.788999	0.329885
71	0.898913	0.494089	0.752912	0.912674	0.845068	0.531277	NaN	0.765824	0.769358	0.346515	0.393668	0.694683	0.301522	0.889066	0.593493	0.681994	0.463485	0.379162	0.591004	0.52253	0.855226	0.956891	0.5824	0.798071	0.328462
72	0.895983	0.495431	0.753292	0.913499	0.846104	0.531058	NaN	0.76461	0.770376	0.345858	0.389451	0.692866	0.301868	0.890936	0.593245	0.677679	0.476036	0.381159	0.589806	0.524893	0.866332	0.964453	0.587498	0.806328	0.325213
73	0.893757	0.494277	0.757096	0.914939	0.846999	0.530823	NaN	0.759705	0.767321	0.342253	0.386496	0.688146	0.303298	0.8913	0.595283	0.676108	0.48296	0.382246	0.589946	0.527119	0.872342	0.968893	0.583647	0.813702	0.324568
74	0.896097	0.494539	0.758779	0.916484	0.847761	0.530561	NaN	0.75623	0.765523	0.340737	0.383041	0.683135	0.303688	0.8903	0.59542	0.677605	0.488184	0.382048	0.590475	0.528437	0.876063	0.966033	0.58506	0.820127	0.322856
75	0.893357	0.49542	0.759033	0.919768	0.848394	0.530272	NaN	0.751695	0.764178	0.340785	0.37949	0.678211	0.302702	0.892001	0.59553	0.675037	0.494662	0.382266	0.590945	0.527598	0.886314	0.964604	0.578355	0.825577	0.322211
76	0.894308	0.494718	0.75697	0.92551	0.848922	0.529976	NaN	0.748004	0.761485	0.337024	0.374987	0.673876	0.302724	0.893351	0.594729	0.675976	0.49823	0.378352	0.590166	0.521417	0.890044	0.960766	0.572287	0.830066	0.321583
77	0.890769	0.493061	0.754883	0.924737	0.849368	0.529682	NaN	0.748183	0.761641	0.33601	0.367481	0.669251	0.303905	0.895845	0.594652	0.67897	0.495023	0.379043	0.58899	0.516229	0.898802	0.955198	0.565333	0.833653	0.319086
78	0.887515	0.492275	0.759448	0.926669	0.849727	0.529393	NaN	0.746892	0.760609	0.335831	0.363621	0.66479	0.302962	0.895416	0.597602	0.689846	0.500205	0.377067	0.586315	0.511811	0.904707	0.942444	0.565721	0.836437	0.319458
79	0.88782	0.490597	0.760243	0.923912	0.850009	0.529111	NaN	0.747378	0.759256	0.333288	0.364502	0.662446	0.304479	0.893871	0.598003	0.698623	0.506067	0.378589	0.586161	0.505184	0.909439	0.930292	0.564502	0.838529	0.319392
80	0.887839	0.49001	0.761258	0.926072	0.850246	0.52884	NaN	0.746816	0.759517	0.331211	0.353589	0.659134	0.304003	0.894624	0.598847	0.705184	0.501458	0.378391	0.585771	0.498164	0.913874	0.925439	0.560457	0.840071	0.318184
81	0.88371	0.49218	0.762491	0.931358	0.850465	0.528591	NaN	0.745602	0.758081	0.328644	0.351516	0.655673	0.303071	0.896066	0.599282	0.712581	0.502392	0.380111	0.584147	0.4939	0.924162	0.913851	0.560457	0.8412	0.316382
82	0.882188	0.492411	0.764139	0.935589	0.850699	0.528392	NaN	0.743252	0.757132	0.328704	0.345344	0.651118	0.30371	0.894637	0.600552	0.720184	0.501458	0.375426	0.581575	0.491435	0.929593	0.904746	0.55752	0.842035	0.314712
83	0.884909	0.49196	0.762929	0.935818	0.850978	0.528273	NaN	0.73827	0.756109	0.324168	0.337457	0.65019	0.30449	0.894806	0.600842	0.724147	0.505939	0.374695	0.579965	0.489637	0.940201	0.899554	0.559072	0.8427	0.314761
84	0.888086	0.490241	0.76603	0.933359	0.851321	0.528265	NaN	0.736596	0.755558	0.321135	0.333668	0.647193	0.304663	0.892754	0.60317	0.730737	0.508594	0.373904	0.578305	0.486966	0.952316	0.888154	0.560208	0.843315	0.314712
85	0.887382	0.4911	0.766745	0.936608	0.851749	0.528387	NaN	0.732892	0.7542	0.322078	0.33474	0.645092	0.305075	0.894832	0.603246	0.730077	0.503645	0.37679	0.578525	0.481504	0.95661	0.873256	0.5568	0.843924	0.313852
86	0.888924	0.489717	0.766353	0.937117	0.852295	0.528641	NaN	0.729136	0.75342	0.32147	0.326543	0.64252	0.303938	0.893403	0.60386	0.725747	0.503157	0.374952	0.577548	0.47575	0.967797	0.862232	0.56126	0.844515	0.314381
87	0.889114	0.491436	0.766111	0.933921	0.852977	0.529021	NaN	0.725151	0.752232	0.317208	0.319061	0.63935	0.305032	0.89352	0.605122	0.721403	0.505175	0.380368	0.57782	0.472514	0.97169	0.853128	0.557132	0.845067	0.313794
88	0.891873	0.491876	0.766652	0.938013	0.853789	0.52953	NaN	0.724039	0.752053	0.315775	0.323898	0.635448	0.305736	0.891832	0.607322	0.720522	0.505642	0.385152	0.57804	0.468935	0.981659	0.840148	0.555027	0.845553	0.313281
89	0.893053	0.492925	0.76784	0.93357	0.854714	0.530165	NaN	0.722187	0.750608	0.314426	0.320253	0.632356	0.306029	0.890962	0.607168	0.718511	0.51248	0.387365	0.577092	0.465836	0.988092	0.837702	0.550427	0.845947	0.313984
90	0.892748	0.492034	0.768923	0.928127	0.855743	0.530921	NaN	0.722558	0.750411	0.313841	0.320848	0.628494	0.304869	0.889702	0.608533	0.717161	0.511928	0.393928	0.576386	0.463388	0.99402	0.822804	0.53904	0.84623	0.313008
91	0.890351	0.491876	0.769465	0.924983	0.85686	0.531772	NaN	0.719709	0.749695	0.311955	0.312246	0.623664	0.304338	0.890598	0.609948	0.717763	0.51042	0.396399	0.574718	0.458782	1.00037	0.819455	0.534192	0.846369	0.310296
92	0.892786	0.491384	0.768624	0.921173	0.858054	0.532682	NaN	0.718764	0.750237	0.30804	0.31096	0.620698	0.303179	0.888274	0.614092	0.717014	0.500906	0.393474	0.572491	0.462103	1.00678	0.816709	0.533	0.846317	0.307609
93	0.890484	0.489423	0.770076	0.915782	0.859297	0.533626	NaN	0.71566	0.75098	0.306142	0.315415	0.619408	0.302139	0.890819	0.615507	0.717469	0.506513	0.397427	0.57158	0.464569	1.01241	0.803992	0.526794	0.846046	0.306749
94	0.892387	0.492411	0.772197	0.914079	0.860566	0.534588	NaN	0.71207	0.751205	0.305187	0.320419	0.617473	0.299875	0.889767	0.615498	0.718893	0.510144	0.40055	0.570228	0.458884	1.01726	0.79786	0.523608	0.845561	0.303607
95	0.892349	0.493135	0.770929	0.913236	0.861859	0.535555	NaN	0.70857	0.750778	0.300937	0.323755	0.61324	0.301684	0.887365	0.617024	0.718203	0.510845	0.407884	0.571301	0.454467	1.02763	0.780064	0.51826	0.844895	0.303152
96	0.89545	0.493522	0.770537	0.909847	0.86318	0.536521	NaN	0.710422	0.751287	0.298251	0.323064	0.610282	0.29826	0.889118	0.616598	0.72014	0.50647	0.412015	0.570419	0.44909	1.03419	0.771336	0.516183	0.844074	0.300159
97	0.892082	0.493323	0.770503	0.906668	0.864535	0.537473	NaN	0.707063	0.752696	0.297057	0.319895	0.605956	0.296429	0.889767	0.615515	0.721314	0.512672	0.414091	0.570669	0.446573	1.03604	0.755647	0.514299	0.843127	0.296984
98	0.892919	0.489853	0.769638	0.905544	0.865932	0.538397	NaN	0.705875	0.753264	0.294825	0.317179	0.601582	0.298856	0.886975	0.616999	0.719773	0.513011	0.411086	0.569603	0.444553	1.03497	0.736347	0.514243	0.842082	0.295744
99	0.894365	0.492065	0.771286	0.902981	0.867376	0.539292	NaN	0.703103	0.755044	0.292473	0.310817	0.597216	0.296646	0.886248	0.617306	0.717807	0.509677	0.412806	0.568809	0.440734	1.03509	0.731982	0.510946	0.840953	0.294942
100	0.893319	0.490744	0.771021	0.900961	0.868872	0.540153	NaN	0.700752	0.755852	0.291053	0.306194	0.596217	0.295747	0.886313	0.617169	0.717763	0.51265	0.416621	0.568846	0.437481	1.03412	0.722652	0.504657	0.83975	0.294288
101	0.892976	0.491226	0.770871	0.902629	0.870409	0.540977	NaN	0.70226	0.756256	0.288152	0.306384	0.592394	0.296321	0.886157	0.616675	0.716119	0.516813	0.418776	0.568346	0.433166	1.0337	0.714036	0.500556	0.838486	0.290981
102	0.891835	0.490304	0.772116	0.901646	0.871974	0.541763	NaN	0.699539	0.757347	0.286361	0.303406	0.589129	0.296419	0.889079	0.615311	0.71857	0.51231	0.425398	0.568949	0.435443	1.03274	0.709296	0.494267	0.837196	0.28998
103	0.893357	0.49195	0.768704	0.898275	0.873551	0.542511	NaN	0.700624	0.757118	0.285179	0.306099	0.585141	0.297025	0.88678	0.6163	0.719289	0.507511	0.427809	0.569339	0.430923	1.03368	0.694021	0.494627	0.835893	0.287434
104	0.890655	0.491803	0.768232	0.895061	0.875129	0.543213	NaN	0.69936	0.756714	0.284773	0.306527	0.582065	0.294999	0.885105	0.615166	0.722826	0.51178	0.433502	0.570926	0.426077	1.0331	0.684277	0.49097	0.834561	0.285995
105	0.889685	0.492233	0.765546	0.895465	0.876705	0.543865	NaN	0.699973	0.757338	0.282147	0.310245	0.576676	0.294512	0.884533	0.616453	0.719245	0.516537	0.439373	0.57108	0.425152	1.03339	0.677317	0.492189	0.833179	0.283977
106	0.890351	0.492705	0.763851	0.891953	0.878289	0.544474	NaN	0.702119	0.758939	0.280858	0.310054	0.572192	0.29566	0.885871	0.617118	0.716618	0.526264	0.442832	0.571066	0.423491	1.03212	0.668964	0.487507	0.831734	0.283953
107	0.890541	0.492138	0.762825	0.888704	0.879894	0.545054	NaN	0.704495	0.759614	0.277921	0.312604	0.565065	0.294804	0.88791	0.617152	0.714431	0.528196	0.446628	0.57144	0.4207	1.03192	0.6532	0.483739	0.830236	0.282158
108	0.888638	0.490975	0.761995	0.888915	0.881531	0.545604	NaN	0.705057	0.761412	0.276035	0.310888	0.560251	0.296603	0.888235	0.619113	0.710644	0.529152	0.450838	0.571271	0.419005	1.03104	0.644058	0.476701	0.828706	0.27933
109	0.887915	0.493826	0.758883	0.886826	0.883218	0.546106	NaN	0.704035	0.762453	0.275653	0.309697	0.55568	0.297513	0.888209	0.61913	0.711055	0.536734	0.456709	0.571896	0.421334	1.03251	0.639957	0.477311	0.827148	0.278719
110	0.88645	0.495934	0.754549	0.883858	0.88497	0.546538	NaN	0.701902	0.761678	0.275916	0.309863	0.552424	0.296256	0.889975	0.61792	0.709441	0.543381	0.458863	0.57233	0.420238	1.0319	0.635631	0.474457	0.825552	0.276412
111	0.883596	0.494047	0.753615	0.880293	0.886778	0.546893	NaN	0.704316	0.761384	0.274901	0.309458	0.548128	0.295931	0.887118	0.621228	0.708384	0.549009	0.467284	0.572469	0.420272	1.02748	0.622651	0.470883	0.823902	0.274791
112	0.88038	0.493942	0.750422	0.877747	0.888636	0.547171	NaN	0.706245	0.760779	0.274686	0.312723	0.542984	0.298575	0.890533	0.623112	0.710923	0.549498	0.47108	0.573829	0.417036	1.0273	0.616594	0.468279	0.822197	0.272906
113	0.879391	0.495043	0.748647	0.875482	0.890538	0.547383	NaN	0.706258	0.75988	0.274173	0.308529	0.539515	0.297968	0.889494	0.624954	0.706197	0.5516	0.476002	0.574196	0.414999	1.02694	0.609182	0.464982	0.820426	0.271947
114	0.876803	0.495378	0.749119	0.874692	0.892512	0.547537	NaN	0.706769	0.760394	0.272108	0.310078	0.536926	0.29592	0.887585	0.624272	0.701148	0.548032	0.478255	0.573109	0.418406	1.02603	0.59417	0.457113	0.818565	0.269714
115	0.873892	0.495588	0.74965	0.870038	0.894577	0.547628	NaN	0.705875	0.759421	0.269231	0.312675	0.533504	0.298878	0.883611	0.629413	0.695365	0.553448	0.482268	0.573351	0.421026	1.02486	0.595186	0.457446	0.816593	0.266721
116	0.869058	0.495724	0.748935	0.870547	0.896739	0.547656	NaN	0.705415	0.757976	0.267261	0.311079	0.529555	0.30137	0.882378	0.630351	0.689142	0.556846	0.479204	0.573704	0.418851	1.02307	0.584238	0.457335	0.814514	0.263538
117	0.866395	0.495693	0.747206	0.866245	0.898988	0.547626	NaN	0.706999	0.758288	0.264038	0.313819	0.527117	0.299365	0.883507	0.632883	0.682625	0.548903	0.480706	0.573491	0.421694	1.02113	0.578595	0.458083	0.812333	0.262223
118	0.861581	0.495892	0.743713	0.862891	0.901296	0.547545	NaN	0.70857	0.758747	0.260994	0.310674	0.523907	0.299322	0.884507	0.632994	0.676475	0.552705	0.48296	0.573359	0.424947	1.0197	0.578181	0.453927	0.810057	0.2609
119	0.862075	0.497706	0.740047	0.858133	0.903601	0.547416	NaN	0.708417	0.758237	0.259692	0.313199	0.521122	0.29735	0.886313	0.63452	0.668828	0.547077	0.488969	0.574409	0.42029	1.02156	0.57265	0.457889	0.807694	0.259412
120	0.858251	0.497486	0.739194	0.856728	0.905846	0.547245	NaN	0.710128	0.758072	0.260015	0.316774	0.518519	0.298607	0.882923	0.634776	0.664484	0.542532	0.490195	0.575828	0.422447	1.02049	0.569151	0.452292	0.805262	0.258593
121	0.857185	0.49758	0.738065	0.854866	0.908002	0.547034	NaN	0.708711	0.756999	0.260695	0.316249	0.516631	0.297123	0.881001	0.63822	0.659875	0.538497	0.49395	0.577518	0.421402	1.01892	0.559595	0.443038	0.802803	0.257253
122	0.857908	0.497549	0.733073	0.853163	0.910019	0.546784	NaN	0.709681	0.757719	0.261996	0.314629	0.514924	0.297773	0.881404	0.639797	0.654694	0.536458	0.49735	0.578775	0.419296	1.01453	0.551694	0.444285	0.800362	0.25488
123	0.853303	0.497423	0.731782	0.850582	0.91184	0.546485	NaN	0.707816	0.757568	0.262736	0.317679	0.514373	0.296657	0.882494	0.641443	0.653241	0.529683	0.50073	0.575997	0.415546	1.01524	0.54876	0.442124	0.798005	0.252689
124	0.849955	0.497517	0.732324	0.848264	0.913435	0.546126	NaN	0.708136	0.756843	0.260409	0.320205	0.511572	0.296386	0.880313	0.643941	0.654019	0.533654	0.504051	0.573572	0.410393	1.01463	0.550528	0.441237	0.7958	0.249531
125	0.848204	0.498241	0.730399	0.845349	0.914777	0.545695	NaN	0.709451	0.75726	0.264253	0.321206	0.510416	0.297513	0.876559	0.647352	0.650056	0.53323	0.507906	0.572212	0.41392	1.01539	0.549249	0.438855	0.793779	0.249349
126	0.852257	0.498681	0.731229	0.842838	0.915861	0.545195	NaN	0.706858	0.75676	0.262987	0.319871	0.510668	0.295584	0.873598	0.649816	0.650247	0.537923	0.513955	0.572557	0.416574	1.0176	0.539279	0.441625	0.791948	0.248208
127	0.852809	0.497035	0.728682	0.841345	0.916698	0.544638	NaN	0.70507	0.755494	0.262569	0.320157	0.509283	0.295758	0.873144	0.649773	0.646079	0.537923	0.520122	0.573006	0.417653	1.01508	0.539994	0.438716	0.790294	0.246562
128	0.847024	0.49715	0.725465	0.838922	0.917299	0.544031	NaN	0.70263	0.753824	0.26393	0.319252	0.506797	0.297036	0.872313	0.649406	0.646519	0.537583	0.528069	0.571558	0.418971	1.01562	0.542364	0.436223	0.788799	0.244239
129	0.845407	0.496909	0.724186	0.834989	0.917673	0.543378	NaN	0.700126	0.752283	0.262653	0.324899	0.505602	0.300969	0.872248	0.651077	0.648867	0.543572	0.538802	0.57169	0.421077	1.01475	0.54131	0.438162	0.787438	0.243197
130	0.842648	0.495651	0.724001	0.830072	0.917839	0.542682	NaN	0.699564	0.752994	0.263751	0.328664	0.503234	0.300243	0.871611	0.653635	0.652023	0.543424	0.543151	0.572609	0.424604	1.01622	0.542853	0.434366	0.786193	0.242271
131	0.841069	0.495703	0.72067	0.822539	0.917826	0.541938	NaN	0.700331	0.750507	0.265769	0.331929	0.50262	0.298	0.871391	0.655477	0.657292	0.550836	0.553331	0.573322	0.426351	1.0159	0.538827	0.431291	0.785044	0.241221
132	0.836255	0.494791	0.721097	0.821748	0.917668	0.541139	NaN	0.699858	0.749613	0.267141	0.336813	0.498789	0.296982	0.870287	0.658273	0.662855	0.551303	0.561356	0.57316	0.429433	1.01621	0.534049	0.426082	0.783958	0.238889
133	0.832335	0.494728	0.720013	0.821713	0.91741	0.540286	NaN	0.698057	0.749805	0.268264	0.339315	0.496028	0.298109	0.870611	0.661471	0.667096	0.553936	0.568275	0.571837	0.429365	1.01653	0.532432	0.422702	0.782896	0.235763
134	0.827806	0.49326	0.721246	0.819501	0.917079	0.539391	NaN	0.697278	0.749324	0.26744	0.34096	0.494132	0.295194	0.868209	0.663133	0.672997	0.554744	0.576775	0.571845	0.432464	1.0158	0.530475	0.423644	0.781825	0.234813
135	0.825979	0.493585	0.722307	0.817165	0.916683	0.538477	NaN	0.695885	0.748168	0.269565	0.349204	0.490215	0.29605	0.868676	0.664941	0.680849	0.55657	0.585828	0.572197	0.433406	1.01477	0.523477	0.418602	0.780722	0.233184
136	0.822992	0.491625	0.723287	0.817271	0.916228	0.537564	NaN	0.696141	0.746988	0.273707	0.351039	0.489672	0.293938	0.869092	0.666706	0.687909	0.561412	0.588615	0.57219	0.433731	1.01478	0.520543	0.419045	0.779574	0.231993
137	0.822478	0.492023	0.723033	0.815743	0.915721	0.536662	NaN	0.696039	0.745126	0.274543	0.349085	0.488759	0.292453	0.868858	0.6672	0.689802	0.561794	0.592015	0.572388	0.433645	1.01459	0.516818	0.41838	0.778366	0.230042
138	0.822554	0.492642	0.721488	0.8185	0.915159	0.535778	NaN	0.693548	0.744401	0.273456	0.347798	0.486627	0.292085	0.866819	0.670167	0.691475	0.563876	0.596285	0.573322	0.434998	1.01352	0.510911	0.415249	0.777088	0.227453
139	0.821965	0.494529	0.721373	0.824417	0.914525	0.534915	NaN	0.690648	0.742974	0.271749	0.352135	0.484582	0.293179	0.864689	0.672171	0.693061	0.561688	0.605872	0.572881	0.437977	1.01185	0.51426	0.416745	0.775739	0.226709
140	0.821299	0.495389	0.720647	0.827877	0.913801	0.534083	NaN	0.68969	0.742038	0.272358	0.361261	0.483504	0.291457	0.861222	0.673211	0.694514	0.564194	0.613226	0.574637	0.439844	1.00917	0.506698	0.41403	0.774344	0.226751
141	0.817341	0.49304	0.721569	0.829036	0.912963	0.533282	NaN	0.689537	0.740359	0.271391	0.359713	0.481546	0.291554	0.859313	0.673168	0.694749	0.56978	0.626648	0.576438	0.437515	1.00874	0.501543	0.414279	0.772944	0.2279
142	0.815457	0.493837	0.722169	0.834585	0.911988	0.532501	NaN	0.686675	0.737565	0.273767	0.361714	0.478973	0.292172	0.854767	0.673492	0.693706	0.571054	0.633388	0.577702	0.43683	1.0077	0.500339	0.411675	0.771563	0.224791
143	0.810928	0.494571	0.720693	0.837535	0.910851	0.531732	NaN	0.683073	0.736249	0.275295	0.359951	0.47858	0.292345	0.853469	0.675027	0.691652	0.577702	0.643015	0.576607	0.439518	1.00773	0.495411	0.405441	0.770214	0.224717
144	0.812318	0.495462	0.720682	0.83894	0.909539	0.530979	NaN	0.682983	0.732822	0.276238	0.364097	0.47762	0.290601	0.853547	0.677602	0.690815	0.583691	0.6494	0.576747	0.444963	1.00611	0.499098	0.407353	0.768906	0.223741
145	0.809159	0.496259	0.720244	0.837587	0.908043	0.530248	NaN	0.680671	0.730267	0.276847	0.366099	0.475779	0.288585	0.849404	0.679316	0.690081	0.588809	0.65782	0.576879	0.450186	1.00398	0.506246	0.405968	0.767657	0.223915
146	0.809996	0.496154	0.720094	0.837078	0.90635	0.529539	NaN	0.682153	0.728142	0.277551	0.373462	0.473821	0.288033	0.847495	0.68247	0.690448	0.58728	0.665352	0.576967	0.452069	1.00153	0.508503	0.405912	0.766471	0.223832
147	0.809178	0.498167	0.720451	0.836534	0.904452	0.528851	NaN	0.679432	0.727574	0.279294	0.372866	0.471704	0.284447	0.844261	0.685233	0.688907	0.590062	0.673654	0.57671	0.452224	1.00114	0.515087	0.400925	0.765358	0.220946
148	0.807218	0.496479	0.719229	0.836411	0.902347	0.52817	NaN	0.67979	0.726775	0.283078	0.382231	0.46877	0.28254	0.842508	0.68606	0.687072	0.592101	0.680118	0.576945	0.457874	1.00066	0.514937	0.400787	0.764342	0.219276
149	0.801947	0.49564	0.71878	0.834532	0.900054	0.527484	NaN	0.679803	0.724642	0.285346	0.383875	0.467519	0.282551	0.838417	0.689709	0.686867	0.592865	0.687076	0.57721	0.459056	1.00144	0.518022	0.399041	0.763435	0.218631
150	0.801091	0.494539	0.720785	0.833461	0.897614	0.526782	NaN	0.676379	0.723302	0.287424	0.387878	0.465962	0.280633	0.833599	0.691405	0.691314	0.589956	0.692235	0.578165	0.460699	1.00143	0.517307	0.401673	0.762638	0.218771
151	0.796106	0.495001	0.721373	0.832671	0.895094	0.52605	NaN	0.675689	0.721325	0.288355	0.389903	0.462831	0.281186	0.827768	0.693818	0.689201	0.59329	0.703226	0.577261	0.461487	1.00134	0.512981	0.40098	0.761929	0.217234
152	0.792015	0.492401	0.724347	0.831863	0.892563	0.525282	NaN	0.673147	0.720568	0.288928	0.391833	0.463562	0.28098	0.824677	0.69624	0.69152	0.591591	0.70965	0.577151	0.460973	1.00126	0.519339	0.399817	0.761301	0.216307
153	0.790987	0.492097	0.723563	0.830265	0.89008	0.524471	NaN	0.669124	0.719431	0.286779	0.400841	0.462288	0.281034	0.821352	0.700076	0.689333	0.592016	0.717102	0.577129	0.46397	0.999896	0.525471	0.40098	0.760757	0.215481
154	0.790245	0.491467	0.724878	0.827877	0.887696	0.523614	NaN	0.665662	0.718513	0.288677	0.398458	0.460432	0.280135	0.818469	0.702506	0.692488	0.59208	0.728449	0.577276	0.462857	0.999153	0.524079	0.396354	0.760292	0.214298
155	0.786972	0.492296	0.725027	0.827912	0.885464	0.522704	NaN	0.663081	0.716958	0.288713	0.405749	0.459511	0.277372	0.816586	0.705465	0.691681	0.591655	0.738906	0.576114	0.463011	1.00075	0.526261	0.397296	0.759892	0.212446
156	0.787201	0.491709	0.721143	0.823417	0.883421	0.521747	NaN	0.659441	0.715398	0.289811	0.410801	0.460644	0.2754	0.81282	0.708884	0.690521	0.588235	0.753731	0.576173	0.463884	1.00071	0.524982	0.396852	0.759535	0.211685
157	0.786782	0.492065	0.721269	0.820396	0.881582	0.520766	NaN	0.658227	0.713691	0.291029	0.411206	0.46169	0.273905	0.805833	0.710632	0.689582	0.590529	0.762626	0.576408	0.466453	0.999762	0.531754	0.392724	0.759212	0.213984
158	0.784556	0.492715	0.724797	0.816726	0.879931	0.519789	NaN	0.657384	0.713003	0.290491	0.412064	0.458701	0.273331	0.801729	0.71087	0.686999	0.592547	0.771087	0.576372	0.467822	0.997496	0.528368	0.389566	0.758919	0.212636
159	0.787981	0.490954	0.726584	0.811862	0.878434	0.518846	NaN	0.656515	0.712329	0.292246	0.414042	0.456121	0.274295	0.798469	0.715355	0.688995	0.595435	0.779725	0.576989	0.469723	0.99581	0.53277	0.390064	0.758659	0.21367
160	0.788057	0.490461	0.725558	0.811476	0.877053	0.517955	NaN	0.651495	0.710962	0.294753	0.418593	0.455137	0.274859	0.794846	0.718126	0.687703	0.595286	0.788343	0.577658	0.471538	0.997949	0.540897	0.387183	0.758418	0.210817
161	0.791273	0.49022	0.724728	0.808982	0.875746	0.517121	NaN	0.648021	0.709549	0.293762	0.421976	0.453068	0.271402	0.78708	0.720573	0.685546	0.595966	0.800085	0.576747	0.472377	0.997251	0.538564	0.387072	0.758168	0.211057
162	0.789598	0.490031	0.724647	0.806682	0.874465	0.516343	NaN	0.643218	0.708328	0.29381	0.430745	0.451283	0.26864	0.784872	0.721784	0.689626	0.595924	0.810186	0.576129	0.47135	0.997875	0.543869	0.390785	0.75789	0.210056
163	0.789693	0.490104	0.725765	0.804118	0.873168	0.515622	NaN	0.639104	0.70659	0.295255	0.433605	0.448647	0.269441	0.784885	0.724486	0.693927	0.601445	0.820485	0.576577	0.473285	0.997051	0.554478	0.392696	0.757568	0.210966
164	0.791311	0.489318	0.726883	0.804522	0.871828	0.514958	NaN	0.639424	0.705567	0.297738	0.442064	0.446885	0.269355	0.782547	0.723566	0.699064	0.598918	0.827542	0.576996	0.47486	0.997593	0.552334	0.390785	0.757188	0.211396
165	0.791939	0.488469	0.726699	0.805769	0.870421	0.514352	NaN	0.636064	0.704011	0.295016	0.448712	0.443487	0.269961	0.78121	0.724103	0.704758	0.600214	0.843039	0.576034	0.476418	0.997593	0.553914	0.388568	0.756725	0.211652
166	0.792205	0.488521	0.725154	0.806945	0.868943	0.513809	NaN	0.632027	0.702383	0.298394	0.457791	0.441174	0.269777	0.776145	0.725194	0.711158	0.612192	0.854623	0.576592	0.474158	0.994376	0.552748	0.390923	0.75616	0.210362
167	0.795935	0.488102	0.727955	0.808526	0.867402	0.513346	NaN	0.627965	0.700438	0.299552	0.467584	0.438059	0.270232	0.771249	0.727377	0.718614	0.611194	0.86761	0.578172	0.476812	0.995921	0.552522	0.394913	0.755474	0.209271
168	0.794527	0.488574	0.731137	0.811704	0.865817	0.512989	NaN	0.62444	0.699699	0.299015	0.477544	0.436171	0.271175	0.767119	0.727743	0.726496	0.620496	0.877968	0.578885	0.47974	0.994599	0.553199	0.390979	0.754662	0.209784
169	0.791996	0.489507	0.73169	0.809421	0.864183	0.512751	NaN	0.621438	0.697254	0.3004	0.486385	0.434779	0.268206	0.765392	0.728775	0.733365	0.629012	0.890935	0.578591	0.480031	0.993975	0.552861	0.391533	0.753742	0.209726
170	0.791672	0.490597	0.732439	0.810211	0.8625	0.512645	NaN	0.621093	0.696887	0.299839	0.489578	0.432072	0.268055	0.763353	0.728434	0.737636	0.631157	0.902479	0.579047	0.480356	0.995609	0.555043	0.390452	0.752736	0.208684
171	0.78859	0.493051	0.734906	0.809	0.860796	0.512672	NaN	0.617529	0.694125	0.299707	0.501516	0.430774	0.267784	0.761028	0.728425	0.740542	0.63241	0.913588	0.578444	0.482822	0.997875	0.558128	0.38818	0.751664	0.210081
172	0.788514	0.492862	0.736024	0.810089	0.859088	0.512819	NaN	0.615868	0.692712	0.299886	0.506448	0.428179	0.26734	0.758898	0.729986	0.740454	0.639907	0.92029	0.5812	0.482086	0.997117	0.558504	0.388374	0.750528	0.210023
173	0.78996	0.493323	0.738145	0.806436	0.857391	0.513059	NaN	0.61279	0.691047	0.301128	0.509999	0.424639	0.26722	0.755924	0.72979	0.74063	0.637656	0.935451	0.581546	0.48587	0.995736	0.553425	0.384385	0.749314	0.209916
174	0.789161	0.490566	0.740785	0.804821	0.85574	0.513366	NaN	0.607373	0.688698	0.299851	0.516075	0.42091	0.266137	0.753626	0.730395	0.742964	0.63738	0.947944	0.582935	0.482959	0.995728	0.555607	0.384218	0.748041	0.208303
175	0.783681	0.491614	0.741131	0.804504	0.854167	0.513711	NaN	0.605381	0.686744	0.299982	0.526488	0.416709	0.26747	0.749756	0.732441	0.74154	0.638675	0.960081	0.584199	0.48426	0.996144	0.562831	0.378372	0.74673	0.20899
176	0.783928	0.492935	0.7409	0.804943	0.852703	0.514071	NaN	0.600565	0.685055	0.298752	0.531516	0.414845	0.270037	0.747197	0.732313	0.743991	0.635468	0.970518	0.585404	0.483456	0.997429	0.568587	0.373496	0.74541	0.208626
177	0.783605	0.492705	0.743736	0.80468	0.851368	0.514435	NaN	0.596899	0.684358	0.296138	0.537092	0.412319	0.269214	0.745405	0.734138	0.741672	0.63687	0.983663	0.584471	0.483832	0.996984	0.566706	0.372693	0.744098	0.209502
178	0.777706	0.491583	0.742549	0.808104	0.850178	0.514796	NaN	0.594497	0.683482	0.297463	0.538664	0.408355	0.265584	0.740405	0.734445	0.740879	0.634789	0.994753	0.584662	0.487257	0.997801	0.562755	0.369008	0.742804	0.209808
179	0.779799	0.490293	0.742641	0.810896	0.849149	0.515147	NaN	0.59193	0.681587	0.297427	0.542977	0.407993	0.265476	0.734834	0.733712	0.741114	0.637762	1.00535	0.584845	0.485253	0.996516	0.56253	0.366847	0.74152	0.208494
180	0.776108	0.487284	0.747863	0.812565	0.848276	0.515477	NaN	0.586552	0.681133	0.293965	0.546957	0.405916	0.266202	0.73173	0.735835	0.738634	0.633493	1.01719	0.585095	0.486623	0.99711	0.567044	0.367234	0.740234	0.208767
181	0.772036	0.486466	0.747356	0.810967	0.847546	0.515782	NaN	0.588033	0.679238	0.292807	0.556202	0.403108	0.266115	0.728834	0.734786	0.73859	0.631561	1.02881	0.585198	0.487291	0.996895	0.564862	0.362414	0.73894	0.208609
182	0.773044	0.484736	0.746457	0.8126	0.846948	0.516052	NaN	0.586488	0.676545	0.291017	0.560658	0.401314	0.264664	0.726717	0.732876	0.736109	0.62674	1.0415	0.584801	0.488199	0.994956	0.56569	0.359144	0.737642	0.208204
183	0.77274	0.484369	0.747413	0.813881	0.846455	0.516271	NaN	0.585159	0.675128	0.291709	0.564614	0.398915	0.266917	0.724548	0.733166	0.737107	0.624573	1.04864	0.583148	0.487805	0.994525	0.572989	0.358396	0.73636	0.207336
184	0.766365	0.482734	0.749511	0.813618	0.846043	0.516421	NaN	0.585146	0.673687	0.287722	0.568879	0.398569	0.26631	0.721626	0.734513	0.734407	0.621897	1.05787	0.582648	0.488627	0.992779	0.590371	0.357371	0.735109	0.205757
185	0.766403	0.483216	0.751644	0.812161	0.845689	0.516494	NaN	0.582247	0.67266	0.283329	0.573621	0.397522	0.267773	0.719171	0.733371	0.729959	0.62674	1.06696	0.580715	0.490133	0.992779	0.591462	0.352245	0.733909	0.206393
186	0.763587	0.480951	0.753131	0.809755	0.845369	0.516493	NaN	0.580446	0.672054	0.28229	0.577696	0.391127	0.269366	0.718782	0.733081	0.730136	0.626782	1.08046	0.581274	0.491846	0.993893	0.599362	0.349502	0.732766	0.206385
187	0.756452	0.480459	0.755482	0.808368	0.845063	0.516434	NaN	0.580165	0.670467	0.282386	0.586965	0.388035	0.270687	0.718236	0.731665	0.728301	0.629373	1.09134	0.581038	0.489448	0.99422	0.601921	0.355487	0.731688	0.205228
188	0.753636	0.479693	0.758641	0.802871	0.844745	0.516333	NaN	0.581276	0.668934	0.283866	0.595591	0.385455	0.271121	0.717873	0.732347	0.727538	0.628757	1.10027	0.581465	0.487445	0.994874	0.602184	0.356568	0.730673	0.206129
189	0.75375	0.478141	0.759782	0.800501	0.844387	0.516217	NaN	0.578913	0.666613	0.283269	0.595805	0.383512	0.272854	0.714392	0.733268	0.725439	0.633153	1.11011	0.579583	0.487805	0.996077	0.602899	0.356207	0.72972	0.204566
190	0.754073	0.477848	0.760785	0.801151	0.843961	0.51612	NaN	0.575515	0.665861	0.285573	0.603716	0.380593	0.273602	0.714146	0.734539	0.725688	0.634598	1.11587	0.579128	0.489243	0.995966	0.595863	0.35219	0.728838	0.204012
191	0.754397	0.47746	0.760658	0.796304	0.843451	0.516064	NaN	0.577571	0.663636	0.28272	0.604264	0.376802	0.273093	0.713496	0.736406	0.726774	0.637741	1.12496	0.576673	0.491212	0.9961	0.596014	0.35158	0.728051	0.205079
192	0.757422	0.476191	0.762214	0.793091	0.842859	0.516053	NaN	0.577891	0.662227	0.281216	0.617704	0.372176	0.274598	0.714197	0.736738	0.72742	0.635065	1.13342	0.576401	0.492	0.99604	0.595788	0.348283	0.727388	0.204798
193	0.753274	0.473591	0.76618	0.790369	0.842192	0.516072	NaN	0.571619	0.662755	0.280464	0.624471	0.369738	0.277199	0.711535	0.736022	0.731941	0.630711	1.14016	0.576306	0.490784	0.9961	0.604517	0.340664	0.72688	0.203318
194	0.753293	0.471704	0.765719	0.792985	0.841471	0.516106	NaN	0.570571	0.662695	0.279389	0.628593	0.365269	0.27994	0.711068	0.737847	0.732689	0.623044	1.14069	0.575681	0.489842	0.997571	0.612229	0.339556	0.726534	0.203723
195	0.751467	0.469418	0.764024	0.791247	0.840721	0.516147	NaN	0.568834	0.661392	0.278434	0.630047	0.364585	0.279409	0.709301	0.7365	0.734098	0.61988	NaN	0.574336	0.48688	0.999918	0.622425	0.336813	0.726346	0.203566
196	0.751676	0.469229	0.764451	0.78928	0.839969	0.516182	NaN	0.566394	0.658855	0.279318	0.636933	0.361155	0.282052	0.709899	0.736772	0.733423	0.62005	NaN	0.57424	0.487565	0.998737	0.629498	0.339251	0.72631	0.205624
197	0.750001	0.468883	0.766456	0.78942	0.839249	0.5162	NaN	0.563967	0.657589	0.276119	0.638768	0.360423	0.28488	0.709457	0.738887	0.734128	0.621133	NaN	0.572785	0.482394	0.999249	0.638829	0.337173	0.726418	0.205699
198	0.753845	0.467877	0.767724	0.788191	0.838587	0.516183	NaN	0.56527	0.656851	0.272501	0.649038	0.356828	0.281662	0.708262	0.738452	0.736447	0.617246	NaN	0.571044	0.482582	0.999182	0.644058	0.341329	0.726671	0.204748
199	0.753027	0.468244	0.766065	0.787858	0.837996	0.516122	NaN	0.5649	0.655488	0.269481	0.652541	0.354893	0.281532	0.706977	0.740464	0.736726	0.619455	NaN	0.569397	0.486161	0.997006	0.652072	0.337423	0.727067	0.205261
200	0.754473	0.465717	0.766929	0.785873	0.837477	0.51602	NaN	0.564874	0.654951	0.270197	0.656949	0.354547	0.282648	0.708925	0.740933	0.73881	0.617013	NaN	0.56903	0.482223	0.998239	0.662192	0.333516	0.727603	0.205178
201	0.753541	0.467395	0.766249	0.785944	0.837044	0.515869	NaN	0.565206	0.651896	0.270723	0.662811	0.350417	0.284902	0.707198	0.741155	0.739602	0.621451	NaN	0.56864	0.484432	0.999621	0.669642	0.329305	0.728272	0.205327
202	0.755196	0.462551	0.768635	0.783538	0.836703	0.515663	NaN	0.566432	0.650125	0.271928	0.664622	0.347994	0.282897	0.707003	0.741197	0.741334	0.620559	NaN	0.568831	0.484962	1.00013	0.670432	0.325675	0.729048	0.205128
203	0.756109	0.459867	0.768808	0.7841	0.836455	0.515396	NaN	0.562421	0.648946	0.271714	0.671651	0.345957	0.285628	0.707496	0.741914	0.741378	0.624255	NaN	0.568302	0.482171	1.00066	0.682847	0.329526	0.729908	0.205732
204	0.754302	0.460192	0.768992	0.783011	0.836286	0.515065	NaN	0.55873	0.646079	0.271582	0.678728	0.344863	0.285584	0.704405	0.738861	0.743653	0.61748	NaN	0.568089	0.481195	1.00038	0.695075	0.322129	0.730828	0.205707
205	0.757232	0.458242	0.774018	0.787032	0.836189	0.514669	NaN	0.558947	0.645693	0.272072	0.680635	0.341866	0.286278	0.701899	0.736943	0.74515	0.624467	NaN	0.567656	0.480305	0.998551	0.703276	0.320466	0.731779	0.206021
206	0.758393	0.456449	0.777304	0.788033	0.836153	0.514223	NaN	0.556826	0.644533	0.272203	0.689118	0.339215	0.285086	0.702665	0.735681	0.743316	0.629267	NaN	0.568942	0.479089	0.998484	0.706249	0.320189	0.732719	0.203673
207	0.762293	0.453471	0.775724	0.79079	0.836161	0.513741	NaN	0.553863	0.641464	0.271809	0.698768	0.338814	0.284804	0.699951	0.736909	0.744578	0.633238	NaN	0.570338	0.478336	0.999227	0.715541	0.317031	0.733602	0.20579
208	0.761114	0.451919	0.776105	0.791194	0.836194	0.513239	NaN	0.551602	0.640096	0.268419	0.70432	0.336139	0.283461	0.698795	0.738137	0.742567	0.626442	NaN	0.571257	0.476675	1.00056	0.722088	0.311878	0.734375	0.206675
209	0.766632	0.450231	0.778041	0.794127	0.83623	0.512749	NaN	0.552253	0.63861	0.26504	0.707871	0.333882	0.281727	0.697211	0.734419	0.742846	0.62572	NaN	0.571676	0.474038	0.999792	0.73044	0.316311	0.734989	0.208742
210	0.763035	0.450567	0.781477	0.794917	0.836243	0.512308	NaN	0.55035	0.637023	0.264384	0.708919	0.331411	0.283028	0.696847	0.732458	0.745547	0.625295	NaN	0.571146	0.471435	0.998878	0.740749	0.31282	0.735422	0.207783
211	0.762217	0.446079	0.7852	0.79799	0.836206	0.511954	NaN	0.548459	0.634935	0.263477	0.711183	0.330255	0.285487	0.696418	0.732902	0.745385	0.622322	NaN	0.571778	0.473319	1.00051	0.75117	0.307168	0.735682	0.208089
212	0.765281	0.445649	0.786733	0.798376	0.836098	0.511718	NaN	0.547808	0.634587	0.263465	0.716187	0.328587	0.285433	0.692172	0.731051	0.742435	0.620177	NaN	0.572322	0.47248	1.00063	0.74959	0.306142	0.73577	0.207609
213	0.765186	0.443762	0.788508	0.798762	0.83591	0.511615	NaN	0.54326	0.633376	0.261507	0.718117	0.326715	0.286473	0.690263	0.73193	0.741334	0.619582	NaN	0.571176	0.471829	1.00112	0.767912	0.298496	0.735685	0.20732
214	0.76627	0.442588	0.791551	0.794759	0.835651	0.511645	NaN	0.542366	0.633559	0.262617	0.720786	0.32467	0.285671	0.687587	0.732833	0.741789	0.618584	NaN	0.572484	0.469346	1.00168	0.777694	0.301183	0.735445	0.207386
215	0.765947	0.440564	0.794272	0.79014	0.835338	0.511785	NaN	0.538265	0.631577	0.260994	0.720523	0.32098	0.284501	0.687198	0.733064	0.738516	0.614655	NaN	0.570573	0.46873	1.00596	0.788228	0.293702	0.735062	0.208725
216	0.767945	0.438436	0.794652	0.787313	0.834997	0.511995	NaN	0.536758	0.631426	0.260564	0.727219	0.319336	0.284122	0.685977	0.732126	0.735684	0.61646	NaN	0.567876	0.466555	1.00525	0.80482	0.286055	0.734553	0.208394
217	0.772207	0.435899	0.794549	0.783169	0.834654	0.512227	NaN	0.536222	0.629829	0.259848	0.726481	0.315899	0.282464	0.684432	0.732876	0.736579	0.612022	NaN	0.566083	0.467994	1.00578	0.810501	0.284947	0.733928	0.209941
218	0.778391	0.433561	0.794698	0.783661	0.83434	0.512441	NaN	0.534714	0.628976	0.257794	0.724789	0.312398	0.284143	0.684354	0.730608	0.733687	0.610514	NaN	0.564363	0.468816	1.00737	0.824459	0.278713	0.733197	0.209841
219	0.779628	0.429933	0.795367	0.78475	0.834075	0.5126	NaN	0.530524	0.627269	0.257723	0.732628	0.309118	0.283212	0.68225	0.732023	0.736329	0.615611	NaN	0.56318	0.468387	1.00478	0.835407	0.278242	0.732389	0.211495
220	0.780941	0.427805	0.796301	0.783134	0.83387	0.512671	NaN	0.530282	0.627302	0.257018	0.734082	0.304956	0.282605	0.680263	0.734539	0.737533	0.615611	NaN	0.562232	0.468524	1.00524	0.849967	0.277938	0.73153	0.210395
221	0.781949	0.427689	0.796923	0.779183	0.833737	0.51264	NaN	0.52751	0.626132	0.254834	0.736417	0.301385	0.280871	0.677522	0.73517	0.739588	0.61782	NaN	0.558763	0.46837	1.00563	0.87066	0.277882	0.730644	0.209866
222	0.782158	0.425246	0.796358	0.77906	0.833678	0.512499	NaN	0.528825	0.625356	0.25401	0.739872	0.299158	0.281034	0.677951	0.736329	0.741628	0.617437	NaN	0.559792	0.467942	1.00636	0.888267	0.281595	0.729746	0.211189
223	0.782748	0.424145	0.795344	0.776286	0.833683	0.512246	NaN	0.528557	0.624462	0.252196	0.74409	0.297711	0.280471	0.6756	0.735579	0.742244	0.61869	NaN	0.556139	0.471898	1.00565	0.898538	0.280708	0.728813	0.213496
224	0.785793	0.422929	0.794652	0.779271	0.833737	0.511881	NaN	0.52995	0.623742	0.251718	0.738514	0.297097	0.278943	0.678717	0.735332	0.742802	0.621451	NaN	0.556169	0.47474	1.00469	0.896732	0.288355	0.727831	0.213447
225	0.783224	0.422604	0.794041	0.776812	0.833821	0.511388	NaN	0.530103	0.623563	0.25142	0.740206	0.293235	0.278824	0.675185	0.736679	0.741848	0.625359	NaN	0.555478	0.47635	1.00621	0.902112	0.28866	0.726774	0.214497
226	0.786402	0.420402	0.793038	0.776742	0.83392	0.510763	NaN	0.530371	0.623186	0.253258	0.741421	0.289884	0.277199	0.672834	0.738657	0.744916	0.626676	NaN	0.557903	0.476178	1.00666	0.906815	0.288798	0.725612	0.214571
227	0.790093	0.421923	0.793396	0.773371	0.834014	0.510005	NaN	0.530282	0.623228	0.252566	0.743589	0.288948	0.276137	0.67338	0.739262	0.744769	0.624552	NaN	0.556852	0.473935	1.00799	0.920623	0.286166	0.724324	0.21424
228	0.791216	0.424103	0.793765	0.770789	0.834071	0.509117	NaN	0.530409	0.620769	0.249223	0.748832	0.2861	0.276462	0.673445	0.740004	0.743756	0.623915	NaN	0.556235	0.474415	1.00879	0.936349	0.284753	0.722895	0.215208
229	0.792491	0.425592	0.79358	0.76719	0.834071	0.508104	NaN	0.532121	0.62087	0.25013	0.75274	0.283976	0.276614	0.671847	0.738077	0.739412	0.623936	NaN	0.556977	0.474757	1.00797	0.944325	0.280431	0.721323	0.213943
230	0.794983	0.424355	0.795482	0.764081	0.833996	0.506978	NaN	0.528774	0.619998	0.250035	0.751643	0.28433	0.278315	0.670678	0.738273	0.731867	0.630838	NaN	0.555118	0.474945	1.00831	0.953618	0.282315	0.719621	0.212686
231	0.792529	0.423653	0.796646	0.76085	0.833825	0.505761	NaN	0.525683	0.618429	0.247456	0.753288	0.281474	0.276505	0.669081	0.740123	0.722826	0.629373	NaN	0.556529	0.476743	1.00999	0.966259	0.28431	0.717809	0.213802
232	0.793822	0.423422	0.796266	0.755951	0.833534	0.504472	NaN	0.522541	0.617314	0.246752	0.755432	0.279736	0.275801	0.665873	0.742493	0.714695	0.633748	NaN	0.557933	0.475904	1.0123	0.967463	0.280348	0.715884	0.214017
233	0.79936	0.422311	0.793845	0.75416	0.833098	0.503128	NaN	0.521659	0.616888	0.248041	0.755956	0.277628	0.276364	0.660549	0.742425	0.708677	0.636912	NaN	0.556632	0.476846	1.01425	0.966184	0.277051	0.713852	0.21405
234	0.800007	0.420654	0.793407	0.754037	0.832492	0.501742	NaN	0.518619	0.616374	0.249545	0.756504	0.276141	0.27501	0.658107	0.744855	0.705081	0.630307	NaN	0.555118	0.479808	1.01415	0.977508	0.274253	0.711732	0.212264
235	0.801243	0.420329	0.79237	0.753862	0.831699	0.500326	NaN	0.517827	0.615594	0.248304	0.752644	0.275566	0.273623	0.651938	0.745921	0.699709	0.633026	NaN	0.555456	0.477702	1.01177	0.987892	0.275167	0.70956	0.213008
236	0.807542	0.419018	0.793661	0.751473	0.83072	0.498886	NaN	0.519092	0.61453	0.250059	0.756624	0.274654	0.273862	0.647068	0.747439	0.699974	0.633153	NaN	0.555493	0.480682	1.01311	0.987968	0.273615	0.707359	0.214927
237	0.810415	0.416921	0.790745	0.750262	0.829574	0.497438	NaN	0.516409	0.614364	0.24896	0.756409	0.273222	0.273418	0.647458	0.748214	0.699343	0.638102	NaN	0.555059	0.481401	1.01443	0.99933	0.272369	0.705137	0.213959
238	0.81032	0.416418	0.7932	0.750982	0.828277	0.495982	NaN	0.513714	0.614158	0.250572	0.760627	0.270634	0.27306	0.64825	0.748487	0.699812	0.636466	NaN	0.556095	0.484705	1.0149	1.01227	0.273892	0.702893	0.214182
239	0.810833	0.417666	0.794606	0.748611	0.82684	0.494518	NaN	0.510175	0.613195	0.248268	0.762247	0.268565	0.272475	0.643549	0.748726	0.698227	0.633897	NaN	0.553589	0.485031	1.01379	1.02755	0.272563	0.700629	0.214158
240	0.81051	0.419281	0.794721	0.748506	0.825271	0.493065	NaN	0.504759	0.614241	0.250381	0.764273	0.267991	0.272096	0.641107	0.750866	0.698755	0.632516	NaN	0.553258	0.48325	1.01449	1.04064	0.270152	0.698352	0.214877
241	0.808341	0.41646	0.794087	0.747241	0.823594	0.491633	NaN	0.503367	0.614552	0.25087	0.761985	0.266984	0.270514	0.636497	0.751531	0.698594	0.625317	NaN	0.555419	0.482548	1.01431	NaN	0.279046	0.696063	0.214984
242	0.811918	0.417655	0.791678	0.747628	0.82184	0.49023	NaN	0.504005	0.613662	0.250309	0.760889	0.266418	0.26838	0.634107	0.752776	0.695526	0.621919	NaN	0.554581	0.481846	1.01437	NaN	0.275583	0.693747	0.215348
243	0.808683	0.4197	0.79486	0.745556	0.820041	0.488853	NaN	0.500096	0.61313	0.250405	0.762986	0.265537	0.267069	0.631055	0.750593	0.69243	0.617374	NaN	0.553045	0.482291	1.01289	NaN	0.266827	0.691403	0.214918
244	0.80463	0.419543	0.797638	0.749156	0.81823	0.4875	NaN	0.49698	0.613525	0.249724	0.760651	0.262618	0.265173	0.628224	0.752691	0.688951	0.61954	NaN	0.553001	0.483986	1.0108	NaN	0.268601	0.689039	0.21582
245	0.80347	0.418903	0.797453	0.746961	0.81642	0.486176	NaN	0.496213	0.612974	0.247146	0.760937	0.261304	0.263775	0.624445	0.752614	0.68901	0.611979	NaN	0.551612	0.483438	1.01259	NaN	0.264666	0.686659	0.215448
246	0.805487	0.41668	0.79607	0.74538	0.814627	0.484899	NaN	0.495268	0.611635	0.247528	0.759697	0.257654	0.262356	0.617978	0.751454	0.692312	0.606224	NaN	0.553854	0.485442	1.01035	NaN	0.263143	0.684255	0.217209
247	0.801909	0.417687	0.796474	0.742992	0.812873	0.483685	NaN	0.492189	0.611616	0.245916	0.753264	0.255278	0.263591	0.615822	0.751684	0.692136	0.610174	NaN	0.556081	0.48712	1.01079	NaN	0.260566	0.68182	0.217308
248	0.800425	0.415789	0.796082	0.74092	0.811183	0.482554	NaN	0.487948	0.610997	0.246215	0.758006	0.253642	0.263938	0.617133	0.751463	0.6897	0.615887	NaN	0.553619	0.485681	1.01195	NaN	0.257878	0.679376	0.217597
249	0.801605	0.415946	0.796335	0.739375	0.809569	0.481515	NaN	0.486786	0.610061	0.245117	0.757624	0.251204	0.260742	0.615224	0.751292	0.689142	0.6192	NaN	0.551429	0.488267	1.01308	NaN	0.260233	0.676945	0.219111
250	0.800064	0.415181	0.799033	0.735775	0.808028	0.480582	NaN	0.48358	0.611561	0.244317	0.758435	0.250008	0.259604	0.614121	0.752997	0.688525	0.620368	NaN	0.55245	0.488627	1.01129	NaN	0.253307	0.67454	0.219805
251	0.798142	0.418693	0.799701	0.736214	0.806553	0.479758	NaN	0.479952	0.611282	0.243135	0.756743	0.247207	0.26085	0.611575	0.751787	0.68901	0.619646	NaN	0.550848	0.487599	1.01194	NaN	0.251977	0.672172	0.219979
252	0.794469	0.420549	0.801903	0.734317	0.805141	0.479036	NaN	0.481459	0.610974	0.241356	0.756671	0.246067	0.257253	0.609627	0.752673	0.687821	0.616312	NaN	0.550797	0.49337	1.01273	NaN	0.245383	0.669835	0.219582
253	0.796543	0.418431	0.804427	0.729032	0.803791	0.478407	NaN	0.481025	0.610763	0.241296	0.754455	0.243188	0.25773	0.60725	0.751437	0.687146	0.620113	NaN	0.552553	0.493507	1.01108	NaN	0.251728	0.667518	0.221624
254	0.79055	0.420224	0.804208	0.727276	0.802495	0.477863	NaN	0.478866	0.610713	0.23941	0.752978	0.240733	0.258076	0.606627	0.752017	0.689171	0.616269	NaN	0.552303	0.497993	1.01251	NaN	0.251173	0.665246	0.222434
255	0.789617	0.419658	0.803159	0.723413	0.801241	0.477398	NaN	0.47557	0.610015	0.23608	0.749499	0.238617	0.259712	0.603225	0.752793	0.693281	0.604121	NaN	0.54918	0.497685	1.01428	NaN	0.25411	0.66305	0.221856
256	0.786915	0.421084	0.805534	0.723483	0.80002	0.477012	NaN	0.474305	0.611263	0.235722	0.74938	0.237988	0.260839	0.600874	0.753543	0.691417	0.596539	NaN	0.547592	0.497839	1.0148	NaN	0.253279	0.660951	0.219813
257	0.786953	0.42186	0.805811	0.723623	0.798826	0.476702	NaN	0.471878	0.61096	0.23454	0.749427	0.236729	0.26007	0.598419	0.753944	0.691754	0.592908	NaN	0.546879	0.497667	1.01522	NaN	0.251728	0.658975	0.217325
258	0.780598	0.419868	0.80475	0.721534	0.797663	0.476456	NaN	0.46871	0.611332	0.235065	0.7505	0.237256	0.260882	0.598199	0.756314	0.69102	0.589319	NaN	0.542984	0.501863	1.01646	NaN	0.247682	0.657144	0.217887
259	0.779476	0.417697	0.803713	0.71897	0.796542	0.476262	NaN	0.466232	0.611437	0.234134	0.749427	0.236108	0.25877	0.598588	0.757806	0.689039	0.590635	NaN	0.539868	0.504842	1.01709	NaN	0.248846	0.655455	0.219111
260	0.778676	0.418568	0.803966	0.714773	0.795467	0.476103	NaN	0.465185	0.61236	0.233621	0.746663	0.2361	0.260113	0.596264	0.759145	0.690345	0.591485	NaN	0.538979	0.50414	1.01512	NaN	0.244413	0.653892	0.21902
261	0.775765	0.418368	0.803505	0.709611	0.794447	0.475957	NaN	0.460816	0.612626	0.232857	0.745591	0.235148	0.260265	0.596069	0.760219	0.693736	0.586664	NaN	0.538964	0.504945	1.01473	NaN	0.248514	0.652462	0.219491
262	0.773006	0.421661	0.803148	0.704834	0.793484	0.475804	NaN	0.459436	0.612355	0.232976	0.742398	0.232536	0.258618	0.59429	0.762606	0.694734	0.583032	NaN	0.538266	0.507256	1.01523	1.04008	0.24976	0.651162	0.219797
263	0.770399	0.4249	0.803517	0.702551	0.792576	0.475633	NaN	0.455464	0.611424	0.232331	0.738943	0.231742	0.256235	0.594108	0.762623	0.69742	0.581609	NaN	0.53773	0.509208	1.01328	NaN	0.247045	0.649973	0.221103
264	0.76941	0.424953	0.801868	0.700532	0.791718	0.475441	NaN	0.454953	0.612727	0.230923	0.737537	0.231584	0.258672	0.59316	0.76345	0.699798	0.577001	NaN	0.539538	0.512085	1.01038	NaN	0.246796	0.648867	0.220004
265	0.763797	0.426169	0.801845	0.697529	0.790902	0.47523	NaN	0.45236	0.612158	0.23152	0.733724	0.231128	0.257524	0.593355	0.764601	0.700517	0.568591	NaN	0.539574	0.513557	1.01052	1.03658	0.252753	0.64782	0.220309
266	0.76178	0.427763	0.801361	0.692964	0.790119	0.475003	NaN	0.448655	0.610772	0.230015	0.732604	0.230302	0.257838	0.592783	0.763919	0.698124	0.566446	NaN	0.540655	0.511674	1.00966	1.04094	0.253667	0.646804	0.218771
267	0.757289	0.429954	0.798975	0.687784	0.789367	0.47477	NaN	0.446854	0.611433	0.230756	0.735392	0.228957	0.259127	0.589939	0.765087	0.699856	0.561625	NaN	0.542213	0.511417	1.00847	1.03759	0.257269	0.645782	0.219665
268	0.754264	0.432994	0.799863	0.682709	0.788651	0.474541	NaN	0.445334	0.611543	0.228654	0.729149	0.227682	0.260352	0.586173	0.764883	0.700399	0.552853	NaN	0.542411	0.511194	1.01	1.04053	0.255634	0.644723	0.218879
269	0.754378	0.434578	0.799056	0.680479	0.787974	0.474317	NaN	0.441284	0.610759	0.227735	0.725408	0.226432	0.259181	0.580952	0.764209	0.702689	0.551452	NaN	0.542249	0.510886	1.00908	1.03451	0.256188	0.643616	0.219466
270	0.753217	0.435574	0.798641	0.676668	0.787348	0.474083	NaN	0.439279	0.612057	0.227282	0.723145	0.226416	0.26202	0.578381	0.763604	0.702938	0.546291	NaN	0.544748	0.511879	1.00872	1.0248	0.250398	0.64245	0.21978
271	0.753674	0.438027	0.798399	0.672682	0.786776	0.47383	NaN	0.433326	0.612309	0.227807	0.721191	0.226447	0.260297	0.575095	0.763459	0.701867	0.545548	NaN	0.543183	0.512736	1.00872	1.02077	0.248403	0.641222	0.218871
272	0.755006	0.441099	0.797465	0.670627	0.786258	0.473543	NaN	0.431768	0.612901	0.229156	0.719475	0.225842	0.259344	0.573575	0.763484	0.698917	0.543912	1.14208	0.546225	0.510938	1.00752	1.01257	0.25109	0.63995	0.218515
273	0.756033	0.442284	0.79509	0.666466	0.785789	0.473206	NaN	0.427143	0.613773	0.22961	0.722048	0.223568	0.259116	0.569459	0.764516	0.70197	0.539134	1.13915	0.544285	0.50902	1.00634	1.01761	0.250176	0.638657	0.218912
274	0.757613	0.443804	0.79607	0.661689	0.785366	0.472817	NaN	0.423886	0.61374	0.230648	0.722692	0.223482	0.256094	0.568705	0.764277	0.704465	0.536182	1.14186	0.544094	0.507838	1.00448	1.01581	0.250675	0.637368	0.218052
275	0.758944	0.44652	0.797511	0.655701	0.784988	0.472381	NaN	0.421344	0.614002	0.230565	0.724193	0.224363	0.254555	0.566381	0.764388	0.702586	0.530256	1.13862	0.541757	0.505749	1.00485	1.01528	0.250453	0.636109	0.217341
276	0.755843	0.447054	0.799275	0.65168	0.784657	0.471913	NaN	0.419837	0.614048	0.23035	0.722859	0.223403	0.256484	0.566731	0.763016	0.707151	0.531106	1.1403	0.54269	0.506383	1.00267	1.01246	0.25206	0.634884	0.21725
277	0.75609	0.448522	0.798053	0.646202	0.784379	0.471435	NaN	0.415238	0.61486	0.231114	0.714948	0.223631	0.255693	0.564498	0.761958	0.706035	0.52775	1.1418	0.542962	0.50438	1.00248	1.00268	0.2494	0.633696	0.217614
278	0.759002	0.451479	0.79652	0.644428	0.78415	0.470951	NaN	0.411482	0.615176	0.228678	0.717235	0.222774	0.25449	0.561835	0.761558	0.710277	0.524692	1.13971	0.540111	0.504654	1.00049	1.00144	0.25098	0.632546	0.217333
279	0.760676	0.455652	0.79441	0.641285	0.783964	0.470459	NaN	0.409132	0.615062	0.228977	0.718855	0.219076	0.252876	0.555004	0.7616	0.718907	0.517344	1.13901	0.541919	0.501863	0.997697	0.991579	0.255773	0.631416	0.219838
280	0.761704	0.457529	0.790041	0.637264	0.78381	0.46995	NaN	0.407829	0.615759	0.230374	0.717354	0.217243	0.251662	0.5539	0.762973	0.727259	0.515645	1.1369	0.542492	0.503369	0.994525	0.981986	0.257186	0.630292	0.21964
281	0.765947	0.459982	0.790399	0.633769	0.783684	0.469414	NaN	0.404623	0.617704	0.228977	0.715543	0.214097	0.252735	0.551589	0.762777	0.735684	0.507405	1.1355	0.543168	0.503558	0.992638	0.987478	0.257324	0.62916	0.220111
282	0.762883	0.462247	0.78686	0.628993	0.783584	0.468857	NaN	0.400714	0.616952	0.22684	0.718331	0.212948	0.252323	0.552758	0.762069	0.744196	0.502923	1.13441	0.544755	0.505116	0.989265	0.979465	0.261896	0.627998	0.221236
283	0.762598	0.465853	0.786756	0.62383	0.783511	0.468279	NaN	0.400612	0.617241	0.224811	0.717354	0.210329	0.251153	0.551706	0.764329	0.750478	0.499101	1.13239	0.545924	0.504722	0.987795	0.971677	0.268074	0.626778	0.222492
284	0.762579	0.469114	0.786698	0.620388	0.783465	0.467673	NaN	0.39775	0.618282	0.224118	0.724503	0.211115	0.25176	0.552095	0.76559	0.75676	0.494088	1.12717	0.54574	0.508044	0.987958	0.964604	0.265802	0.625479	0.223468
285	0.762008	0.471557	0.785788	0.615788	0.783447	0.467035	NaN	0.388706	0.619191	0.221564	0.721715	0.208881	0.251305	0.553095	0.764678	0.760386	0.484001	1.12632	0.544564	0.508421	0.983635	0.968742	0.264639	0.624092	0.223303
286	0.760581	0.475017	0.783736	0.615647	0.783464	0.466366	NaN	0.386624	0.619475	0.222184	0.720071	0.208362	0.253862	0.548277	0.763152	0.76382	0.478075	1.12715	0.545299	0.509277	0.981889	0.968629	0.265913	0.622622	0.223576
287	0.762122	0.476674	0.779448	0.611661	0.783529	0.465675	NaN	0.384235	0.619649	0.220179	0.719975	0.205593	0.253223	0.545887	0.763416	0.765904	0.474316	1.13154	0.545593	0.510407	0.979452	0.969495	0.266384	0.621067	0.22475
288	0.762484	0.477827	0.777338	0.606973	0.783657	0.464955	NaN	0.382038	0.61964	0.219331	0.719737	0.204319	0.250915	0.545732	0.763655	0.768458	0.472745	1.13306	0.547761	0.513592	0.977291	0.969495	0.264556	0.619424	0.223733
289	0.763606	0.47854	0.775863	0.604145	0.783853	0.46419	NaN	0.380326	0.618411	0.2184	0.717593	0.204224	0.251305	0.545043	0.763408	0.770762	0.469538	1.13682	0.550716	0.515955	0.976028	0.962234	0.262505	0.617698	0.223336
290	0.766251	0.48287	0.777638	0.60246	0.784105	0.463376	NaN	0.38016	0.618039	0.216036	0.715162	0.202793	0.252508	0.542887	0.766665	0.77339	0.469686	1.13803	0.550635	0.516126	0.974371	0.956854	0.257186	0.615901	0.224353
291	0.762179	0.483898	0.77652	0.598579	0.784413	0.462528	NaN	0.378564	0.617764	0.215105	0.715162	0.201872	0.253428	0.540875	0.765659	0.776208	0.472044	1.13569	0.550539	0.516006	0.974669	0.950721	0.26511	0.614056	0.224832
292	0.765604	0.483394	0.772289	0.595646	0.784776	0.461663	NaN	0.375868	0.617429	0.213494	0.718546	0.2021	0.254945	0.539862	0.766383	0.778908	0.47559	1.13803	0.553082	0.514482	0.973272	0.940676	0.267492	0.612173	0.224857
293	0.766898	0.48655	0.769188	0.589097	0.785205	0.46079	NaN	0.375536	0.616878	0.213374	0.720357	0.200094	0.256733	0.538849	0.765394	0.782842	0.478627	NaN	0.555059	0.516605	0.972559	0.935822	0.262117	0.61027	0.22537
294	0.768934	0.486257	0.767713	0.587499	0.785715	0.459912	NaN	0.371333	0.616777	0.21347	0.721429	0.19919	0.258174	0.538056	0.766238	0.785425	0.484383	NaN	0.557124	0.519482	0.971214	0.937403	0.262976	0.608386	0.22475
295	0.767869	0.487892	0.766572	0.582828	0.786304	0.459027	NaN	0.368727	0.617548	0.214329	0.719737	0.197679	0.257665	0.538641	0.767961	0.783943	0.490011	NaN	0.55597	0.5183	0.970553	0.935108	0.263724	0.606556	0.223567
296	0.769029	0.489108	0.76369	0.58065	0.786963	0.458136	NaN	0.363656	0.617099	0.214401	0.722501	0.19812	0.258217	0.537342	0.767858	0.783238	0.485508	NaN	0.553119	0.518266	0.968184	0.92811	0.264417	0.604801	0.224303
297	0.768401	0.491782	0.763114	0.577489	0.787691	0.457232	NaN	0.363835	0.617181	0.215905	0.721572	0.198065	0.258152	0.534043	0.767108	0.785278	0.475336	NaN	0.55464	0.517821	0.967017	0.933678	0.266162	0.603111	0.224981
298	0.768078	0.494288	0.759759	0.572678	0.788498	0.456319	NaN	0.360859	0.616663	0.21421	0.720857	0.197671	0.259691	0.530537	0.768353	0.787348	0.466586	NaN	0.557727	0.516622	0.96357	0.935032	0.267188	0.601484	0.224485
299	0.770304	0.496395	0.755782	0.572028	0.78938	0.455399	NaN	0.359211	0.616282	0.214592	0.718522	0.19808	0.258445	0.529667	0.767739	0.787583	0.462805	NaN	0.557286	0.515013	0.962493	0.927433	0.27525	0.599917	0.224477
300	0.773025	0.498618	0.752923	0.569939	0.790331	0.454478	NaN	0.358444	0.615654	0.211966	0.720547	0.197844	0.260265	0.526394	0.768242	0.787994	0.460172	NaN	0.558535	0.517804	0.960346	0.928975	0.27622	0.598415	0.2247
301	0.774871	0.501732	0.7495	0.568376	0.791344	0.453547	NaN	0.35488	0.614768	0.212813	0.716449	0.196177	0.261294	0.523381	0.766852	0.790371	0.457326	NaN	0.559388	0.516229	0.956417	0.924423	0.278353	0.596996	0.224303
302	0.773215	0.504888	0.744958	0.568095	0.79241	0.452588	NaN	0.350524	0.61508	0.211428	0.71123	0.195123	0.259799	0.52216	0.769913	0.790166	0.455245	NaN	0.559704	0.519413	0.956766	0.925476	0.272202	0.595662	0.224121
303	0.773368	0.506765	0.744324	0.561861	0.793519	0.451585	NaN	0.346309	0.614695	0.210497	0.714709	0.19513	0.261576	0.518173	0.76999	0.78999	0.450806	NaN	0.560534	0.516982	0.954901	0.940337	0.270402	0.594397	0.224601
304	0.774776	0.509187	0.741857	0.561422	0.794669	0.450519	NaN	0.345044	0.614672	0.211679	0.718855	0.194879	0.260081	0.516719	0.771959	0.792441	0.453631	NaN	0.563731	0.514927	0.951001	0.933001	0.270041	0.593186	0.224452
305	0.775632	0.509396	0.73765	0.559104	0.795869	0.449383	NaN	0.34498	0.615075	0.211476	0.712064	0.192881	0.260189	0.516875	0.772974	0.795215	0.454183	NaN	0.565759	0.512547	0.947198	0.937816	0.272535	0.591994	0.225122
306	0.7739	0.510654	0.73554	0.555276	0.797124	0.448178	NaN	0.343435	0.615479	0.213148	0.712017	0.192857	0.26189	0.515602	0.772624	0.799398	0.456689	NaN	0.566399	0.511948	0.943202	0.930442	0.273615	0.590797	0.226031
307	0.77567	0.513674	0.734526	0.551062	0.798424	0.446911	NaN	0.342988	0.615846	0.213207	0.711826	0.191174	0.260016	0.512472	0.772181	0.803375	0.453333	NaN	0.569721	0.510184	0.940713	0.921676	0.271288	0.589583	0.226362
308	0.780237	0.515152	0.732924	0.549218	0.799756	0.44559	NaN	0.340816	0.615126	0.215069	0.713804	0.191858	0.262378	0.508329	0.774278	0.80907	0.449192	NaN	0.574902	0.50914	0.938254	0.920472	0.269875	0.588352	0.226048
309	0.783034	0.517679	0.729661	0.547602	0.801101	0.444237	NaN	0.338338	0.613727	0.215344	0.719261	0.189404	0.259756	0.505823	0.777305	0.809144	0.444541	NaN	0.575321	0.508523	0.937303	0.922053	0.272286	0.587103	0.225651
310	0.783586	0.519807	0.725892	0.547409	0.802428	0.442875	NaN	0.33692	0.611589	0.215177	0.718117	0.187822	0.26202	0.502213	0.779829	0.809452	0.43921	NaN	0.575394	0.506092	0.93639	0.920924	0.266135	0.585832	0.226627
311	0.785888	0.519577	0.721281	0.54755	0.803714	0.441507	NaN	0.333765	0.611511	0.214353	0.716639	0.187995	0.262497	0.50155	0.77728	0.809775	0.437108	NaN	0.577004	0.502342	0.934466	0.922805	0.268933	0.584544	0.226006
312	0.788057	0.518895	0.717581	0.546338	0.80495	0.440137	NaN	0.334033	0.610726	0.216681	0.719189	0.18735	0.263537	0.496875	0.779488	0.809408	0.434347	NaN	0.576335	0.50116	0.932542	0.914189	0.266246	0.583251	0.225014
313	0.78918	0.521873	0.715287	0.546795	0.806131	0.438772	NaN	0.331976	0.610648	0.21723	0.721548	0.186737	0.260828	0.491836	0.780153	0.811786	0.440314	NaN	0.575953	0.498096	0.931427	0.89914	0.267714	0.581938	0.224518
314	0.790911	0.522492	0.715391	0.542914	0.807255	0.437426	NaN	0.329639	0.60929	0.216251	0.723597	0.184794	0.259561	0.488369	0.780059	0.812549	0.440314	NaN	0.577864	0.498096	0.929912	0.891465	0.267271	0.58059	0.22623
315	0.791958	0.521464	0.71305	0.542914	0.808322	0.436111	NaN	0.327058	0.610075	0.2176	0.721763	0.18455	0.258586	0.484369	0.781585	0.812402	0.443075	NaN	0.576857	0.498164	0.926963	0.878974	0.263863	0.579211	0.22656
316	0.791463	0.520604	0.713339	0.541298	0.809328	0.434839	NaN	0.322012	0.609846	0.215642	0.721405	0.185124	0.255628	0.482161	0.784544	0.810743	0.441907	NaN	0.577606	0.497256	0.92697	0.872992	0.264833	0.57782	0.22594
317	0.79681	0.521747	0.71169	0.538261	0.810271	0.433632	NaN	0.321412	0.6103	0.214103	0.722882	0.184762	0.25267	0.483057	0.786795	0.81158	0.439953	NaN	0.577959	0.496315	0.925566	0.863888	0.264888	0.576414	0.226445
318	0.79993	0.52224	0.707506	0.534555	0.81116	0.43251	NaN	0.320199	0.610988	0.214341	0.724217	0.18761	0.252042	0.483434	0.787434	0.809246	0.43955	NaN	0.578488	0.493352	0.925002	0.856175	0.260621	0.574992	0.224576
319	0.803432	0.520174	0.708267	0.532273	0.812004	0.431494	NaN	0.316865	0.609235	0.212789	0.723669	0.186697	0.24774	0.483524	0.790179	0.808072	0.436003	NaN	0.576563	0.491811	0.924073	0.844437	0.264445	0.573557	0.224799
320	0.803508	0.519053	0.702906	0.531324	0.812823	0.430588	NaN	0.317056	0.609401	0.211369	0.729983	0.187571	0.246245	0.482317	0.791757	0.808689	0.433412	NaN	0.57887	0.490493	0.921666	0.831382	0.262228	0.572115	0.22661
321	0.804459	0.517826	0.703275	0.532694	0.81363	0.429784	NaN	0.313824	0.608524	0.207811	0.72772	0.188106	0.2463	0.482174	0.792294	0.810905	0.429865	NaN	0.578363	0.489825	0.920797	0.825475	0.258017	0.570663	0.224477
322	0.802937	0.518203	0.699621	0.526443	0.814434	0.429058	NaN	0.310988	0.608382	0.205877	0.729364	0.18691	0.245574	0.482174	0.792379	0.810259	0.425427	NaN	0.580296	0.485048	0.920619	0.815129	0.252725	0.569192	0.224684
323	0.80404	0.518172	0.697385	0.524985	0.815234	0.428382	NaN	0.309954	0.607566	0.202833	0.728577	0.186965	0.243938	0.479096	0.79307	0.808689	0.424662	NaN	0.580855	0.486555	0.918554	0.808131	0.250315	0.567708	0.223881
324	0.802556	0.518801	0.693973	0.522088	0.816024	0.427723	NaN	0.306799	0.608524	0.201866	0.723621	0.186045	0.2428	0.479018	0.793061	0.811507	0.419523	NaN	0.580399	0.484705	0.915709	0.803992	0.250231	0.566208	0.225105
325	0.805296	0.519587	0.689327	0.519507	0.816788	0.427056	NaN	0.305227	0.607414	0.202463	0.726528	0.186422	0.239604	0.473291	0.795235	0.810112	0.417824	NaN	0.58037	0.483627	0.915456	0.80008	0.251146	0.564692	0.224345
326	0.804592	0.518853	0.686595	0.518611	0.8175	0.426363	NaN	0.304308	0.607923	0.201831	0.731103	0.185321	0.238141	0.471836	0.796165	0.81406	0.414404	NaN	0.583089	0.483147	0.913881	0.790712	0.253778	0.563142	0.223642
327	0.802728	0.515498	0.68527	0.516486	0.818156	0.425647	NaN	0.303873	0.606042	0.202798	0.727291	0.18573	0.239214	0.469135	0.798543	0.815411	0.412408	NaN	0.58436	0.483045	0.913867	0.778484	0.252559	0.56152	0.224187
328	0.802708	0.512877	0.683714	0.514888	0.818754	0.424919	NaN	0.300399	0.606423	0.202929	0.727481	0.187225	0.239279	0.471499	0.801383	0.817113	0.415997	NaN	0.584118	0.484723	0.915991	0.779349	0.249816	0.559788	0.224568
329	0.804345	0.513391	0.686065	0.512764	0.819293	0.424191	NaN	0.298789	0.607125	0.202762	0.726886	0.188656	0.240016	0.467356	0.799993	0.820695	0.416146	NaN	0.585125	0.482702	0.915174	0.773593	0.245355	0.557917	0.224559
330	0.800673	0.511084	0.68225	0.51257	0.819768	0.423462	NaN	0.297358	0.605263	0.203227	0.729078	0.190859	0.236625	0.468628	0.800684	0.823586	0.418779	NaN	0.584346	0.479962	0.914216	0.757453	0.246519	0.555915	0.224386
331	0.803622	0.510696	0.68384	0.511183	0.820165	0.42272	NaN	0.295723	0.605786	0.20546	0.727338	0.189671	0.233862	0.467486	0.799848	0.824804	0.417887	NaN	0.583324	0.480031	0.914595	0.752336	0.244385	0.553803	0.223435
332	0.805049	0.506754	0.679368	0.513993	0.820475	0.421962	NaN	0.293897	0.605808	0.206725	0.727148	0.190615	0.233298	0.4652	0.798433	0.824423	0.421583	NaN	0.586036	0.479894	0.914654	0.751734	0.23926	0.55161	0.223344
333	0.807827	0.505769	0.676578	0.511868	0.820701	0.421187	NaN	0.292415	0.604565	0.208277	0.722048	0.190426	0.232464	0.463745	0.796864	0.825509	0.422857	NaN	0.584625	0.47849	0.914231	0.740448	0.24034	0.549355	0.22274
334	0.809444	0.503672	0.671495	0.512272	0.820837	0.420401	NaN	0.295481	0.603937	0.209638	0.721882	0.192944	0.231825	0.462473	0.798654	0.826111	0.426977	NaN	0.584228	0.475528	0.915293	0.725248	0.236462	0.547052	0.222418
335	0.8111	0.503797	0.66995	0.513115	0.82088	0.419604	NaN	0.292453	0.602455	0.209148	0.725122	0.192487	0.228423	0.461109	0.800095	0.827872	0.426149	NaN	0.584331	0.471932	0.914468	0.716933	0.235575	0.544719	0.221376
336	0.80952	0.505685	0.669431	0.512219	0.820824	0.418811	NaN	0.292019	0.602193	0.207788	0.724241	0.194753	0.228781	0.460551	0.800931	0.828958	0.425342	NaN	0.584368	0.4651	0.914825	0.705948	0.235104	0.542378	0.220161
337	0.809654	0.503305	0.669927	0.513167	0.820658	0.418038	NaN	0.29207	0.60212	0.209626	0.726528	0.195083	0.232323	0.461109	0.801204	0.828885	0.423622	NaN	0.584382	0.460408	0.915731	0.68439	0.238235	0.54004	0.220913
338	0.810624	0.503399	0.669374	0.514379	0.820381	0.417293	NaN	0.289822	0.602822	0.209721	0.73432	0.195484	0.230752	0.45894	0.799328	0.827608	0.41965	NaN	0.581038	0.456693	0.914691	0.67773	0.245605	0.537714	0.220632
339	0.811613	0.502067	0.666319	0.512061	0.819991	0.416566	NaN	0.284993	0.60351	0.209029	0.735821	0.195823	0.229572	0.460758	0.799507	0.828297	0.422135	NaN	0.577452	0.456025	0.912812	0.671222	0.243942	0.535412	0.219879
340	0.817493	0.501155	0.664382	0.510393	0.819488	0.415845	NaN	0.282196	0.60412	0.209471	0.735702	0.194242	0.225823	0.460577	0.800385	0.829956	0.418928	NaN	0.576548	0.455545	0.911913	0.658543	0.241975	0.533138	0.220028
341	0.819377	0.498985	0.664071	0.507706	0.818865	0.415119	NaN	0.282477	0.603019	0.211476	0.731008	0.192983	0.224642	0.458278	0.803403	0.83298	0.418503	NaN	0.57474	0.455374	0.911304	0.654705	0.245078	0.53089	0.219789
342	0.822079	0.498324	0.664924	0.504862	0.818122	0.414377	NaN	0.278964	0.601771	0.212348	0.729769	0.194108	0.227762	0.456603	0.804264	0.833831	0.412939	NaN	0.573403	0.453559	0.911623	0.649702	0.249733	0.528651	0.217333
343	0.824229	0.500285	0.665258	0.502052	0.817266	0.413597	NaN	0.280458	0.600868	0.213983	0.728554	0.194422	0.224956	0.455564	0.804767	0.836869	0.410305	NaN	0.57363	0.450922	0.911178	0.640898	0.249788	0.526399	0.21596
344	0.82577	0.502959	0.665512	0.503387	0.816312	0.412757	NaN	0.279449	0.60084	0.211954	0.732962	0.197129	0.223634	0.456018	0.804793	0.838307	0.409753	NaN	0.572513	0.450117	0.911356	0.635856	0.251229	0.524123	0.216514
345	0.825884	0.501784	0.665062	0.500191	0.815266	0.411836	NaN	0.28005	0.600744	0.214031	0.729554	0.196649	0.223309	0.457044	0.806004	0.841199	0.40695	NaN	0.573976	0.445186	0.910866	0.624344	0.248431	0.521818	0.217068
346	0.830565	0.501564	0.66391	0.499383	0.814128	0.410831	NaN	0.277086	0.60101	0.214485	0.728959	0.195988	0.221825	0.455161	0.806277	0.841463	0.41056	NaN	0.575446	0.443628	0.910888	0.613697	0.256355	0.519492	0.215472
347	0.837282	0.500421	0.662538	0.499541	0.812906	0.409749	NaN	0.27577	0.601134	0.216227	0.727839	0.194926	0.217546	0.452875	0.807479	0.84249	0.413151	NaN	0.573123	0.443936	0.911126	0.602034	0.254637	0.517161	0.214414
348	0.838462	0.498146	0.660474	0.495414	0.811614	0.408599	NaN	0.2719	0.600996	0.218758	0.729554	0.192369	0.216235	0.450875	0.808493	0.844428	0.41245	NaN	0.570198	0.440546	0.910732	0.593192	0.258599	0.514849	0.215563
349	0.837834	0.495777	0.658077	0.492201	0.810265	0.407399	NaN	0.267237	0.601771	0.220095	0.731723	0.192739	0.213212	0.450226	0.809593	0.845764	0.410645	NaN	0.566392	0.435375	0.909967	0.581868	0.259485	0.512569	0.214306
350	0.839489	0.493155	0.656959	0.489567	0.808866	0.406174	NaN	0.263252	0.602597	0.22031	0.734892	0.192983	0.212963	0.44994	0.809738	0.847246	0.414489	NaN	0.562445	0.431625	0.910086	0.571785	0.264001	0.510329	0.213645
351	0.841716	0.492726	0.655875	0.490515	0.807418	0.404947	NaN	0.261399	0.602083	0.222256	0.737823	0.193809	0.213537	0.448707	0.808647	0.848523	0.415084	NaN	0.557065	0.425991	0.910799	0.573854	0.266744	0.508146	0.213529
352	0.845388	0.49326	0.653627	0.490691	0.805902	0.403737	NaN	0.260096	0.601634	0.224345	0.734987	0.193966	0.210113	0.450746	0.811153	0.850255	0.414001	NaN	0.55536	0.423663	0.910004	0.558542	0.266633	0.506045	0.212165
353	0.843143	0.493009	0.652901	0.487969	0.804291	0.402557	NaN	0.257695	0.602065	0.224787	0.729411	0.19506	0.209496	0.451408	0.811452	0.850402	0.414171	NaN	0.552884	0.424741	0.91013	0.553952	0.267215	0.504061	0.213298
354	0.844722	0.491646	0.650261	0.486687	0.802572	0.401415	NaN	0.253863	0.600739	0.22308	0.732104	0.195831	0.203699	0.449875	0.812833	0.852882	0.410645	NaN	0.55234	0.425649	0.910056	0.545411	0.265276	0.502221	0.21257
355	0.847614	0.493376	0.647956	0.487635	0.80074	0.400316	NaN	0.251436	0.60062	0.223617	0.734129	0.195311	0.200796	0.450642	0.816977	0.852192	0.414022	NaN	0.551921	0.423851	0.910903	0.543229	0.26752	0.50051	0.212644
356	0.847443	0.492463	0.646711	0.489795	0.798804	0.399256	NaN	0.246543	0.600519	0.221755	0.731246	0.194485	0.19981	0.450914	0.818017	0.854893	0.420712	NaN	0.5504	0.419964	0.911133	0.545336	0.272452	0.498908	0.211545
357	0.846225	0.491929	0.643149	0.489233	0.796782	0.398229	NaN	0.247373	0.601235	0.22185	0.727577	0.194084	0.198456	0.452083	0.818204	0.853087	0.425469	NaN	0.547394	0.418201	0.912336	0.544057	0.27223	0.497383	0.211884
358	0.848147	0.489706	0.64014	0.484299	0.794694	0.397243	NaN	0.249251	0.601175	0.223999	0.724646	0.194249	0.199734	0.45046	0.816576	0.855876	0.432499	NaN	0.546174	0.413783	0.911846	0.542627	0.272452	0.495909	0.211966
359	0.851743	0.488574	0.638181	0.482279	0.792566	0.396307	NaN	0.251091	0.602877	0.225049	0.724884	0.194147	0.19773	0.451304	0.81603	0.858988	0.44006	NaN	0.54516	0.411916	0.911155	0.535705	0.276441	0.49447	0.211073
360	0.851819	0.488846	0.637201	0.479733	0.790416	0.395434	NaN	0.248216	0.602726	0.225431	0.722168	0.195123	0.195812	0.450434	0.820003	0.861454	0.443819	1.14178	0.544381	0.409879	0.910279	0.526487	0.276552	0.493045	0.21195
361	0.853475	0.486288	0.636117	0.475905	0.788266	0.394618	NaN	0.249034	0.603336	0.224608	0.724288	0.195075	0.194415	0.450642	0.822416	0.863758	0.449234	1.13259	0.541786	0.409588	0.910539	0.529422	0.27622	0.491614	0.211214
362	0.854502	0.487745	0.635368	0.472446	0.786128	0.393849	NaN	0.247539	0.603152	0.224763	0.720643	0.196035	0.194815	0.451044	0.825614	0.865989	0.449914	1.12676	0.539045	0.408423	0.911274	0.529384	0.275638	0.490181	0.21319
363	0.858936	0.487242	0.631852	0.469917	0.784015	0.393119	NaN	0.248063	0.605396	0.223915	0.717164	0.195642	0.196506	0.451252	0.827003	0.868543	0.455882	1.12154	0.535789	0.404091	0.910724	0.529685	0.273532	0.488751	0.212545
364	0.859126	0.487305	0.630365	0.46767	0.781948	0.392418	NaN	0.250414	0.605175	0.223008	0.718427	0.194855	0.194577	0.451369	0.829348	0.872432	0.455478	1.11268	0.533283	0.402071	0.911891	0.534501	0.273089	0.48732	0.210726
365	0.862475	0.486351	0.629812	0.467617	0.779937	0.391733	NaN	0.250899	0.604363	0.225396	0.717902	0.194454	0.195736	0.450382	0.829723	0.875118	0.462848	1.10472	0.530932	0.401677	0.909068	0.530701	0.270124	0.485887	0.211553
366	0.861809	0.484212	0.62572	0.466932	0.777987	0.391054	NaN	0.251921	0.604515	0.227138	0.717926	0.195154	0.196224	0.447317	0.830166	0.875984	0.466989	1.10005	0.531336	0.398869	0.907062	0.536532	0.271648	0.484446	0.211098
367	0.861257	0.481832	0.626838	0.466476	0.776092	0.390377	NaN	0.252713	0.604808	0.229717	0.718045	0.192062	0.202616	0.446421	0.829186	0.881283	0.470621	1.0927	0.530498	0.398389	0.905524	0.54037	0.272729	0.482994	0.212545
368	0.859164	0.48201	0.621651	0.466616	0.774235	0.389706	NaN	0.255421	0.605643	0.231436	0.719546	0.19196	0.205747	0.443044	0.830124	0.883778	0.4761	1.08999	0.531218	0.395924	0.90496	0.545411	0.275056	0.481533	0.212719
369	0.858898	0.483038	0.621985	0.462841	0.772405	0.389057	NaN	0.258001	0.605712	0.234946	0.711659	0.188444	0.209387	0.440447	0.829689	0.888445	0.478797	1.08645	0.530623	0.394742	0.905287	0.545976	0.272867	0.480069	0.212305
370	0.857737	0.483824	0.618838	0.458012	0.770591	0.388455	NaN	0.259381	0.60707	0.237667	0.70961	0.188129	0.208066	0.439369	0.832162	0.891307	0.487738	1.08382	0.53066	0.395187	0.905651	0.546615	0.277383	0.478611	0.211917
371	0.861695	0.484464	0.620659	0.459645	0.768781	0.387919	NaN	0.260492	0.607244	0.240771	0.712398	0.188334	0.207914	0.437927	0.83321	0.894478	0.490945	1.08345	0.531799	0.397653	0.906	0.553463	0.277106	0.477169	0.211322
372	0.863046	0.483373	0.617385	0.460435	0.766967	0.387467	NaN	0.260122	0.609579	0.244854	0.712589	0.188829	0.209886	0.440213	0.83466	0.898088	0.492432	1.07843	0.531637	0.393475	0.905614	0.551995	0.28057	0.475752	0.211553
373	0.865348	0.483174	0.61425	0.465475	0.765156	0.387128	NaN	0.261706	0.607345	0.24292	0.716878	0.188475	0.211858	0.438642	0.83732	0.901713	0.500141	1.07177	0.534797	0.394383	0.904432	0.547782	0.280625	0.474374	0.210974
374	0.869363	0.480909	0.613051	0.466124	0.763366	0.386933	NaN	0.262306	0.607543	0.242013	0.719094	0.187319	0.211868	0.438434	0.836774	0.904106	0.500205	1.06676	0.534783	0.391112	0.905465	0.550942	0.278658	0.473048	0.210941
375	0.873264	0.477481	0.6104	0.4663	0.761618	0.386902	NaN	0.261731	0.60685	0.2444	0.715901	0.188334	0.212919	0.435811	0.841063	0.909037	0.510718	1.06841	0.534151	0.391677	0.9049	0.553124	0.278215	0.471785	0.210536
376	0.874634	0.478875	0.606792	0.465352	0.759927	0.387049	NaN	0.261348	0.607685	0.246549	0.713613	0.188798	0.212193	0.438785	0.842418	0.913265	0.518746	1.06178	0.534658	0.38702	0.903548	0.556209	0.276275	0.470587	0.211206
377	0.880418	0.478341	0.605593	0.465949	0.758316	0.387373	NaN	0.263494	0.607368	0.245546	0.70706	0.186989	0.211966	0.437577	0.841336	0.915672	0.520806	1.05637	0.53429	0.38351	0.900629	0.558579	0.274363	0.469439	0.209618
378	0.881274	0.476873	0.602757	0.466476	0.7568	0.387873	NaN	0.263239	0.6069	0.247504	0.706441	0.185809	0.209691	0.437135	0.842742	0.917917	0.52312	1.05311	0.533467	0.380565	0.898943	0.567571	0.279822	0.468304	0.210354
379	0.882207	0.477449	0.601651	0.466019	0.755393	0.388545	NaN	0.265628	0.607148	0.24668	0.706274	0.184573	0.209257	0.435538	0.845164	0.921205	0.526901	1.04891	0.532401	0.379982	0.898453	0.57043	0.276054	0.467155	0.210834
380	0.881769	0.478173	0.599841	0.465457	0.754099	0.389372	NaN	0.266943	0.607286	0.245451	0.706894	0.18551	0.21163	0.434135	0.848011	0.925667	0.531212	1.04646	0.5321	0.374743	0.898817	0.572613	0.275804	0.465984	0.213157
381	0.884547	0.48049	0.599691	0.461488	0.752932	0.390323	NaN	0.267671	0.607845	0.247504	0.702056	0.184424	0.211717	0.432824	0.848856	0.92756	0.532125	1.04328	0.529682	0.371113	0.897167	0.572349	0.275416	0.464787	0.212744
382	0.887725	0.48093	0.594607	0.460839	0.751908	0.391367	NaN	0.265129	0.609268	0.246836	0.704749	0.183464	0.208586	0.432707	0.85288	0.928705	0.529938	1.04105	0.529631	0.367757	0.896083	0.578707	0.275472	0.463565	0.212992
383	0.887877	0.48071	0.594896	0.459715	0.751041	0.392481	NaN	0.26785	0.61019	0.245188	0.703152	0.180916	0.206527	0.430681	0.853579	0.931274	0.534079	1.0351	0.529337	0.37613	0.89563	0.591085	0.2796	0.462305	0.212959
384	0.891454	0.478613	0.592498	0.455413	0.750336	0.393661	NaN	0.269715	0.611928	0.244973	0.698935	0.180467	0.206549	0.430668	0.854738	0.932947	0.540323	1.02911	0.527676	0.385256	0.893379	0.590521	0.281539	0.460996	0.216299
385	0.896592	0.476915	0.592383	0.452831	0.749791	0.394901	NaN	0.271453	0.612997	0.245534	0.693859	0.179649	0.205899	0.427915	0.855566	0.933666	0.547353	1.02276	0.526081	0.395838	0.891552	0.596014	0.283119	0.459654	0.217713
386	0.895907	0.477082	0.585593	0.450917	0.749388	0.396201	NaN	0.272934	0.614397	0.246883	0.690976	0.180176	0.201533	0.425824	0.85733	0.934737	0.550114	1.02397	0.526441	0.402722	0.889457	0.612907	0.280985	0.458306	0.218962
387	0.896858	0.475017	0.581812	0.448529	0.749103	0.397561	NaN	0.27563	0.616034	0.249223	0.682588	0.180082	0.198965	0.426032	0.861849	0.939199	0.559649	1.02039	0.530197	0.413321	0.888662	0.613208	0.274751	0.456962	0.221417
388	0.897524	0.474031	0.580706	0.447528	0.74891	0.398985	NaN	0.280497	0.615644	0.251694	0.67818	0.179185	0.198499	0.422343	0.861193	0.94281	0.563663	1.01936	0.533695	0.420118	0.887562	0.617308	0.274807	0.455619	0.223055
389	0.897867	0.474619	0.580602	0.448196	0.748775	0.400474	NaN	0.281238	0.617383	0.253771	0.673486	0.179224	0.199875	0.421993	0.862983	0.943837	0.569185	1.02061	0.535246	0.424981	0.886381	0.628369	0.276386	0.454285	0.225171
390	0.897695	0.474849	0.578262	0.44723	0.748671	0.402037	NaN	0.279449	0.619191	0.253783	0.676274	0.179185	0.198412	0.421122	0.862949	0.945085	0.572944	1.01644	0.535973	0.434484	0.886738	0.642892	0.275028	0.452981	0.226097
391	0.898894	0.473413	0.576821	0.448073	0.748562	0.403691	NaN	0.282464	0.620741	0.253974	0.672557	0.179201	0.19578	0.421694	0.863895	0.946362	0.579655	1.01416	0.536054	0.441214	0.886047	0.64861	0.27622	0.451729	0.228363
392	0.898647	0.473161	0.573974	0.446721	0.748423	0.405461	NaN	0.285466	0.623283	0.252828	0.668315	0.180475	0.194209	0.420265	0.864543	0.94802	0.586728	1.01369	0.535297	0.451367	0.882905	0.653577	0.273366	0.450543	0.233605
393	0.898932	0.471599	0.571472	0.444087	0.748249	0.407363	NaN	0.284597	0.622599	0.25555	0.662668	0.178776	0.19474	0.419265	0.865899	0.950927	0.588172	1.01824	0.53651	0.459329	0.879829	0.655721	0.273283	0.449419	0.235201
394	0.902509	0.472239	0.570147	0.443876	0.748035	0.409404	NaN	0.281429	0.623035	0.257162	0.661429	0.178831	0.194642	0.414928	0.866871	0.951132	0.59792	1.01826	0.537009	0.470202	0.877853	0.672426	0.276192	0.448356	0.23573
395	0.903499	0.470236	0.570596	0.44212	0.747769	0.411581	NaN	0.281416	0.622407	0.257603	0.657259	0.177808	0.194848	0.413149	0.869028	0.951323	0.598472	1.01871	0.536995	0.475579	0.87642	0.681079	0.269044	0.447342	0.237144
396	0.899998	0.470142	0.57055	0.441435	0.747445	0.413897	NaN	0.282068	0.623709	0.257699	0.657974	0.178736	0.197784	0.413538	0.870588	0.950794	0.602465	1.01697	0.538964	0.482497	0.874941	0.685707	0.26982	0.446354	0.239501
397	0.901025	0.47162	0.570354	0.442295	0.747065	0.416347	NaN	0.282477	0.624361	0.254893	0.655353	0.180113	0.202074	0.412239	0.871475	0.951103	0.607158	1.01697	0.540956	0.491452	0.873879	0.693382	0.267021	0.44537	0.240303
398	0.901596	0.471683	0.570112	0.444209	0.746642	0.418919	NaN	0.283243	0.626673	0.255431	0.653232	0.179012	0.201143	0.410824	0.870614	0.953598	0.611257	1.01703	0.543932	0.500048	0.870886	0.696391	0.266855	0.444357	0.244619
399	0.902186	0.469638	0.568959	0.442243	0.746209	0.421599	NaN	0.286935	0.626962	0.255275	0.650897	0.179806	0.201489	0.408655	0.872754	0.954112	0.612255	1.01669	0.547967	0.508438	0.869957	0.700267	0.264001	0.443281	0.246926
400	0.901615	0.469575	0.567184	0.439029	0.745807	0.424359	NaN	0.291163	0.628329	0.255252	0.650086	0.180066	0.202085	0.408538	0.874945	0.957194	0.615144	1.01053	0.553574	0.517684	0.865359	0.697896	0.262561	0.442111	0.249192
401	0.901158	0.465791	0.566089	0.438871	0.745473	0.427162	NaN	0.291176	0.629481	0.255335	0.646512	0.180215	0.20228	0.404447	0.874954	0.958251	0.61525	1.0078	0.556691	0.52878	0.86368	0.705609	0.266523	0.440829	0.251184
402	0.90523	0.46664	0.562308	0.439907	0.745226	0.429981	NaN	0.292696	0.630192	0.254117	0.651063	0.179555	0.204176	0.401993	0.873393	0.960188	0.61903	1.00394	0.55963	0.536331	0.861949	0.71208	0.262339	0.439436	0.254376
403	0.90464	0.46773	0.562758	0.438696	0.745072	0.432798	NaN	0.293871	0.630995	0.259012	0.649133	0.179476	0.207979	0.400785	0.873445	0.961568	0.627674	1.00039	0.559726	0.54568	0.860664	0.717121	0.26342	0.437963	0.258039
404	0.902205	0.464868	0.561605	0.440768	0.745022	0.435604	NaN	0.297588	0.631008	0.25937	0.64401	0.178799	0.20734	0.396941	0.870273	0.964826	0.628162	0.998726	0.560101	0.55443	0.859037	0.720094	0.261785	0.436448	0.260817
405	0.904583	0.464941	0.558469	0.437519	0.745085	0.438387	NaN	0.298355	0.631655	0.261316	0.641699	0.178823	0.209723	0.394746	0.869454	0.967189	0.626846	1.00108	0.561945	0.565662	0.85637	0.720733	0.257186	0.434918	0.263298
406	0.904146	0.464753	0.557662	0.440557	0.745253	0.441128	NaN	0.295481	0.632325	0.262128	0.646417	0.178532	0.210222	0.393006	0.868005	0.968657	0.626294	1.00054	0.563092	0.571843	0.853228	0.719868	0.254997	0.433416	0.265125
407	0.903841	0.469334	0.556637	0.442348	0.745506	0.443805	NaN	0.291623	0.634032	0.262569	0.644654	0.178107	0.20903	0.393162	0.867604	0.968701	0.626973	0.996275	0.565017	0.582151	0.851572	0.725398	0.257712	0.43197	0.268871
408	0.901273	0.468212	0.556982	0.442664	0.745821	0.446404	NaN	0.288417	0.634701	0.262259	0.645797	0.178681	0.206321	0.390811	0.869301	0.969537	0.631454	0.993408	0.566252	0.591466	0.849774	0.739319	0.251866	0.43059	0.271252
409	0.900645	0.464952	0.554043	0.441663	0.746174	0.448909	NaN	0.291252	0.635674	0.264384	0.650396	0.177619	0.208564	0.389123	0.869864	0.971034	0.636466	0.990977	0.567251	0.600593	0.847293	0.749966	0.251063	0.429293	0.273857
410	0.897277	0.466325	0.554481	0.443226	0.746544	0.451309	NaN	0.287203	0.636825	0.263429	0.642557	0.17843	0.2041	0.388694	0.8678	0.975218	0.633663	0.990562	0.57061	0.610558	0.84473	0.751396	0.252891	0.428081	0.276594
411	0.897067	0.463201	0.552821	0.443472	0.746921	0.453596	NaN	0.284073	0.637046	0.264288	0.643629	0.177714	0.203981	0.388512	0.865558	0.977859	0.633493	0.991827	0.574718	0.621106	0.842048	0.763586	0.256881	0.426952	0.279347
412	0.894936	0.461733	0.550573	0.443665	0.74729	0.455765	NaN	0.282464	0.636931	0.267106	0.644558	0.179846	0.203234	0.388006	0.864595	0.979063	0.633642	0.984632	0.578385	0.634427	0.840303	0.772051	0.26245	0.425899	0.280629
413	0.895697	0.460989	0.551749	0.444297	0.747626	0.457824	NaN	0.280356	0.637073	0.268813	0.644654	0.179972	0.204024	0.386201	0.865174	0.981	0.633132	0.9822	0.581009	0.643742	0.838245	0.776227	0.264639	0.424922	0.284647
414	0.895869	0.462236	0.551807	0.442647	0.747916	0.459786	NaN	0.278542	0.638339	0.267512	0.644391	0.178115	0.203049	0.386707	0.864825	0.982233	0.634767	0.982892	0.582619	0.650643	0.836655	0.781343	0.267797	0.424024	0.285441
415	0.892291	0.460768	0.552429	0.441927	0.748147	0.46167	NaN	0.275617	0.638518	0.269541	0.645297	0.176668	0.205054	0.386201	0.865089	0.981088	0.634534	0.982497	0.580759	0.6597	0.837071	0.774835	0.270208	0.423209	0.288657
416	0.889171	0.460884	0.549386	0.444034	0.748307	0.463496	NaN	0.272845	0.639762	0.269827	0.640936	0.177714	0.202378	0.386564	0.866376	0.983393	0.635128	0.981983	0.583405	0.668484	0.835957	0.779876	0.26885	0.422484	0.291593
417	0.890921	0.462163	0.549455	0.447089	0.748403	0.465285	NaN	0.270635	0.640165	0.27132	0.637267	0.17839	0.202042	0.388344	0.86439	0.986945	0.635192	0.981331	0.585132	0.679169	0.833758	0.785068	0.265608	0.421847	0.296438
418	0.894061	0.460087	0.55025	0.4473	0.748442	0.467057	NaN	0.266586	0.641776	0.270221	0.637743	0.181065	0.201695	0.389421	0.866811	0.986915	0.63738	0.983288	0.585602	0.685898	0.831819	0.793797	0.270789	0.421296	0.299572
419	0.893776	0.459772	0.546758	0.448406	0.748447	0.46882	NaN	0.261821	0.642386	0.271343	0.63648	0.178721	0.203504	0.389486	0.866206	0.988779	0.635936	0.983307	0.588998	0.693039	0.829754	0.801509	0.270817	0.420823	0.305079
420	0.892577	0.456239	0.544129	0.445825	0.748456	0.470569	NaN	0.261987	0.642858	0.270221	0.62764	0.178925	0.20618	0.388473	0.864509	0.987884	0.639015	0.977852	0.590049	0.698552	0.827117	0.803842	0.267021	0.420421	0.310462
421	0.890294	0.454142	0.546181	0.446088	0.748518	0.472277	NaN	0.260876	0.643046	0.268383	0.622946	0.178076	0.20553	0.386473	0.865567	0.988354	0.64356	0.978919	0.592165	0.710555	0.825587	0.81385	0.268157	0.420085	0.31534
422	0.890122	0.453094	0.544406	0.442278	0.748674	0.473912	NaN	0.257363	0.645051	0.271391	0.617465	0.178658	0.205693	0.386253	0.865294	0.987767	0.646937	0.980402	0.593958	0.720795	0.82578	0.825889	0.267104	0.419819	0.318937
423	0.885232	0.45216	0.542354	0.443595	0.748948	0.475454	NaN	0.254731	0.646528	0.272382	0.613867	0.179964	0.206733	0.385694	0.866641	0.991876	0.652841	0.980402	0.595024	0.732421	0.821174	0.827055	0.265885	0.419633	0.325601
424	0.883501	0.453198	0.543184	0.441628	0.749362	0.476882	NaN	0.256839	0.648295	0.271129	0.610484	0.180223	0.206906	0.387318	0.863512	0.990937	0.64974	0.978662	0.595494	0.743756	0.817779	0.834091	0.265608	0.419539	0.331505
425	0.886222	0.451185	0.544187	0.445316	0.749931	0.478181	NaN	0.255459	0.649584	0.271439	0.608601	0.179177	0.20734	0.382603	0.86121	0.993227	0.645769	0.979196	0.597905	0.755331	0.815365	0.837966	0.272175	0.419536	0.336367
426	0.880742	0.452234	0.542654	0.446879	0.750676	0.479348	NaN	0.255089	0.65101	0.273719	0.612032	0.178996	0.211067	0.382396	0.862847	0.996705	0.647213	0.983604	0.599367	0.763242	0.815001	0.838869	0.273643	0.419603	0.341675
427	0.880723	0.45107	0.540003	0.446685	0.751611	0.480381	NaN	0.256034	0.652685	0.273146	0.610936	0.178398	0.216657	0.380396	0.863998	0.999332	0.648168	0.983723	0.600668	0.773259	0.814942	0.839583	0.272396	0.419723	0.345578
428	0.881845	0.451531	0.536233	0.446404	0.752726	0.481282	NaN	0.255281	0.656199	0.272549	0.605027	0.18079	0.220958	0.379837	0.861943	1.0023	0.647298	0.98475	0.603101	0.782539	0.811517	0.850833	0.276608	0.419875	0.350018
429	0.883367	0.451573	0.534066	0.447721	0.753995	0.482058	NaN	0.254514	0.658323	0.273385	0.603335	0.180105	0.22592	0.378487	0.862241	1.00287	0.649252	0.985324	0.605085	0.792693	0.808316	0.861593	0.278907	0.420043	0.353607
430	0.877754	0.451217	0.533824	0.449548	0.755382	0.482723	NaN	0.251691	0.659768	0.272788	0.608982	0.180357	0.230536	0.377811	0.861508	1.00655	0.646215	0.98566	0.608561	0.800227	0.807506	0.866333	0.278547	0.420239	0.35918
431	0.876384	0.44891	0.53515	0.44939	0.756854	0.483279	NaN	0.249417	0.660456	0.273743	0.60405	0.180617	0.239929	0.376694	0.858575	1.00965	0.648317	0.986767	0.61092	0.81122	0.805129	0.872654	0.278242	0.420483	0.3651
432	0.875585	0.448334	0.535772	0.450882	0.758391	0.483726	NaN	0.242443	0.662383	0.275295	0.606194	0.181325	0.245357	0.377707	0.858933	1.01228	0.648147	0.986391	0.613559	0.81396	0.804334	0.881683	0.277162	0.420778	0.36978
433	0.873035	0.446876	0.535968	0.452673	0.759986	0.484064	NaN	0.237716	0.663787	0.275164	0.603835	0.181836	0.249604	0.376772	0.858012	1.01372	0.650229	0.990009	0.617821	0.813104	0.803079	0.886725	0.273588	0.421113	0.372311
434	0.87119	0.444905	0.530758	0.453042	0.761632	0.484301	NaN	0.232939	0.664939	0.276501	0.605742	0.181608	0.255086	0.376006	0.858635	1.01477	0.648593	0.987399	0.619805	0.810706	0.802351	0.885897	0.26921	0.421468	0.376776
435	0.871818	0.444381	0.532037	0.45399	0.763327	0.484448	NaN	0.229221	0.665847	0.275128	0.604145	0.181443	0.258076	0.375772	0.857254	1.01805	0.651439	0.987221	0.621084	0.813926	0.800761	0.884204	0.272008	0.421827	0.38115
436	0.868469	0.443636	0.531034	0.452972	0.765067	0.484517	NaN	0.224968	0.666159	0.27243	0.603335	0.180428	0.26462	0.373629	0.855097	1.01722	0.65282	0.988526	0.622348	0.812521	0.797619	0.891729	0.274059	0.422186	0.386359
437	0.870752	0.443395	0.528775	0.454271	0.76685	0.484517	NaN	0.222285	0.668567	0.272	0.607672	0.182261	0.267675	0.373928	0.857603	1.01617	0.65643	0.988229	0.623149	0.815176	0.797017	0.895717	0.277023	0.422544	0.390113
438	0.870371	0.442106	0.525305	0.453815	0.768673	0.484465	NaN	0.219692	0.669778	0.27206	0.610269	0.181561	0.271392	0.372577	0.857671	1.01784	0.659849	0.991768	0.623818	0.816648	0.794603	0.896657	0.279517	0.42289	0.3949
439	0.868678	0.44176	0.523449	0.453112	0.770534	0.484375	NaN	0.21973	0.67087	0.272991	0.605503	0.181041	0.279517	0.372149	0.857484	1.02072	0.672634	0.992855	0.62689	0.813789	0.792954	0.892406	0.283285	0.423214	0.399274
440	0.870733	0.443207	0.520372	0.452375	0.772438	0.484251	NaN	0.217111	0.671843	0.273612	0.604383	0.181262	0.284317	0.369526	0.857723	1.0213	0.672528	0.993507	0.630308	0.813497	0.790056	0.89139	0.283257	0.423506	0.404674
441	0.868507	0.441456	0.517962	0.451163	0.774386	0.484101	NaN	0.211414	0.673008	0.275211	0.607124	0.17946	0.292399	0.367746	0.856631	1.02167	0.67531	0.990681	0.630344	0.809491	0.789054	0.905461	0.28733	0.423753	0.407386
442	0.868107	0.442798	0.515403	0.45025	0.776374	0.483935	NaN	0.210801	0.675866	0.273755	0.607219	0.180357	0.297069	0.366941	0.856393	1.02442	0.67221	0.989692	0.630712	0.808412	0.788467	0.913061	0.285335	0.423947	0.410048
443	0.867194	0.446467	0.512222	0.451743	0.778408	0.483766	NaN	0.210942	0.677674	0.271451	0.609673	0.180475	0.301218	0.366058	0.85548	1.02342	0.668153	0.984335	0.630557	0.808977	0.787501	0.909449	0.284781	0.42408	0.415423
444	0.864549	0.4474	0.507726	0.45097	0.780494	0.483601	NaN	0.209485	0.679491	0.270436	0.611842	0.180137	0.30748	0.368084	0.856665	1.02481	0.671551	0.980461	0.634158	0.80932	0.785978	0.905649	0.285889	0.424161	0.422848
445	0.862589	0.450336	0.505052	0.451093	0.782628	0.483436	NaN	0.208336	0.680674	0.269744	0.610293	0.179248	0.312139	0.367383	0.855233	1.02809	0.671126	0.976112	0.63665	0.808361	0.785295	0.910803	0.289131	0.424204	0.429934
446	0.862056	0.451741	0.50202	0.449846	0.784802	0.483275	NaN	0.207569	0.680706	0.270186	0.609078	0.178422	0.31462	0.36537	0.853647	1.02751	0.674652	0.975262	0.639766	0.811049	0.784299	0.916146	0.290378	0.42421	0.433324
447	0.864948	0.45388	0.500545	0.448512	0.787008	0.483125	NaN	0.206458	0.680197	0.270197	0.604836	0.180003	0.323948	0.364149	0.855429	1.02622	0.677073	0.972831	0.641809	0.814508	0.785651	0.916748	0.290101	0.424167	0.436657
448	0.863788	0.455002	0.498401	0.449794	0.789236	0.482989	NaN	0.205794	0.681087	0.269804	0.603216	0.178697	0.331836	0.363889	0.855003	1.02628	0.675926	0.97376	0.643022	0.814251	0.782717	0.915958	0.289574	0.42407	0.443032
449	0.862094	0.453261	0.497167	0.452147	0.791479	0.482873	NaN	0.200467	0.682174	0.268204	0.602501	0.176856	0.337654	0.361188	0.854099	1.02672	0.67444	0.976863	0.643316	0.814473	0.785191	0.921225	0.291874	0.423923	0.447389
450	0.859316	0.454016	0.49432	0.451918	0.793732	0.482776	NaN	0.198704	0.683895	0.268968	0.605837	0.176471	0.344728	0.361733	0.852522	1.02516	0.676627	0.980105	0.645168	0.811682	0.784091	0.925288	0.29276	0.423742	0.451862
451	0.859468	0.450881	0.493651	0.452217	0.795982	0.482695	NaN	0.19841	0.684803	0.268634	0.602048	0.176463	0.349842	0.364201	0.853946	1.02145	0.675714	0.981252	0.64566	0.811648	0.782361	0.928862	0.296473	0.423541	0.455749
452	0.857337	0.450493	0.491415	0.448582	0.798212	0.482624	NaN	0.195651	0.686367	0.266771	0.599761	0.176565	0.355346	0.362253	0.85392	1.02067	0.670065	0.9907	0.647549	0.811066	0.781016	0.929652	0.296224	0.42333	0.460205
453	0.860192	0.451427	0.490297	0.444016	0.800405	0.48256	NaN	0.191614	0.688248	0.265852	0.600547	0.176573	0.364577	0.364006	0.854841	1.01756	0.667962	0.993606	0.649607	0.808891	0.779894	0.930254	0.300795	0.423138	0.464952
454	0.861485	0.452779	0.489386	0.442734	0.802547	0.48251	NaN	0.190107	0.688427	0.265064	0.599665	0.17673	0.368813	0.36437	0.855284	1.01439	0.663821	0.99161	0.650099	0.807556	0.779241	0.939886	0.306586	0.422981	0.468557
455	0.860401	0.456249	0.488856	0.438854	0.804636	0.48248	NaN	0.188293	0.689643	0.265458	0.59814	0.175983	0.376375	0.364136	0.855404	1.01642	0.663481	0.991313	0.652267	0.811152	0.779248	0.938945	0.314066	0.422869	0.473022
456	0.857452	0.454299	0.487081	0.439697	0.806664	0.482476	NaN	0.185623	0.690395	0.262748	0.596306	0.17334	0.385237	0.361045	0.855318	1.0159	0.665987	0.993507	0.654406	0.811049	0.779359	0.940751	0.31282	0.422816	0.476676
457	0.860001	0.454572	0.484602	0.440171	0.808622	0.482512	NaN	0.184154	0.691368	0.264336	0.593494	0.171499	0.395627	0.359695	0.854738	1.01445	0.664033	0.992282	0.657073	0.808104	0.779382	0.936688	0.319635	0.422825	0.479562
458	0.859887	0.45647	0.485156	0.439047	0.810504	0.482603	NaN	0.180744	0.691937	0.263274	0.589443	0.171035	0.401825	0.359188	0.853144	1.01592	0.66055	0.990384	0.660491	0.80783	0.779872	0.938005	0.322988	0.422888	0.482588
459	0.863617	0.456166	0.482101	0.439222	0.812296	0.482772	NaN	0.180718	0.693134	0.265327	0.593684	0.171562	0.411944	0.359162	0.853963	1.01455	0.660401	0.991175	0.665135	0.807196	0.780659	0.945379	0.324706	0.423015	0.485838
460	0.866071	0.454782	0.481502	0.439978	0.813979	0.483043	NaN	0.182519	0.695061	0.267512	0.592493	0.170563	0.418563	0.358032	0.85363	1.01479	0.664054	0.993231	0.667663	0.805347	0.780451	0.946808	0.322932	0.423224	0.488616
461	0.864454	0.456228	0.480798	0.445298	0.815546	0.483428	NaN	0.183848	0.694887	0.266473	0.591897	0.167676	0.427057	0.357435	0.855105	1.01708	0.664352	0.999556	0.67186	0.804371	0.780867	0.946545	0.319137	0.423537	0.49366
462	0.863331	0.454205	0.477813	0.445333	0.817005	0.48392	NaN	0.181267	0.697286	0.266688	0.590063	0.166661	0.434847	0.35763	0.853724	1.0169	0.67085	0.999339	0.676233	0.80271	0.781061	0.950984	0.323819	0.423962	0.500581
463	0.861752	0.454603	0.476626	0.444561	0.81837	0.484507	NaN	0.182059	0.69807	0.26898	0.584963	0.165969	0.44319	0.355902	0.854466	1.02039	0.670978	0.999675	0.680797	0.80271	0.781893	0.950345	0.330164	0.424505	0.506493
464	0.86238	0.455725	0.475519	0.443911	0.819657	0.485167	NaN	0.181893	0.698006	0.268598	0.584153	0.165568	0.450069	0.354422	0.853306	1.02477	0.674036	0.996492	0.685897	0.801255	0.78011	0.962873	0.329499	0.425147	0.511057
465	0.865424	0.455578	0.476199	0.442225	0.820883	0.485877	NaN	0.181229	0.6988	0.265518	0.584534	0.162075	0.456407	0.354993	0.85438	1.02248	0.674036	0.998686	0.68658	0.798566	0.778379	0.958396	0.334486	0.425867	0.516663
466	0.862056	0.455211	0.47387	0.437098	0.822056	0.486612	NaN	0.179734	0.700277	0.265458	0.582938	0.161477	0.464403	0.351928	0.85392	1.0196	0.672295	0.999437	0.689696	0.794697	0.778253	0.958509	0.3377	0.426664	0.520599
467	0.858555	0.454782	0.472095	0.437449	0.823185	0.487363	NaN	0.178559	0.700419	0.262378	0.580221	0.159314	0.471261	0.34976	0.852658	1.021	0.670765	0.992993	0.693246	0.795707	0.778802	0.959525	0.337423	0.427538	0.525114
468	0.856481	0.455757	0.475254	0.436237	0.824267	0.488134	NaN	0.183081	0.701773	0.260874	0.579554	0.158842	0.478997	0.345721	0.852505	1.02245	0.668535	0.987953	0.695627	0.794543	0.778995	0.964754	0.339972	0.428473	0.530348
469	0.85395	0.457266	0.477294	0.4378	0.825302	0.488936	NaN	0.18372	0.702621	0.262474	0.585297	0.159078	0.484219	0.343032	0.854525	1.02461	0.667686	0.990602	0.696347	0.796152	0.777903	0.968554	0.348838	0.429449	0.533151
470	0.851172	0.459793	0.475035	0.436149	0.826306	0.489758	NaN	0.182953	0.70247	0.262402	0.589777	0.157371	0.492399	0.340877	0.854602	1.02392	0.661718	0.985996	0.698589	0.792933	0.777465	0.971338	0.350555	0.430445	0.537839
471	0.847747	0.460674	0.47598	0.434973	0.82731	0.490585	NaN	0.183975	0.704649	0.261113	0.593136	0.156647	0.501001	0.338967	0.854662	1.026	0.656706	0.979611	0.699971	0.791717	0.777072	0.973483	0.349586	0.431435	0.544181
472	0.849783	0.459584	0.476994	0.432427	0.828348	0.491399	NaN	0.185483	0.70575	0.2598	0.588299	0.153099	0.510015	0.341279	0.855242	1.02287	0.655474	0.979394	0.704123	0.787762	0.777228	0.971602	0.355238	0.432415	0.549109
473	0.848033	0.46059	0.475	0.433322	0.829442	0.492187	NaN	0.180667	0.706585	0.258367	0.589967	0.152037	0.517794	0.342292	0.856444	1.02629	0.651588	0.978207	0.706475	0.782848	0.778379	0.97811	0.358978	0.43341	0.554682
474	0.842229	0.461754	0.472925	0.432813	0.830604	0.492946	NaN	0.17953	0.70787	0.257412	0.589824	0.15103	0.526104	0.342266	0.857953	1.0255	0.651609	0.978623	0.708253	0.779714	0.78031	0.990902	0.358756	0.434452	0.558519
475	0.839318	0.460422	0.472706	0.434306	0.831829	0.493676	NaN	0.176822	0.709104	0.255717	0.58868	0.151927	0.533428	0.341188	0.855412	1.02298	0.646384	0.969154	0.712508	0.779372	0.779813	1.00302	0.359726	0.435559	0.564125
476	0.839033	0.461901	0.4716	0.434499	0.833116	0.494383	NaN	0.177435	0.710219	0.25752	0.590039	0.152446	0.538693	0.342851	0.854039	1.02216	0.646193	0.963837	0.716256	0.775605	0.779174	1.00731	0.361361	0.436741	0.56988
477	0.836787	0.461691	0.471957	0.432532	0.834472	0.495079	NaN	0.174663	0.709485	0.259203	0.591659	0.148348	0.544934	0.34011	0.853084	1.01758	0.647128	0.961524	0.719777	0.772779	0.779976	1.01415	0.363245	0.437993	0.574601
478	0.834123	0.45993	0.471888	0.431988	0.835898	0.495782	NaN	0.172581	0.710191	0.259286	0.593637	0.147813	0.547014	0.340435	0.851925	1.02079	0.646236	0.961702	0.723944	0.772814	0.781187	1.01272	0.364381	0.439298	0.57881
479	0.836901	0.459793	0.471012	0.43276	0.837368	0.496503	NaN	0.173513	0.711448	0.260241	0.593422	0.146586	0.553168	0.339812	0.850169	1.0216	0.647064	0.95929	0.725267	0.773533	0.780414	1.01867	0.367816	0.44063	0.583109
480	0.832297	0.460758	0.471945	0.431654	0.838849	0.497258	NaN	0.17686	0.712664	0.260922	0.595972	0.144076	0.554587	0.338409	0.850331	1.02267	0.647064	0.954408	0.728434	0.768379	0.780682	1.02552	0.37297	0.441961	0.586557
481	0.832963	0.458703	0.46919	0.432198	0.840311	0.498056	NaN	0.177499	0.712632	0.259871	0.594995	0.141968	0.559332	0.335136	0.850262	1.02126	0.642923	0.957155	0.732505	0.765759	0.779062	1.02228	0.375048	0.44327	0.591328
482	0.833134	0.45973	0.468026	0.431812	0.841733	0.498901	NaN	0.178112	0.713815	0.260098	0.594352	0.139946	0.563569	0.335188	0.850237	1.02185	0.635744	0.952767	0.732895	0.766667	0.7793	1.03217	0.377098	0.444557	0.595181
483	0.829633	0.459814	0.470343	0.429793	0.843097	0.499792	NaN	0.179402	0.715022	0.25869	0.597735	0.138231	0.56644	0.334162	0.848838	1.02166	0.636509	0.950454	0.735746	0.768208	0.778505	1.03763	0.386407	0.445826	0.599465
484	0.829785	0.459877	0.468499	0.429793	0.844386	0.500723	NaN	0.180807	0.716316	0.259776	0.598998	0.135667	0.574695	0.330565	0.849393	1.02196	0.627525	0.947371	0.737422	0.764697	0.780147	NaN	0.384994	0.447071	0.6035
485	0.831707	0.46211	0.468003	0.430513	0.845581	0.501685	NaN	0.182302	0.717027	0.260588	0.602406	0.134581	0.580578	0.32976	0.848429	1.02189	0.620559	0.946461	0.73973	0.763259	0.780853	NaN	0.384606	0.448281	0.606518
486	0.824609	0.460622	0.466747	0.429723	0.846662	0.502671	NaN	0.1793	0.715504	0.260862	0.599189	0.131938	0.588953	0.328071	0.844038	1.0213	0.615399	0.94399	0.743522	0.761478	0.782063	NaN	0.385908	0.449448	0.612372
487	0.823449	0.461177	0.467081	0.429512	0.847613	0.503675	NaN	0.183694	0.714146	0.259298	0.595352	0.131686	0.596266	0.326734	0.841617	1.02004	0.606882	0.940373	0.747682	0.759252	0.781306	NaN	0.385216	0.450574	0.617829
488	0.82206	0.4621	0.467208	0.431549	0.848428	0.504692	NaN	0.182672	0.715526	0.25783	0.593494	0.131655	0.599018	0.324955	0.840108	1.01724	0.594989	0.937645	0.749703	0.757557	0.779025	NaN	0.389981	0.451673	0.624957
489	0.817189	0.459961	0.466113	0.432321	0.849107	0.505711	NaN	0.181446	0.716054	0.256421	0.595233	0.130239	0.601824	0.321968	0.839809	1.01504	0.594968	0.940077	0.751746	0.754886	0.779085	NaN	0.388984	0.452752	0.628066
490	0.812641	0.458451	0.464695	0.435781	0.849651	0.506715	NaN	0.18174	0.715292	0.255872	0.59285	0.13031	0.603568	0.320331	0.841054	1.01636	0.588299	0.938495	0.755854	0.758088	0.780102	NaN	0.394885	0.453814	0.63244
491	0.810757	0.456228	0.464487	0.439521	0.850063	0.507684	NaN	0.178061	0.71438	0.255359	0.591802	0.127682	0.610004	0.316591	0.842427	1.01477	0.591676	0.937981	0.761697	0.757523	0.781157	NaN	0.397296	0.454859	0.639402
492	0.805582	0.455107	0.464349	0.439907	0.850344	0.508601	NaN	0.17939	0.714852	0.255896	0.587084	0.1278	0.614208	0.317994	0.841651	1.01463	0.589085	0.941085	0.764607	0.753122	0.781328	NaN	0.40062	0.455879	0.64476
493	0.799341	0.454457	0.463542	0.440136	0.850491	0.509454	NaN	0.180552	0.715875	0.256899	0.585249	0.127682	0.619571	0.315201	0.839792	1.01433	0.586154	0.939503	0.766011	0.752575	0.780793	NaN	0.403723	0.456872	0.646934
494	0.799074	0.451374	0.463023	0.441365	0.850506	0.51024	NaN	0.179428	0.715971	0.259036	0.585178	0.12828	0.62346	0.313643	0.839025	1.01408	0.5818	0.939286	0.766282	0.748362	0.779582	NaN	0.404638	0.457855	0.651184
495	0.797343	0.450347	0.462136	0.443068	0.850394	0.510956	NaN	0.178495	0.717797	0.25931	0.585702	0.128524	0.626819	0.31337	0.841498	1.01536	0.576364	0.9364	0.76651	0.748088	0.779055	NaN	0.4086	0.458854	0.659817
496	0.793518	0.446897	0.460084	0.442682	0.850154	0.511606	NaN	0.18266	0.71932	0.259824	0.589538	0.126833	0.629592	0.313734	0.84166	1.01485	0.576576	0.933415	0.769656	0.743174	0.776886	NaN	0.410456	0.459892	0.665613
497	0.792662	0.446824	0.458343	0.442576	0.849786	0.512207	NaN	0.18128	0.720142	0.262008	0.592398	0.127965	0.631792	0.311266	0.841054	1.01367	0.577935	0.929205	0.77383	0.740434	0.777681	NaN	0.414279	0.460964	0.66964
498	0.792947	0.448355	0.458666	0.441031	0.84929	0.512776	NaN	0.181676	0.719527	0.263429	0.593518	0.128296	0.634673	0.31263	0.841898	1.01163	0.576597	0.924796	0.775792	0.738568	0.775437	NaN	0.415388	0.462053	0.67427
499	0.793632	0.447946	0.458516	0.441927	0.848658	0.513327	NaN	0.183567	0.718788	0.262629	0.592469	0.125346	0.637014	0.310046	0.843945	1.0136	0.573964	0.922088	0.778864	0.736257	0.776158	NaN	0.41669	0.463127	0.679992
500	0.788438	0.450179	0.457594	0.438661	0.847891	0.513872	NaN	0.18013	0.720954	0.263548	0.595638	0.124394	0.641792	0.305163	0.843518	1.01508	0.571309	0.919973	0.781922	0.731565	0.777176	NaN	0.413282	0.46416	0.68535
501	0.790949	0.451007	0.456407	0.440417	0.846984	0.514433	NaN	0.179441	0.721564	0.261734	0.595424	0.122018	0.644782	0.305617	0.842146	1.01583	0.569037	0.911038	0.784898	0.726907	0.776774	NaN	0.416274	0.465113	0.690559
502	0.785127	0.451175	0.454804	0.443946	0.845927	0.515031	NaN	0.179734	0.722316	0.262748	0.594542	0.122278	0.646288	0.303968	0.839818	1.01922	0.570544	0.906709	0.787896	0.729818	0.776485	NaN	0.411897	0.465961	0.69414
503	0.778981	0.450598	0.452971	0.445421	0.84472	0.515679	NaN	0.17778	0.723468	0.263202	0.593399	0.120115	0.649592	0.300916	0.838181	1.01935	0.571691	0.89987	0.790866	0.727233	0.77485	NaN	0.41572	0.466715	0.699365
504	0.775213	0.447201	0.453433	0.445685	0.843369	0.516379	NaN	0.180258	0.725225	0.261006	0.595853	0.120067	0.652821	0.297331	0.840185	1.01479	0.571075	0.895581	0.794562	0.723055	0.774323	NaN	0.412035	0.467396	0.705319
505	0.77548	0.444716	0.452937	0.445597	0.84189	0.51712	NaN	0.18211	0.726055	0.262343	0.594018	0.121137	0.653622	0.29676	0.839869	1.01596	0.562623	0.89054	0.797987	0.718928	0.773365	NaN	0.412839	0.468043	0.708701
506	0.770437	0.446216	0.454424	0.444666	0.840306	0.517885	NaN	0.18211	0.725555	0.259871	0.594971	0.121971	0.654977	0.296786	0.838155	1.01499	0.559225	0.888346	0.800339	0.720384	0.771842	NaN	0.415914	0.468691	0.715191
507	0.76901	0.445723	0.453951	0.44723	0.838648	0.518656	NaN	0.183158	0.726798	0.260707	0.597664	0.120854	0.653622	0.294747	0.837004	1.01223	0.557717	0.89135	0.802536	0.718415	0.770564	NaN	0.415277	0.469357	0.720855
508	0.765319	0.446562	0.453121	0.446896	0.836953	0.519408	NaN	0.183311	0.7275	0.258773	0.594971	0.120028	0.656342	0.294124	0.837243	1.01172	0.559968	0.886745	0.803837	0.714922	0.76997	NaN	0.41777	0.470039	0.727156
509	0.761475	0.448113	0.451646	0.45032	0.835259	0.520118	NaN	0.184039	0.727697	0.255813	0.595281	0.119816	0.658877	0.293708	0.836851	1.0106	0.554043	0.8803	0.806394	0.713483	0.768529	NaN	0.419267	0.470731	0.733407
510	0.758145	0.446058	0.44979	0.448599	0.833596	0.520778	NaN	0.181689	0.730363	0.255825	0.595996	0.119941	0.657783	0.291526	0.835308	1.00855	0.555083	0.876367	0.808063	0.708603	0.766709	NaN	0.41935	0.471427	0.738393
511	0.754054	0.44848	0.448291	0.450039	0.831985	0.521379	NaN	0.183886	0.730322	0.254082	0.59378	0.120107	0.660296	0.290578	0.834958	1.00627	0.544528	0.87358	0.81065	0.707165	0.766404	NaN	0.41741	0.47212	0.742718
512	0.750287	0.446436	0.446032	0.45032	0.83045	0.521917	NaN	0.181817	0.73045	0.252016	0.597974	0.120421	0.662344	0.291617	0.833722	1.0066	0.537116	0.867491	0.811436	0.708535	0.764644	NaN	0.410788	0.472811	0.747571
513	0.751409	0.446279	0.444084	0.453534	0.829026	0.522391	NaN	0.179108	0.731725	0.250059	0.598331	0.120138	0.665269	0.289267	0.832775	1.00222	0.532805	0.863696	0.813163	0.709339	0.765082	NaN	0.410788	0.473501	0.752317
514	0.744788	0.445618	0.442851	0.456607	0.827743	0.5228	NaN	0.179607	0.733184	0.252279	0.60119	0.121641	0.665551	0.286189	0.8309	1.00269	0.52826	0.857746	0.816198	0.712062	0.765045	NaN	0.410705	0.47419	0.757485
515	0.744293	0.444842	0.442631	0.460575	0.826636	0.523142	NaN	0.176911	0.732918	0.251085	0.607433	0.120689	0.666732	0.286306	0.830397	1.00445	0.528218	0.851836	0.816911	0.714425	0.762489	NaN	0.411453	0.47488	0.763
516	0.740868	0.446258	0.441721	0.462735	0.825739	0.523408	NaN	0.176298	0.733634	0.252088	0.611794	0.120083	0.667328	0.28676	0.830405	1.00004	0.518363	0.850432	0.819682	0.711309	0.76162	NaN	0.408572	0.475577	0.767135
517	0.742428	0.444496	0.438147	0.463789	0.825069	0.523601	NaN	0.175008	0.734597	0.251252	0.612628	0.122876	0.668184	0.288656	0.829305	0.997028	0.521485	0.845866	0.818917	0.712456	0.759785	NaN	0.406743	0.47629	0.771095
518	0.741344	0.444863	0.43462	0.467564	0.824617	0.523737	NaN	0.171508	0.733827	0.24834	0.613295	0.12253	0.669451	0.28802	0.827344	0.993975	0.520062	0.839501	0.820336	0.712045	0.758849	NaN	0.402809	0.477008	0.775709
519	0.744103	0.445314	0.434251	0.46867	0.824364	0.523842	NaN	0.174791	0.735152	0.247671	0.610984	0.123411	0.6693	0.288552	0.826756	0.992551	0.515369	0.832563	0.820689	0.71011	0.757319	NaN	0.398764	0.477702	0.778859
520	0.745321	0.443678	0.432499	0.473429	0.824285	0.523934	NaN	0.174114	0.734909	0.2476	0.611437	0.122994	0.66775	0.287007	0.823584	0.991186	0.51505	0.82942	0.821497	0.707918	0.75544	NaN	0.400676	0.478339	0.781365
521	0.742999	0.445461	0.432499	0.478223	0.824348	0.524034	NaN	0.172262	0.735184	0.248483	0.614272	0.124567	0.667599	0.284254	0.822323	0.989733	0.512056	0.823806	0.822541	0.708346	0.753768	NaN	0.399651	0.478886	0.78373
522	0.737881	0.444024	0.432211	0.480541	0.824523	0.524169	NaN	0.17382	0.736116	0.252709	0.616131	0.123977	0.669018	0.281669	0.821248	0.986152	0.509932	0.817994	0.824319	0.710213	0.752676	NaN	0.398016	0.479316	0.78688
523	0.737272	0.445419	0.429928	0.482736	0.824781	0.524364	NaN	0.173181	0.736588	0.252219	0.618752	0.123922	0.671336	0.281513	0.819253	0.983217	0.509656	0.809198	0.827582	0.710264	0.752565	NaN	0.401313	0.479618	0.793156
524	0.738433	0.446467	0.428003	0.483386	0.825102	0.524644	NaN	0.172006	0.736854	0.251229	0.620754	0.123411	0.671066	0.280345	0.820038	0.981265	0.511227	0.806905	0.829272	0.710487	0.749943	NaN	0.401618	0.479782	0.797298
525	0.735065	0.44653	0.430205	0.487793	0.825478	0.525021	NaN	0.168723	0.736533	0.247743	0.617179	0.121271	0.672246	0.277552	0.818827	0.981088	0.510272	0.8056	0.830169	0.710281	0.749007	NaN	0.399429	0.479794	0.79944
526	0.731544	0.446541	0.430724	0.491165	0.825896	0.525499	NaN	0.167586	0.737643	0.246083	0.618919	0.122585	0.672918	0.278124	0.817633	0.98329	0.50938	0.801232	0.831352	0.711206	0.747967	NaN	0.405497	0.47966	0.802896
527	0.729356	0.447044	0.431104	0.493992	0.826339	0.526081	NaN	0.166437	0.736698	0.246274	0.61463	0.121869	0.676288	0.275552	0.816423	0.980912	0.509337	0.791664	0.83233	0.707199	0.74686	NaN	0.404804	0.479406	0.805187
528	0.72557	0.446897	0.429836	0.49573	0.826788	0.526775	NaN	0.164801	0.736432	0.244329	0.616584	0.122482	0.675128	0.27302	0.817855	0.980399	0.513436	0.78611	0.833741	0.706138	0.746511	NaN	0.403917	0.479072	0.808519
529	0.725893	0.445209	0.428799	0.50228	0.827221	0.52759	NaN	0.164176	0.735781	0.244794	0.614344	0.123513	0.677599	0.271747	0.816329	0.978094	0.512332	0.78437	0.835005	0.706737	0.744639	NaN	0.398016	0.4787	0.813174
530	0.723667	0.446415	0.427738	0.503755	0.827612	0.528536	NaN	0.162617	0.736088	0.2468	0.615059	0.123537	0.679917	0.273708	0.812748	0.977492	0.515921	0.776681	0.837423	0.705504	0.744149	NaN	0.39893	0.478317	0.816349
531	0.72106	0.44415	0.428268	0.506512	0.827937	0.529627	NaN	0.163256	0.735717	0.247003	0.617322	0.124779	0.682647	0.271332	0.811375	0.974836	0.524161	0.770533	0.839679	0.700247	0.74273	NaN	0.398847	0.477933	0.820029
532	0.719785	0.441781	0.427496	0.510498	0.82818	0.530874	NaN	0.161161	0.735474	0.249426	0.616202	0.126636	0.685432	0.270098	0.809721	0.973764	0.515071	0.765334	0.84281	0.698672	0.741935	NaN	0.396409	0.47757	0.824105
533	0.717711	0.440952	0.429479	0.513238	0.828338	0.532278	NaN	0.159602	0.735845	0.250178	0.616774	0.1278	0.685573	0.268669	0.807129	0.970624	0.523779	0.760155	0.844926	0.696686	0.739595	NaN	0.397961	0.477248	0.825709
534	0.71636	0.438908	0.429479	0.517522	0.828403	0.533829	NaN	0.158938	0.735877	0.2505	0.619372	0.1278	0.685529	0.266631	0.806183	0.970007	0.524458	0.754561	0.844912	0.69333	0.737864	NaN	0.401701	0.476977	0.828289
535	0.714686	0.438373	0.431496	0.519629	0.828364	0.535521	NaN	0.158006	0.737304	0.251145	0.620325	0.127619	0.685269	0.267799	0.805433	0.971387	0.526901	0.746318	0.844537	0.692097	0.735836	NaN	0.401258	0.476739	0.830761
536	0.709016	0.436192	0.431715	0.5256	0.828203	0.537341	NaN	0.154173	0.738827	0.251754	0.620086	0.128076	0.684717	0.26789	0.805347	0.970902	0.530639	0.740546	0.84306	0.691326	0.73571	NaN	0.401451	0.476518	0.832341
537	0.709149	0.43527	0.431784	0.526847	0.8279	0.539276	NaN	0.152117	0.738047	0.252542	0.623065	0.128209	0.682701	0.264111	0.804563	0.971343	0.534929	0.735011	0.842699	0.691429	0.735175	NaN	0.395245	0.476293	0.832407
538	0.708445	0.436811	0.434055	0.532396	0.827432	0.541315	NaN	0.150814	0.739066	0.253604	0.627378	0.128437	0.682474	0.265241	0.802491	0.972458	0.534292	0.726492	0.841648	0.693587	0.73594	NaN	0.397185	0.476052	0.835689
539	0.707056	0.438426	0.434482	0.536136	0.826779	0.54345	NaN	0.153765	0.740625	0.252613	0.624685	0.12747	0.686103	0.26441	0.79972	0.968789	0.538815	0.720838	0.841957	0.688655	0.735019	NaN	0.391339	0.475772	0.838013
540	0.704753	0.437346	0.433802	0.534415	0.825922	0.545679	NaN	0.154237	0.742171	0.253103	0.627116	0.128422	0.685345	0.264786	0.795866	0.966851	0.535693	0.717438	0.840914	0.693569	0.734113	NaN	0.390618	0.475419	0.838153
541	0.703345	0.435133	0.435231	0.535293	0.824854	0.547998	NaN	0.152334	0.742612	0.251909	0.632715	0.128374	0.689072	0.263384	0.795764	0.968671	0.535736	0.709334	0.845161	0.697491	0.734217	1.04207	0.388457	0.47496	0.838434
542	0.707531	0.434955	0.434747	0.540104	0.823576	0.550413	NaN	0.152232	0.743158	0.250847	0.633168	0.128736	0.687891	0.263228	0.793479	0.968921	0.535481	0.704214	0.84522	0.69684	0.733073	NaN	0.390341	0.47437	0.840411
543	0.707417	0.433917	0.434124	0.540895	0.822088	0.552927	NaN	0.151529	0.743832	0.249295	0.633931	0.128178	0.687978	0.262241	0.792456	0.968334	0.538603	0.702178	0.848689	0.699443	0.733206	1.04083	0.392253	0.47362	0.839551
544	0.703897	0.433718	0.435508	0.541702	0.820392	0.555529	NaN	0.15213	0.744452	0.24896	0.634503	0.128343	0.689592	0.261605	0.790418	0.966969	0.538794	0.69692	0.852731	0.693878	0.731342	NaN	0.387737	0.472712	0.836028
545	0.698474	0.434399	0.437098	0.546584	0.818492	0.558208	NaN	0.146943	0.74397	0.249736	0.633311	0.130687	0.687274	0.260306	0.787528	0.966749	0.537753	0.692789	0.85401	0.693843	0.731743	1.03853	0.388624	0.471666	0.835152
546	0.692537	0.434462	0.437871	0.550272	0.816412	0.56094	NaN	0.146266	0.745493	0.248101	0.634026	0.130003	0.689375	0.257709	0.785098	0.967761	0.53718	0.690812	0.853848	0.693963	0.730658	1.03161	0.384606	0.470513	0.835979
547	0.689341	0.432261	0.438724	0.554837	0.814183	0.5637	NaN	0.147697	0.746346	0.247122	0.631786	0.128909	0.690957	0.255605	0.782941	0.969229	0.537626	0.683399	0.855274	0.691669	0.729047	1.03594	0.386684	0.46929	0.837599
548	0.686449	0.432533	0.437214	0.558332	0.811842	0.566462	NaN	0.146662	0.748053	0.245881	0.631476	0.131151	0.69372	0.254085	0.780085	0.967776	0.544443	0.674662	0.852797	0.692662	0.726892	1.03996	0.386823	0.468044	0.836896
549	0.685136	0.430384	0.436603	0.562932	0.809419	0.569197	NaN	0.145845	0.747562	0.246203	0.630833	0.130994	0.693037	0.253696	0.777101	0.967468	0.546779	0.669701	0.852121	0.69172	0.72531	NaN	0.39253	0.466826	0.838286
550	0.680911	0.427836	0.43749	0.566304	0.806929	0.571888	NaN	0.14762	0.747787	0.246597	0.637505	0.131631	0.695692	0.253735	0.775847	0.967218	0.54816	0.666933	0.852636	0.691789	0.725585	1.03759	0.390203	0.465684	0.837434
551	0.682015	0.425687	0.436695	0.567024	0.804386	0.57452	NaN	0.148527	0.747989	0.245236	0.636099	0.131521	0.697642	0.25215	0.775881	0.966382	0.546142	0.662624	0.852547	0.688364	0.725147	1.03067	0.393001	0.464654	0.839485
552	0.678971	0.422615	0.43877	0.569956	0.801799	0.577087	NaN	0.151363	0.748273	0.245701	0.640674	0.132583	0.700621	0.251838	0.775694	0.96512	0.552046	0.659165	0.855333	0.687011	0.727279	1.03127	0.386047	0.463751	0.840502
553	0.680036	0.420853	0.436603	0.5754	0.799189	0.579596	NaN	0.152283	0.747236	0.245713	0.635503	0.133472	0.696602	0.252293	0.771149	0.966396	0.555338	0.655765	0.855421	0.685556	0.727197	1.02409	0.386379	0.462971	0.840683
554	0.678514	0.419721	0.43711	0.579298	0.796592	0.582053	NaN	0.153752	0.748314	0.245427	0.637934	0.133795	0.699516	0.25315	0.769103	0.965369	0.564768	0.651653	0.855443	0.685402	0.725251	1.02499	0.383359	0.462302	0.843081
555	0.676135	0.415475	0.433617	0.584759	0.794041	0.584452	NaN	0.154071	0.749856	0.247659	0.641556	0.134558	0.697252	0.251176	0.767807	0.966	0.567274	0.649854	0.855877	0.681789	0.725696	1.01554	0.375796	0.461735	0.842345
556	0.676535	0.413891	0.434528	0.588113	0.791568	0.586782	NaN	0.153484	0.749851	0.247038	0.636695	0.135085	0.698389	0.250825	0.765377	0.968495	0.569037	0.643904	0.855538	0.681738	0.725979	1.01968	0.373136	0.461269	0.843768
557	0.674784	0.408649	0.434482	0.590414	0.789215	0.589033	NaN	0.154161	0.749819	0.247432	0.637291	0.13429	0.69995	0.247657	0.762956	0.966411	0.572413	0.644952	0.855877	0.679375	0.725176	1.01916	0.370254	0.460915	0.844462
558	0.670636	0.404455	0.434332	0.591801	0.787029	0.591198	NaN	0.154838	0.751149	0.247468	0.636909	0.133991	0.700166	0.246267	0.761276	0.961949	0.576555	0.639279	0.85534	0.678827	0.726981	1.01513	0.369423	0.460679	0.84352
559	0.67174	0.404319	0.434874	0.594593	0.785049	0.593275	NaN	0.156958	0.750558	0.248268	0.63965	0.134857	0.701878	0.245059	0.759213	0.959234	0.57424	0.636808	0.855406	0.677697	0.727048	1.01208	0.367705	0.460567	0.842701
560	0.670294	0.401624	0.436326	0.595471	0.783303	0.595259	NaN	0.155361	0.751957	0.249856	0.643129	0.135879	0.701434	0.243397	0.757346	0.961098	0.579592	0.635859	0.85634	0.676703	0.726291	1.00964	0.366292	0.46059	0.842205
561	0.672463	0.4011	0.436015	0.601072	0.781807	0.597139	NaN	0.160816	0.753131	0.248722	0.642152	0.136013	0.700058	0.240605	0.756553	0.959028	0.583011	0.630067	0.856597	0.672132	0.726454	1.01694	0.364796	0.460753	0.842056
562	0.669704	0.399328	0.43545	0.600177	0.780568	0.598899	NaN	0.162515	0.753966	0.249701	0.645059	0.136634	0.70008	0.242072	0.756757	0.959278	0.58694	0.623722	0.857221	0.668433	0.724634	1.01554	0.365711	0.461046	0.841758
563	0.677277	0.3972	0.436349	0.601125	0.779587	0.60053	NaN	0.162796	0.753824	0.249629	0.644153	0.138058	0.701325	0.239852	0.754123	0.95693	0.593863	0.618602	0.857192	0.665882	0.726447	1.0181	0.364381	0.461434	0.840485
564	0.677201	0.395438	0.436049	0.602512	0.778872	0.602032	NaN	0.164968	0.754751	0.249951	0.646465	0.139868	0.699549	0.237981	0.753663	0.955858	0.598918	0.621133	0.858787	0.663981	0.726773	1.02025	0.3633	0.461878	0.83946
565	0.678628	0.393488	0.436015	0.605621	0.778414	0.603414	NaN	0.165325	0.755301	0.249223	0.646965	0.140458	0.702842	0.233254	0.751753	0.957326	0.609027	0.619591	0.85853	0.664957	0.726053	1.00817	0.366126	0.462355	0.837517
566	0.673643	0.391999	0.437029	0.610625	0.778199	0.604685	NaN	0.1665	0.754186	0.250477	0.653184	0.137673	0.702214	0.230735	0.749485	0.957135	0.609707	0.617871	0.860345	0.659786	0.727249	1.01415	0.367207	0.462854	0.834408
567	0.673186	0.390888	0.438251	0.611977	0.7782	0.605855	NaN	0.167829	0.755847	0.25216	0.651087	0.138161	0.703547	0.229293	0.74737	0.957796	0.611257	0.61791	0.86313	0.656653	0.729626	1.01306	0.368176	0.463388	0.834697
568	0.670541	0.385876	0.43832	0.615717	0.778389	0.60693	NaN	0.164878	0.755485	0.252196	0.6549	0.138499	0.706244	0.227021	0.745239	0.956328	0.618563	0.61884	0.864762	0.65655	0.731446	1.01434	0.367567	0.463985	0.83406
569	0.668924	0.383402	0.439185	0.616824	0.778732	0.60792	NaN	0.163511	0.756031	0.251193	0.654399	0.137775	0.707729	0.225813	0.745819	0.955976	0.624722	0.618128	0.866437	0.658057	0.732226	1.00606	0.367595	0.464656	0.834093
570	0.665499	0.380676	0.438205	0.616385	0.779201	0.608825	NaN	0.165696	0.755755	0.250536	0.657021	0.137382	0.709635	0.224124	0.744847	0.957003	0.628056	0.615242	0.867356	0.658194	0.734818	1.01028	0.365988	0.465419	0.834267
571	0.666869	0.378464	0.439842	0.61714	0.779761	0.60964	NaN	0.165989	0.754687	0.246859	0.657998	0.135808	0.709993	0.222319	0.74344	0.957385	0.633621	0.613226	0.867459	0.655471	0.734038	1.00004	0.368453	0.466286	0.832663
572	0.668068	0.374836	0.441652	0.617175	0.780372	0.610365	NaN	0.169042	0.755049	0.246251	0.65814	0.135706	0.70879	0.222254	0.741453	0.958177	0.639822	0.614056	0.866261	0.653725	0.731832	1.00817	0.36862	0.467292	0.828057
573	0.666013	0.371722	0.441709	0.618369	0.780995	0.611005	NaN	0.168353	0.755443	0.247134	0.655162	0.135439	0.708346	0.220267	0.740225	0.958045	0.641861	0.612652	0.866114	0.650728	0.734759	1.00061	0.370254	0.46847	0.825089
574	0.667021	0.369709	0.442101	0.616332	0.781587	0.611571	NaN	0.168991	0.75509	0.248984	0.654399	0.136689	0.709798	0.21954	0.740405	0.955799	0.641627	0.609055	0.867128	0.650283	0.735584	1.0005	0.370448	0.469845	0.825106
575	0.66607	0.366878	0.441214	0.617649	0.782129	0.612067	NaN	0.175251	0.753283	0.251658	0.65652	0.136996	0.711488	0.215514	0.740873	0.953407	0.645153	0.605062	0.867554	0.649906	0.736624	1.00761	0.362663	0.471421	0.82384
576	0.668201	0.365043	0.440453	0.615946	0.782618	0.612496	NaN	0.174523	0.754365	0.250739	0.65876	0.136745	0.712658	0.21554	0.739603	0.950354	0.643539	0.602927	0.869267	0.650985	0.736059	1.01231	0.361693	0.473203	0.822683
577	0.669609	0.361657	0.441525	0.616683	0.783051	0.612865	NaN	0.175455	0.752705	0.250811	0.659856	0.137523	0.715616	0.216371	0.736491	0.950648	0.648211	0.602255	0.872581	0.648691	0.735628	1.01032	0.362607	0.475184	0.82074
578	0.66723	0.361793	0.439531	0.613961	0.783414	0.613175	NaN	0.176707	0.752049	0.247158	0.664384	0.137099	0.716829	0.215592	0.736764	0.95056	0.655156	0.596404	0.871258	0.649084	0.735962	1.01716	0.363688	0.477362	0.817407
579	0.662873	0.360566	0.440891	0.612276	0.78368	0.613426	NaN	0.181369	0.751218	0.246203	0.664312	0.137217	0.714489	0.212982	0.735818	0.948534	0.652671	0.595099	0.868517	0.647012	0.735205	1.01976	0.361028	0.479727	0.816936
580	0.66255	0.360021	0.441802	0.612399	0.78382	0.613613	NaN	0.182468	0.749902	0.244579	0.662763	0.138397	0.711846	0.212345	0.73517	0.949385	0.644983	0.592826	0.869208	0.647218	0.735286	1.03086	0.359477	0.482255	0.815944
581	0.662968	0.360042	0.440799	0.613874	0.783803	0.613732	NaN	0.1822	0.749168	0.243242	0.662334	0.138821	0.708996	0.213047	0.733183	0.951337	0.649421	0.590414	0.868179	0.646345	0.736096	1.02736	0.356983	0.484912	0.813405
582	0.662036	0.359287	0.438747	0.613294	0.783604	0.613781	NaN	0.182532	0.748067	0.24144	0.662859	0.139624	0.708465	0.214099	0.733064	0.950604	0.651269	0.58822	0.869179	0.645574	0.73522	1.03063	0.360751	0.487665	0.812727
583	0.659448	0.359455	0.438724	0.609765	0.783218	0.61376	NaN	0.181855	0.748039	0.240031	0.663192	0.140686	0.710253	0.213774	0.73129	0.951073	0.65677	0.57974	0.869333	0.644324	0.734544	1.02819	0.361056	0.490482	0.810313
584	0.660742	0.357882	0.435173	0.61196	0.782643	0.613669	NaN	0.181331	0.747631	0.238169	0.663216	0.141716	0.710123	0.209241	0.730242	0.94711	0.659594	0.579523	0.870538	0.641499	0.73652	1.03597	0.362691	0.493361	0.807006
585	0.660761	0.357264	0.435784	0.607482	0.781878	0.613513	NaN	0.180322	0.746415	0.238455	0.672652	0.142841	0.712561	0.207047	0.729892	0.945936	0.662971	0.577467	0.872802	0.641328	0.737002	1.03229	0.35726	0.496289	0.804054
586	0.659239	0.354601	0.435842	0.607254	0.780923	0.613292	NaN	0.178559	0.745837	0.236677	0.677465	0.144808	0.715757	0.207891	0.727471	0.945144	0.661718	0.57209	0.872912	0.640146	0.737344	1.02916	0.357787	0.499255	0.80331
587	0.660837	0.351057	0.434666	0.606955	0.779784	0.613013	NaN	0.178546	0.74419	0.235292	0.678013	0.144556	0.717349	0.206618	0.725595	0.945158	0.669066	0.569797	0.876249	0.637629	0.73799	1.03131	0.355321	0.502252	0.802756
588	0.662321	0.347335	0.435254	0.605498	0.778464	0.612686	NaN	0.173258	0.742268	0.236175	0.680372	0.145972	0.715421	0.205982	0.725041	0.94598	0.67119	0.566377	0.876366	0.635437	0.737656	1.03579	0.355626	0.505272	0.800093
589	0.662645	0.344651	0.436015	0.606481	0.776956	0.612309	NaN	0.172274	0.741337	0.236295	0.678514	0.14668	0.718628	0.206254	0.724188	0.945408	0.679749	0.560131	0.877557	0.630506	0.737092	NaN	0.355293	0.508303	0.798911
590	0.664167	0.341935	0.434608	0.60908	0.775252	0.611875	NaN	0.174267	0.739543	0.238252	0.675249	0.146428	0.718974	0.206397	0.722628	0.944336	0.682021	0.558787	0.876822	0.624667	0.736995	NaN	0.357316	0.511324	0.799093
591	0.660951	0.340258	0.43394	0.60764	0.773354	0.611376	NaN	0.174178	0.737501	0.237978	0.674844	0.1469	0.722214	0.205527	0.722039	0.942883	0.687522	0.559123	0.876667	0.622184	0.7375	NaN	0.351664	0.514307	0.798026
592	0.658325	0.33837	0.43296	0.610028	0.771273	0.610802	NaN	0.173718	0.736946	0.237381	0.671246	0.146405	0.722669	0.203034	0.720258	0.939875	0.69332	0.551394	0.876146	0.621654	0.737723	NaN	0.345236	0.517231	0.798076
593	0.658116	0.336253	0.431761	0.611275	0.769024	0.610165	NaN	0.172555	0.735184	0.236736	0.671008	0.147412	0.721748	0.201891	0.718015	0.939273	0.697249	0.54833	0.875139	0.620712	0.73955	NaN	0.345734	0.520071	0.800391
594	0.659867	0.332593	0.431611	0.60987	0.76662	0.609475	NaN	0.17138	0.734785	0.235399	0.67513	0.145917	0.727143	0.200268	0.717359	0.938891	0.699458	0.545602	0.874823	0.620986	0.741927	NaN	0.343379	0.522806	0.802706
595	0.663748	0.331933	0.431185	0.610169	0.76407	0.608759	NaN	0.174842	0.733359	0.236868	0.675678	0.147459	0.724998	0.201255	0.714861	0.937834	0.704364	0.538604	0.875815	0.620729	0.743539	NaN	0.342188	0.525409	0.803706
596	0.66333	0.330601	0.428119	0.607956	0.761383	0.608033	NaN	0.174612	0.732615	0.23824	0.677179	0.149103	0.726255	0.199631	0.714051	0.93669	0.705765	0.536232	0.874815	0.621568	0.743577	1.03748	0.343213	0.527862	0.802739
597	0.666926	0.327152	0.429813	0.606779	0.758566	0.607311	NaN	0.173143	0.730863	0.238121	0.678824	0.149355	0.724771	0.200125	0.711868	0.936308	0.705001	0.53307	0.876102	0.618332	0.746541	1.03191	0.343019	0.530159	0.803037
598	0.667535	0.325999	0.431289	0.607833	0.755633	0.606594	NaN	0.178393	0.728441	0.238097	0.68042	0.151133	0.723611	0.201281	0.710751	0.935236	0.709546	0.525993	0.877329	0.617373	0.748925	1.02217	0.342992	0.532298	0.801912
599	0.666051	0.326019	0.429848	0.606674	0.752617	0.605872	NaN	0.176311	0.727537	0.23725	0.679634	0.152446	0.723817	0.199099	0.708773	0.934326	0.715216	0.519588	0.877652	0.617099	0.748739	1.03199	0.341024	0.534279	0.803053
600	0.664909	0.32451	0.433145	0.606007	0.749552	0.60514	NaN	0.176413	0.72578	0.238002	0.683375	0.153406	0.72242	0.197969	0.706386	0.932829	0.721163	0.51692	0.878534	0.616996	0.750232	1.03699	0.339224	0.536124	0.801879
601	0.665822	0.324541	0.43258	0.603812	0.746475	0.604393	NaN	0.179019	0.72478	0.238587	0.684399	0.155994	0.7206	0.197904	0.704416	0.931743	0.718465	0.51184	0.875705	0.614291	0.748695	1.03522	0.342105	0.537877	0.800688
602	0.664966	0.323293	0.43281	0.599404	0.743417	0.603634	NaN	0.179977	0.722894	0.240473	0.688736	0.155813	0.724283	0.197982	0.701407	0.929909	0.721354	0.506759	0.874676	0.612527	0.747543	1.03473	0.34205	0.539584	0.799771
603	0.661979	0.323042	0.432753	0.597438	0.740396	0.60288	NaN	0.177563	0.721215	0.240974	0.691905	0.158197	0.725096	0.198255	0.698107	0.927678	0.713538	0.503755	0.873419	0.613092	0.749646	1.03255	0.342964	0.541282	0.799093
604	0.662664	0.324866	0.433963	0.594523	0.737436	0.602148	NaN	0.178329	0.7191	0.240664	0.691858	0.158787	0.72814	0.198956	0.696598	0.927986	0.71409	0.499663	0.871596	0.614034	0.750247	1.04011	0.33914	0.542992	0.797778
605	0.658497	0.324573	0.432557	0.590291	0.734567	0.601457	NaN	0.17649	0.718463	0.241559	0.698911	0.161784	0.730058	0.199657	0.696351	0.925491	0.713793	0.494978	0.871303	0.611397	0.749423	1.03556	0.340082	0.544721	0.795901
606	0.661922	0.323713	0.429859	0.587218	0.731814	0.60082	NaN	0.175404	0.717797	0.243672	0.706751	0.163979	0.73203	0.200281	0.693605	0.92301	0.711967	0.491084	0.871369	0.611466	0.751406	1.03214	0.340692	0.546477	0.794644
607	0.666412	0.325023	0.429998	0.582582	0.729198	0.600245	NaN	0.173513	0.715655	0.244078	0.705011	0.167086	0.733828	0.197384	0.691593	0.923084	0.715174	0.485727	0.871273	0.611928	0.751354	1.03676	0.341689	0.548267	0.793908
608	0.665156	0.321794	0.430194	0.580861	0.726745	0.599738	NaN	0.172351	0.713889	0.242383	0.703796	0.168124	0.737187	0.197384	0.689615	0.921645	0.721311	0.47956	0.869509	0.611483	0.750314	1.03432	0.342992	0.550087	0.795215
609	0.667421	0.321584	0.430781	0.580475	0.724471	0.599302	NaN	0.1752	0.711691	0.241774	0.705964	0.168856	0.739386	0.19667	0.685923	0.917712	0.723775	0.47703	0.868106	0.610164	0.75027	1.03078	0.342299	0.551915	0.794239
610	0.664795	0.318869	0.427807	0.575417	0.722373	0.598951	NaN	0.169758	0.710315	0.244675	0.706274	0.170956	0.743135	0.196449	0.683093	0.91391	0.724688	0.473373	0.867812	0.610181	0.751986	1.01976	0.339251	0.55375	0.791328
611	0.664053	0.316982	0.428868	0.577683	0.720433	0.598693	NaN	0.16963	0.708929	0.245475	0.705559	0.172514	0.743492	0.196268	0.680697	0.911958	0.725856	0.466454	0.86776	0.610284	0.753872	1.01731	0.339417	0.555609	0.791841
612	0.655053	0.31608	0.427773	0.576805	0.718632	0.598516	NaN	0.169502	0.706837	0.246788	0.7093	0.173482	0.745692	0.196397	0.679495	0.91143	0.724731	0.465347	0.867172	0.605575	0.752439	1.01724	0.339805	0.557503	0.792155
613	0.652389	0.313941	0.426447	0.574153	0.716951	0.598394	NaN	0.169962	0.705906	0.248184	0.705964	0.173812	0.749559	0.1978	0.67663	0.911224	0.723286	0.457084	0.866085	0.606962	0.752342	1.00851	0.33673	0.559431	0.790411
614	0.650201	0.311981	0.423957	0.571396	0.715382	0.598297	NaN	0.172006	0.70403	0.249259	0.701961	0.177777	0.747934	0.200021	0.673424	0.91118	0.726154	0.448051	0.864512	0.60727	0.752342	1.00746	0.333073	0.561395	0.792312
615	0.650105	0.309768	0.423081	0.569149	0.713925	0.598202	NaN	0.168889	0.703232	0.251945	0.693645	0.18016	0.750664	0.199553	0.673313	0.910491	0.730359	0.446035	0.863858	0.60852	0.752149	1.002	0.326229	0.563397	0.791188
616	0.647651	0.306392	0.423634	0.56604	0.712571	0.598098	NaN	0.170115	0.702057	0.253306	0.700531	0.18208	0.752593	0.200086	0.67281	0.910197	0.731336	0.440025	0.860492	0.609531	0.750344	0.993686	0.322877	0.565431	0.790096
617	0.648222	0.308101	0.42466	0.562142	0.711305	0.597981	NaN	0.169771	0.701075	0.254368	0.698601	0.185069	0.75333	0.202164	0.668257	0.908641	0.734436	0.433245	0.860279	0.612013	0.749935	0.993122	0.324733	0.567495	0.790683
618	0.646281	0.306906	0.423934	0.559174	0.710103	0.59786	NaN	0.173079	0.698392	0.259155	0.701866	0.186981	0.755887	0.201281	0.665086	0.906322	0.738578	0.428896	0.859573	0.608949	0.749289	0.996019	0.324844	0.569584	0.78683
619	0.649687	0.305669	0.422101	0.557138	0.708946	0.597757	NaN	0.171955	0.697497	0.261913	0.699459	0.19078	0.759278	0.200813	0.663304	0.899923	0.737622	0.421187	0.857067	0.605438	0.748271	0.988193	0.323459	0.571691	0.783614
620	0.648165	0.304872	0.418482	0.553116	0.707812	0.597682	NaN	0.174293	0.697892	0.26584	0.699149	0.195429	0.761813	0.200138	0.661053	0.893406	0.737325	0.414506	0.857626	0.603229	0.75001	0.99553	0.319857	0.573848	0.782183
621	0.647042	0.302335	0.418113	0.549236	0.706692	0.597648	NaN	0.170435	0.697236	0.266807	0.702223	0.197766	0.762896	0.199047	0.660942	0.888592	0.738493	0.411225	0.858361	0.603144	0.749631	0.990752	0.316006	0.576092	0.783448
622	0.647099	0.301045	0.41681	0.546689	0.705588	0.597659	NaN	0.171176	0.69541	0.270281	0.707656	0.200433	0.766927	0.198579	0.658282	0.890559	0.73811	0.406085	0.857185	0.603281	0.74862	0.992445	0.314399	0.578458	0.781299
623	0.647042	0.300353	0.415715	0.543353	0.704514	0.597719	NaN	0.173079	0.694868	0.273206	0.71378	0.202029	0.769397	0.197956	0.654334	0.886464	0.742974	0.402626	0.85609	0.605216	0.748672	0.992332	0.314371	0.580963	0.779174
624	0.648146	0.299776	0.415646	0.53805	0.70348	0.597829	NaN	0.170103	0.694501	0.275462	0.718307	0.203988	0.771737	0.20141	0.651819	0.88366	0.745544	0.398079	0.856487	0.603521	0.748108	0.98477	0.316421	0.583601	0.778926
625	0.645196	0.298078	0.413894	0.538612	0.702493	0.597987	NaN	0.171227	0.693845	0.277694	0.724932	0.208409	0.770827	0.197995	0.650267	0.883029	0.746372	0.393296	0.855597	0.603229	0.747016	0.984807	0.314648	0.586351	0.777975
626	0.644264	0.297774	0.412764	0.536838	0.701557	0.598192	NaN	0.173079	0.693542	0.279079	0.726028	0.209361	0.771293	0.195008	0.64892	0.879653	0.739427	0.391101	0.852952	0.602819	0.746674	0.986124	0.311573	0.589192	0.778611
627	0.64493	0.29618	0.412672	0.537102	0.700681	0.598445	NaN	0.173041	0.693386	0.281992	0.731032	0.212421	0.77346	0.194073	0.647539	0.878611	0.740914	0.388077	0.853334	0.600421	0.747796	0.98191	0.313429	0.592107	0.776949
628	0.646205	0.295195	0.413052	0.533818	0.69988	0.598744	NaN	0.171367	0.693065	0.283484	0.732128	0.215293	0.776569	0.196527	0.645229	0.878655	0.745374	0.384222	0.855862	0.599103	0.749475	0.97574	0.313152	0.595089	0.776007
629	0.643312	0.293957	0.412534	0.529621	0.699165	0.599091	NaN	0.17267	0.693602	0.288772	0.736989	0.215529	0.781434	0.195852	0.642586	0.87707	0.752149	0.377561	0.855752	0.597545	0.749549	0.959111	0.309994	0.598143	0.776387
630	0.643978	0.293161	0.411531	0.527338	0.698549	0.599482	NaN	0.173117	0.69307	0.291232	0.73575	0.215591	0.784348	0.194995	0.641793	0.873636	0.754017	0.375999	0.856927	0.596432	0.74787	0.963889	0.309412	0.601269	0.776131
631	0.642608	0.290959	0.411392	0.525933	0.698028	0.599905	NaN	0.173194	0.693056	0.295231	0.737132	0.216119	0.78528	0.194099	0.638868	0.874428	0.750301	0.36997	0.856707	0.597853	0.75102	0.960616	0.301017	0.604442	0.776255
632	0.64101	0.287866	0.411173	0.529656	0.697596	0.600346	NaN	0.174101	0.692533	0.299266	0.737966	0.217417	0.786212	0.194112	0.639439	0.874311	0.747922	0.373232	0.858949	0.597014	0.753234	0.956816	0.295198	0.607624	0.779017
633	0.64042	0.287656	0.411819	0.528462	0.697241	0.6008	NaN	0.174216	0.692386	0.303074	0.738752	0.218935	0.79035	0.195527	0.63845	0.877202	0.747731	0.372935	0.857199	0.596483	0.750953	0.957079	0.292428	0.610764	0.780282
634	0.64278	0.286754	0.409583	0.528374	0.696955	0.601258	NaN	0.17442	0.693065	0.305581	0.736346	0.219895	0.792755	0.19619	0.636856	0.877422	0.744121	0.371176	0.856442	0.594189	0.750017	0.960428	0.296916	0.613825	0.78067
635	0.643541	0.285633	0.409594	0.529094	0.696733	0.601699	NaN	0.17428	0.693552	0.309616	0.735512	0.220791	0.794229	0.197488	0.637453	0.87685	0.747158	0.371453	0.856869	0.593196	0.751131	0.961744	0.295171	0.616768	0.780182
636	0.641238	0.286671	0.410124	0.523177	0.696567	0.602094	NaN	0.174382	0.694547	0.312719	0.737728	0.223552	0.795648	0.196527	0.636762	0.877643	0.738004	0.373153	0.853716	0.591706	0.750619	0.960051	0.296473	0.619552	0.778793
637	0.643541	0.288096	0.410989	0.518664	0.696445	0.602413	NaN	0.178189	0.694194	0.314212	0.746163	0.226078	0.797327	0.196514	0.63614	0.877467	0.731951	0.376553	0.854759	0.592425	0.751607	0.956816	0.29941	0.622148	0.77905
638	0.642875	0.288589	0.408891	0.516574	0.696349	0.602648	NaN	0.183912	0.693754	0.315883	0.754503	0.229311	0.797295	0.194307	0.63539	0.877114	0.731357	0.369575	0.853415	0.59097	0.752015	0.95723	0.299493	0.624551	0.777181
639	0.646471	0.287174	0.40813	0.513343	0.696258	0.602808	NaN	0.182481	0.694226	0.316635	0.762152	0.230538	0.797457	0.19293	0.633181	0.877144	0.731888	0.369674	0.851754	0.591004	0.751755	0.95121	0.29905	0.626764	0.776032
640	0.647746	0.28319	0.408061	0.51329	0.696151	0.602899	NaN	0.182264	0.6949	0.319201	0.768109	0.232096	0.798389	0.193164	0.631348	0.87823	0.728044	0.367855	0.850747	0.589018	0.752312	0.944927	0.303289	0.628801	0.775701
641	0.648678	0.281753	0.409917	0.512166	0.696007	0.602937	NaN	0.183145	0.693056	0.321004	0.773756	0.235935	0.801856	0.194281	0.629882	0.878318	0.72832	0.369002	0.848674	0.58787	0.75226	0.937591	0.304369	0.630667	0.774179
642	0.650943	0.279572	0.408246	0.512114	0.695808	0.602911	NaN	0.185023	0.692217	0.322556	0.785933	0.237225	0.80528	0.194177	0.627946	0.880754	0.726621	0.368112	0.848388	0.590336	0.750329	0.938494	0.301876	0.632376	0.772038
643	0.652864	0.279038	0.406666	0.511429	0.695545	0.602801	NaN	0.189149	0.69018	0.327379	0.783907	0.238153	0.805475	0.19493	0.627375	0.880534	0.72541	0.365226	0.848763	0.58847	0.747454	0.936312	0.303122	0.633968	0.768532
644	0.653359	0.275651	0.406816	0.512676	0.695212	0.602599	NaN	0.184129	0.690593	0.328179	0.785813	0.238751	0.806959	0.196177	0.630598	0.880666	0.723286	0.366175	0.845566	0.58811	0.747536	0.933753	0.308996	0.635481	0.766589
645	0.654158	0.27628	0.407738	0.514748	0.694819	0.602316	NaN	0.181944	0.691455	0.330411	0.796655	0.24034	0.808097	0.197813	0.628859	0.879228	0.721545	0.365444	0.845918	0.586398	0.746333	0.940563	0.30617	0.636925	0.767102
646	0.650486	0.277423	0.405237	0.515766	0.694387	0.601974	NaN	0.184231	0.691795	0.33564	0.806306	0.242031	0.810762	0.196151	0.629916	0.879008	0.720695	0.365503	0.846572	0.589018	0.745033	0.940864	0.307251	0.638301	0.767374
647	0.64885	0.276951	0.403612	0.515362	0.693932	0.6016	NaN	0.179415	0.69268	0.336929	0.810833	0.242676	0.814413	0.194553	0.628432	0.882339	0.720589	0.367756	0.846859	0.591055	0.742997	0.941202	0.303067	0.639622	0.765845
648	0.651837	0.27455	0.402943	0.516258	0.69345	0.601223	NaN	0.179798	0.693451	0.340104	0.814265	0.244336	0.814825	0.19732	0.627946	0.884849	0.718317	0.370721	0.846095	0.593487	0.742834	0.922579	0.303898	0.640898	0.763811
649	0.651856	0.273177	0.401756	0.518225	0.692935	0.600855	NaN	0.178661	0.694286	0.342731	0.816862	0.246043	0.818736	0.198151	0.62671	0.88639	0.716108	0.368191	0.84586	0.592374	0.740457	0.920247	0.305533	0.642127	0.763587
650	0.654824	0.271677	0.400395	0.516592	0.692386	0.600492	NaN	0.174995	0.693767	0.346181	0.820722	0.245587	0.820545	0.196384	0.6248	0.888812	0.712307	0.37426	0.847939	0.595148	0.741311	0.918704	0.301654	0.643299	0.762827
651	0.653797	0.270692	0.402978	0.517417	0.691815	0.600123	NaN	0.175723	0.695056	0.348568	0.823415	0.247569	0.825919	0.196813	0.627631	0.890001	0.707124	0.373805	0.848483	0.597014	0.741764	0.917989	0.304757	0.644415	0.760693
652	0.655947	0.270031	0.402136	0.515433	0.691241	0.599737	NaN	0.175404	0.696006	0.351015	0.821246	0.247687	0.828443	0.194294	0.630376	0.891351	0.707294	0.367124	0.849012	0.597391	0.740858	0.913888	0.306198	0.645483	0.7598
653	0.657831	0.267788	0.403243	0.517382	0.690686	0.599319	NaN	0.176222	0.697226	0.354418	0.824797	0.248608	0.831303	0.192787	0.630709	0.89094	0.709482	0.36406	0.848667	0.597031	0.740434	0.907605	0.310936	0.646522	0.761479
654	0.662264	0.267379	0.403692	0.517926	0.690162	0.598843	NaN	0.17663	0.697543	0.357223	0.831326	0.247317	0.835312	0.192488	0.628867	0.891381	0.707443	0.361233	0.848785	0.596997	0.742329	0.906815	0.313097	0.647556	0.761719
655	0.661084	0.268501	0.406459	0.518734	0.689667	0.598288	NaN	0.179338	0.697992	0.357879	0.831707	0.248907	0.836591	0.192307	0.628893	0.896826	0.705808	0.355777	0.848277	0.596243	0.740486	0.904257	0.317003	0.648603	0.760636
656	0.65941	0.267221	0.406101	0.519226	0.689194	0.597636	NaN	0.181344	0.699717	0.360673	0.840023	0.247892	0.840437	0.191982	0.629259	0.897457	0.706275	0.356588	0.84866	0.596106	0.740486	0.903316	0.313485	0.649676	0.760048
657	0.658211	0.270367	0.405583	0.519788	0.688725	0.59687	NaN	0.181255	0.701392	0.366307	0.846457	0.249025	0.840003	0.191099	0.629089	0.89822	0.69967	0.359237	0.84988	0.597305	0.741771	0.90753	0.314066	0.650782	0.759585
658	0.660133	0.269256	0.403035	0.520086	0.688254	0.59599	NaN	0.182098	0.7023	0.370247	0.849817	0.24919	0.84178	0.190956	0.631877	0.902051	0.701072	0.353682	0.848968	0.59698	0.74143	0.913061	0.319331	0.651926	0.757278
659	0.661979	0.269581	0.403577	0.523475	0.687785	0.595006	NaN	0.183132	0.703883	0.373327	0.857966	0.25092	0.844749	0.19206	0.632559	0.904664	0.704342	0.354236	0.849578	0.597596	0.740902	0.914942	0.323182	0.653096	0.758147
660	0.66175	0.269486	0.402931	0.521579	0.687306	0.593936	NaN	0.183937	0.704787	0.377027	0.862327	0.252604	0.848259	0.190605	0.633207	0.907335	0.702367	0.35728	0.847212	0.598401	0.740427	0.915544	0.32368	0.654278	0.75584
661	0.664015	0.269035	0.402309	0.521649	0.686789	0.592796	NaN	0.185214	0.70575	0.380728	0.861135	0.252974	0.848107	0.190151	0.634656	0.908494	0.697567	0.359237	0.848064	0.600986	0.742254	0.912572	0.32199	0.655473	0.754004
662	0.66333	0.270818	0.401248	0.524283	0.686213	0.591606	NaN	0.183209	0.70798	0.384512	0.863232	0.25483	0.850242	0.188424	0.635066	0.907643	0.694785	0.356707	0.849042	0.595713	0.744802	0.916748	0.322988	0.656689	0.753053
663	0.664471	0.271048	0.399692	0.525881	0.685556	0.590389	NaN	0.182264	0.710728	0.390374	0.876219	0.254594	0.851997	0.188138	0.636634	0.907805	0.692768	0.35811	0.848667	0.593983	0.744513	0.917764	0.327864	0.657942	0.751226
664	0.669343	0.271887	0.396718	0.525477	0.684811	0.589163	NaN	0.18409	0.712361	0.391293	0.886417	0.256215	0.85606	0.189073	0.635586	0.906748	0.684846	0.355125	0.84935	0.593932	0.743822	0.918441	0.335982	0.659262	0.752871
665	0.668981	0.272443	0.395104	0.52639	0.683986	0.58794	NaN	0.183388	0.713719	0.396116	0.881652	0.255892	0.859191	0.189398	0.633735	0.904532	0.684697	0.353287	0.850416	0.594	0.74481	0.922391	0.344017	0.660677	0.751036
666	0.665175	0.271237	0.390482	0.530288	0.683101	0.586728	NaN	0.18395	0.715008	0.399494	0.885893	0.254932	0.862224	0.185787	0.634383	0.905867	0.684251	0.355698	0.849439	0.590199	0.744713	0.921601	0.346344	0.662212	0.749828
667	0.666526	0.272328	0.389594	0.5351	0.682171	0.585525	NaN	0.182161	0.71721	0.400163	0.888562	0.25601	0.863936	0.186372	0.636106	0.903093	0.676627	0.353643	0.849387	0.58948	0.746177	0.921864	0.346067	0.663861	0.752053
668	0.663958	0.273428	0.390032	0.537734	0.681196	0.584332	NaN	0.182711	0.71844	0.402622	0.892494	0.254751	0.863633	0.184138	0.637257	0.907511	0.67616	0.356212	0.849718	0.588658	0.746459	0.924347	0.348422	0.66559	0.752317
669	0.66371	0.274362	0.390955	0.541386	0.680185	0.583162	NaN	0.182251	0.719408	0.403983	0.898141	0.254366	0.866753	0.182605	0.638578	0.910916	0.678135	0.357853	0.847102	0.589463	0.747885	0.925213	0.352855	0.667344	0.754277
670	0.665765	0.277643	0.389053	0.548533	0.679146	0.582031	NaN	0.18432	0.720435	0.408782	0.902764	0.254492	0.868096	0.183943	0.638996	0.912399	0.672953	0.354769	0.845904	0.586364	0.747863	0.920134	0.352329	0.669081	0.754136
671	0.665708	0.277402	0.389398	0.551676	0.678081	0.580955	NaN	0.187424	0.722096	0.410883	0.905266	0.253847	0.869137	0.185125	0.641383	0.911195	0.672464	0.353386	0.844985	0.58549	0.746778	0.926229	0.352522	0.670777	0.755451
672	0.666184	0.276962	0.387877	0.556997	0.676999	0.57995	NaN	0.185508	0.722445	0.411885	0.913153	0.255664	0.868606	0.185618	0.643157	0.915804	0.670659	0.35131	0.843273	0.582151	0.747543	0.928373	0.352744	0.672418	0.756228
673	0.666013	0.274833	0.386298	0.563231	0.675919	0.579017	NaN	0.184282	0.724977	0.414607	0.916274	0.255782	0.868281	0.184073	0.643046	0.919047	0.662929	0.353662	0.840392	0.579343	0.748769	0.938719	0.351719	0.674015	0.756824
674	0.66763	0.274215	0.386701	0.566602	0.674858	0.578155	NaN	0.187399	0.725945	0.420421	0.914106	0.255656	0.87191	0.184086	0.646132	0.920999	0.665392	0.351943	0.839333	0.577271	0.750567	0.933979	0.353631	0.675583	0.758568
675	0.669704	0.273617	0.384741	0.569517	0.673847	0.57736	NaN	0.18561	0.729725	0.425303	0.919324	0.257033	0.872885	0.186904	0.648528	0.920001	0.667389	0.350065	0.838452	0.577562	0.750693	0.925025	0.354656	0.67714	0.758974
676	0.671188	0.273691	0.384372	0.572748	0.67291	0.576623	NaN	0.185151	0.731413	0.4312	0.92328	0.257733	0.873416	0.186722	0.647531	0.921044	0.662568	0.348978	0.838606	0.576672	0.749207	0.924423	0.35931	0.678704	0.761057
677	0.669476	0.272055	0.381664	0.580966	0.672068	0.575931	NaN	0.187284	0.733749	0.431905	0.927712	0.259251	0.876428	0.182982	0.65106	0.922394	0.659085	0.343265	0.835607	0.576946	0.748947	0.927959	0.361776	0.680291	0.76052
678	0.669628	0.272338	0.379324	0.58411	0.671326	0.575273	NaN	0.185406	0.734166	0.431905	0.935385	0.260274	0.878822	0.181125	0.652152	0.923539	0.662228	0.345914	0.83488	0.577819	0.748361	0.932813	0.369146	0.681913	0.759941
679	0.667973	0.272286	0.377756	0.586322	0.670677	0.574641	NaN	0.188382	0.736166	0.434853	0.939221	0.259888	0.881368	0.180735	0.655392	0.925153	0.661421	0.34198	0.832918	0.57936	0.751012	0.929916	0.371861	0.683583	0.761099
680	0.665632	0.272925	0.376257	0.587973	0.670117	0.574026	NaN	0.187744	0.73702	0.436907	0.942938	0.260109	0.88645	0.180086	0.65615	0.924361	0.663651	0.344649	0.833314	0.576295	0.749705	0.928335	0.377597	0.685321	0.76114
681	0.667573	0.272611	0.375981	0.587534	0.669643	0.573423	NaN	0.186249	0.73863	0.438614	0.943344	0.260274	0.891488	0.181424	0.654812	0.921337	0.660253	0.344115	0.831896	0.579309	0.749081	0.933452	0.381725	0.687137	0.761206
682	0.667478	0.272789	0.375808	0.589307	0.66926	0.572823	NaN	0.188229	0.740914	0.439975	0.952613	0.261572	0.89334	0.179683	0.65575	0.919987	0.654667	0.340142	0.834292	0.578282	0.750641	0.929539	0.384856	0.689003	0.761777
683	0.667934	0.272453	0.374816	0.591871	0.668955	0.572226	NaN	0.191819	0.741749	0.44204	0.95216	0.260887	0.893817	0.177995	0.656099	0.91915	0.656387	0.337849	0.835225	0.576706	0.752142	0.923783	0.386878	0.690905	0.764654
684	0.665594	0.27498	0.371082	0.59598	0.66871	0.571631	NaN	0.19675	0.744048	0.443771	0.957545	0.259904	0.897457	0.176437	0.656653	0.918475	0.652671	0.337354	0.834637	0.574754	0.752439	0.928524	0.388928	0.692833	0.767474
685	0.66411	0.273114	0.370056	0.600107	0.668511	0.571039	NaN	0.19781	0.745952	0.444953	0.960762	0.259542	0.902961	0.177956	0.657651	0.916875	0.650929	0.333302	0.836453	0.574343	0.750842	0.930029	0.385576	0.694784	0.768623
686	0.65981	0.27239	0.367416	0.605445	0.66835	0.570444	NaN	0.196021	0.74859	0.447149	0.966076	0.257969	0.906439	0.178125	0.65766	0.916317	0.652862	0.327451	0.837114	0.573128	0.750901	0.937704	0.381669	0.696742	0.769913
687	0.657279	0.272233	0.367865	0.611977	0.668216	0.569834	NaN	0.194974	0.750948	0.449656	0.967815	0.257017	0.910426	0.178722	0.65702	0.916347	0.651397	0.33352	0.837673	0.574686	0.750923	0.938907	0.382888	0.698698	0.773584
688	0.652065	0.273774	0.367692	0.618229	0.668098	0.569214	NaN	0.196111	0.752966	0.456258	0.970675	0.25752	0.913719	0.177813	0.657421	0.913837	0.648784	0.331918	0.8384	0.573864	0.75047	0.93744	0.386933	0.700643	0.775048
689	0.654596	0.277014	0.36662	0.621477	0.667982	0.568599	NaN	0.19477	0.754563	0.459075	0.972748	0.257308	0.917457	0.173709	0.658512	0.91256	0.651821	0.32413	0.839495	0.577203	0.750292	0.940488	0.385548	0.702565	0.775874
690	0.655985	0.277402	0.365595	0.623461	0.66785	0.568015	NaN	0.195357	0.758389	0.462847	0.976584	0.255554	0.922376	0.172722	0.660737	0.914321	0.647553	0.320117	0.841619	0.574977	0.749519	0.946771	0.39048	0.704443	0.776586
691	0.655757	0.276888	0.366344	0.627289	0.667684	0.567492	NaN	0.196916	0.760797	0.465091	0.970127	0.254948	0.924456	0.172021	0.660951	0.911166	0.649337	0.315571	0.841524	0.572083	0.750797	0.947561	0.391394	0.70624	0.777173
692	0.65471	0.27693	0.364799	0.629291	0.667468	0.567043	NaN	0.197107	0.763908	0.465545	0.978157	0.256278	0.927045	0.170437	0.662647	0.909023	0.65042	0.314919	0.839635	0.56847	0.752818	0.953467	0.394442	0.70792	0.779918
693	0.655357	0.277046	0.362159	0.629695	0.667188	0.566663	NaN	0.199969	0.765513	0.469473	0.986259	0.255522	0.933903	0.169099	0.660345	0.907761	0.649082	0.311855	0.84037	0.567939	0.753182	0.962798	0.394497	0.709473	0.779967
694	0.656118	0.27432	0.360891	0.631082	0.666835	0.56634	NaN	0.201987	0.766252	0.472147	0.983566	0.25553	0.939841	0.166333	0.662238	0.910402	0.649804	0.310807	0.839605	0.566621	0.755217	0.964378	0.391754	0.710915	0.779496
695	0.65823	0.272265	0.360626	0.63182	0.666406	0.566063	NaN	0.20071	0.767573	0.4742	0.98359	0.256718	0.944998	0.166956	0.662229	0.909155	0.65059	0.306952	0.839069	0.562854	0.754378	0.970586	0.392586	0.712259	0.780191
696	0.661218	0.272736	0.359439	0.631469	0.665911	0.565826	NaN	0.203533	0.76883	0.477017	0.984066	0.25649	0.948757	0.167904	0.663866	0.904003	0.649443	0.303869	0.838687	0.564241	0.753932	0.968404	0.395633	0.713529	0.781199
697	0.65941	0.271866	0.359531	0.633804	0.665366	0.565628	NaN	0.206279	0.769142	0.480193	0.987617	0.255396	0.953394	0.165112	0.666024	0.899835	0.646406	0.300943	0.837415	0.56395	0.755403	0.979126	0.401756	0.714744	0.78282
698	0.66078	0.271415	0.358828	0.634559	0.664781	0.565469	NaN	0.204184	0.769986	0.482186	0.990476	0.256317	0.955886	0.162982	0.667251	0.89731	0.642286	0.300133	0.836827	0.563881	0.756502	0.982776	0.400011	0.715917	0.782465
699	0.656347	0.27259	0.359012	0.63851	0.664168	0.565347	NaN	0.203354	0.772867	0.483714	0.991477	0.254854	0.959418	0.163268	0.669681	0.895916	0.646682	0.291672	0.835776	0.55972	0.755848	0.989548	0.40558	0.71704	0.783821
700	0.658382	0.273837	0.355197	0.643287	0.663526	0.565251	NaN	0.20177	0.774322	0.485123	0.993931	0.255562	0.960382	0.162164	0.670304	0.895799	0.64957	0.288747	0.834755	0.560457	0.755663	0.996056	0.401202	0.718093	0.788104
701	0.656727	0.272527	0.353537	0.647483	0.662846	0.56517	NaN	0.204056	0.776161	0.487868	0.998816	0.255931	0.959256	0.162216	0.669809	0.892584	0.653138	0.290901	0.834975	0.560234	0.756101	1.00573	0.404721	0.719048	0.789575
702	0.652998	0.271657	0.351093	0.648045	0.66212	0.565098	NaN	0.203277	0.77762	0.489504	1.00017	0.256089	0.963513	0.161839	0.670287	0.88934	0.651524	0.289656	0.835056	0.560131	0.754727	1.01419	0.407575	0.71988	0.788079
703	0.65001	0.269811	0.347635	0.652892	0.661339	0.565027	NaN	0.207633	0.77846	0.490256	0.994956	0.256112	0.965615	0.15832	0.671966	0.886376	0.657449	0.289281	0.835144	0.561227	0.753122	1.01754	0.407796	0.720567	0.787508
704	0.645843	0.270189	0.344523	0.656983	0.660498	0.56495	NaN	0.207978	0.780272	0.495556	0.998888	0.253965	0.967164	0.159203	0.67339	0.882325	0.657173	0.287462	0.833704	0.562015	0.753724	1.02623	0.406439	0.721103	0.787781
705	0.646433	0.270765	0.341917	0.660671	0.659596	0.564862	NaN	0.207991	0.780061	0.49903	1.00048	0.254091	0.967392	0.158411	0.673671	0.882046	0.652841	0.287502	0.832337	0.560679	0.752899	1.02984	0.407935	0.721492	0.787823
706	0.646129	0.268805	0.339416	0.661531	0.658625	0.56475	NaN	0.208642	0.780712	0.50137	1.00051	0.252635	0.971292	0.157904	0.674439	0.882266	0.655899	0.286671	0.831271	0.557666	0.752825	1.03628	0.415886	0.721735	0.788534
707	0.642266	0.27001	0.339428	0.665061	0.657578	0.56459	NaN	0.208859	0.781721	0.50482	0.999746	0.252903	0.973546	0.158034	0.674209	0.879287	0.652352	0.287343	0.831602	0.559344	0.753657	1.0388	0.415194	0.721827	0.788682
708	0.63964	0.269832	0.339796	0.667045	0.656445	0.564371	NaN	0.21112	0.782254	0.505715	0.998125	0.251809	0.973568	0.156826	0.674319	0.878127	0.651036	0.285545	0.830323	0.55984	0.752097	1.03977	0.417687	0.721775	0.791502
709	0.639336	0.268522	0.33816	0.668099	0.655228	0.564094	NaN	0.211338	0.783304	0.506539	0.998244	0.251353	0.972322	0.157411	0.673936	0.875177	0.653584	0.28596	0.832976	0.559481	0.751064	1.04056	0.417798	0.721603	0.795182
710	0.639088	0.266729	0.334978	0.668327	0.65393	0.563766	NaN	0.212219	0.783598	0.506252	1.00358	0.251912	0.975095	0.157606	0.67397	0.872858	0.658426	0.280464	0.832535	0.55931	0.748056	NaN	0.423062	0.721337	0.796496
711	0.641238	0.264338	0.335508	0.669521	0.652542	0.563386	NaN	0.219181	0.784043	0.506539	1.0052	0.24904	0.978118	0.155917	0.675419	0.873518	0.66021	0.278824	0.831609	0.563265	0.747046	NaN	0.422951	0.720996	0.798547
712	0.642646	0.265261	0.335289	0.671224	0.651051	0.56295	NaN	0.22019	0.7848	0.507589	1.00303	0.246641	0.981444	0.153593	0.675402	0.870876	0.656621	0.278448	0.832109	0.565919	0.747439	NaN	0.423838	0.720595	0.800126
713	0.639374	0.264621	0.336004	0.671909	0.649449	0.562457	NaN	0.22079	0.785245	0.50815	1.00127	0.244556	0.978313	0.153917	0.675598	0.871273	0.657747	0.276649	0.831911	0.564292	0.749571	NaN	0.425473	0.720139	0.799258
714	0.64179	0.263017	0.33401	0.672822	0.647733	0.561914	NaN	0.221723	0.785708	0.507768	1.00361	0.244092	0.980566	0.154787	0.678327	0.87208	0.656961	0.275997	0.832609	0.56383	0.749074	NaN	0.425473	0.71965	0.801805
715	0.643331	0.264758	0.334713	0.671224	0.645912	0.561342	NaN	0.22332	0.786479	0.510299	1.00508	0.244124	0.982083	0.154008	0.678744	0.8707	0.652798	0.27232	0.834108	0.566484	0.749816	NaN	0.422813	0.719153	0.802474
716	0.6412	0.264412	0.334113	0.669697	0.64401	0.560762	NaN	0.226986	0.787364	0.510299	1.01202	0.24388	0.983622	0.154463	0.678651	0.872828	0.6518	0.275048	0.834784	0.566518	0.748264	NaN	0.428991	0.718676	0.801747
717	0.640325	0.264265	0.333226	0.666396	0.642058	0.560192	NaN	0.226322	0.78791	0.511302	1.0118	0.242936	0.986428	0.156748	0.678625	0.872667	0.653053	0.272716	0.834116	0.569138	0.749178	NaN	0.430377	0.718254	0.802565
718	0.643408	0.263919	0.331209	0.666957	0.640079	0.559647	NaN	0.227101	0.788562	0.513725	1.01033	0.240788	0.987132	0.157917	0.678241	0.873107	0.651779	0.270838	0.834909	0.57073	0.748271	NaN	0.430487	0.717932	0.802491
719	0.638042	0.261235	0.330955	0.662831	0.6381	0.559149	NaN	0.228544	0.788309	0.516555	1.00801	0.240812	0.9897	0.154554	0.680262	0.873665	0.654603	0.27149	0.83463	0.572717	0.748843	NaN	0.430238	0.717749	0.802681
720	0.638042	0.263709	0.330655	0.661847	0.636152	0.558715	NaN	0.227714	0.787997	0.51788	1.00723	0.240914	0.992863	0.152645	0.679009	0.870509	0.653627	0.275878	0.834049	0.574703	0.749527	NaN	0.43384	0.717729	0.801408
721	0.634541	0.262839	0.3279	0.65888	0.634278	0.558349	NaN	0.228123	0.788883	0.521509	1.00346	0.239679	0.996211	0.151372	0.679895	0.868132	0.651588	0.277796	0.834703	0.575199	0.747989	NaN	0.438273	0.717885	0.803872
722	0.634617	0.263615	0.326528	0.657264	0.632521	0.558046	NaN	0.230984	0.787465	0.521783	1.00527	0.240285	0.997359	0.150307	0.681703	0.865182	0.654115	0.276966	0.836886	0.578864	0.746585	NaN	0.440739	0.718205	0.804724
723	0.634236	0.263783	0.325468	0.653805	0.630918	0.557795	NaN	0.228608	0.787575	0.520279	1.0088	0.237917	0.999678	0.151697	0.68114	0.861953	0.653011	0.283924	0.837041	0.577836	0.746763	NaN	0.442124	0.718682	0.804905
724	0.631363	0.264076	0.323704	0.651399	0.629487	0.557589	NaN	0.230665	0.78613	0.521043	1.00456	0.237398	1.00039	0.150775	0.681345	0.862804	0.649124	0.283192	0.836144	0.57609	0.748346	NaN	0.448912	0.71929	0.804897
725	0.628395	0.264118	0.321629	0.648818	0.628253	0.557424	NaN	0.232057	0.785915	0.52078	1.00249	0.236139	1.0022	0.149852	0.683041	0.861732	0.653074	0.282738	0.835387	0.577973	0.750641	NaN	0.443288	0.719975	0.80426
726	0.630545	0.266708	0.320062	0.643339	0.627243	0.557299	NaN	0.230767	0.785791	0.52361	1.00234	0.235352	1.00343	0.150489	0.683093	0.857535	0.653945	0.285386	0.835784	0.575131	0.750708	NaN	0.440268	0.720665	0.806898
727	0.627748	0.268039	0.317295	0.642602	0.62648	0.557215	NaN	0.234471	0.786217	0.524803	0.995981	0.234125	1.00651	0.152554	0.68513	0.853616	0.647319	0.284655	0.835064	0.57484	0.752647	NaN	0.439991	0.721309	0.807791
728	0.630754	0.268857	0.315601	0.642391	0.625977	0.557168	NaN	0.233961	0.783768	0.526176	1.00134	0.234243	1.00861	0.153008	0.684551	0.852222	0.64528	0.284833	0.835196	0.574771	0.751399	NaN	0.435281	0.721884	0.808097
729	0.631154	0.268543	0.315359	0.64362	0.625735	0.557138	NaN	0.236975	0.784213	0.52589	1.0043	0.233881	1.00751	0.152086	0.687356	0.850886	0.647935	0.279437	0.834145	0.575833	0.752691	NaN	0.438356	0.722389	0.808362
730	0.628927	0.26805	0.311762	0.640231	0.625749	0.557099	NaN	0.238585	0.784745	0.526081	1.00706	0.233087	1.00662	0.150294	0.688941	0.850255	0.650568	0.279792	0.834534	0.575542	0.753657	NaN	0.438827	0.72284	0.80775
731	0.628166	0.267159	0.311186	0.638809	0.626008	0.557041	NaN	0.239964	0.784213	0.528635	1.00151	0.232929	1.00503	0.151268	0.690263	0.848758	0.649252	0.279002	0.83402	0.577288	0.752862	NaN	0.43891	0.723258	0.807824
732	0.626359	0.267054	0.310471	0.637422	0.626507	0.556959	NaN	0.238879	0.784098	0.52817	1.00592	0.232937	1.0052	0.151242	0.690928	0.846277	0.650441	0.280662	0.834123	0.580559	0.75261	NaN	0.438605	0.723647	0.806171
733	0.624209	0.267159	0.309687	0.635595	0.627232	0.556848	NaN	0.238431	0.784002	0.528791	1.00751	0.233763	1.00542	0.150904	0.69196	0.844545	0.648912	0.277223	0.832543	0.580268	0.752676	NaN	0.435946	0.724027	0.804583
734	0.622039	0.268291	0.30601	0.637141	0.628166	0.556704	NaN	0.239849	0.782166	0.529913	1.00401	0.233244	1.00523	0.150554	0.69306	0.843723	0.654264	0.27402	0.83061	0.580302	0.754177	NaN	0.439326	0.724407	0.804442
735	0.623029	0.268647	0.305307	0.634911	0.629291	0.55653	NaN	0.244231	0.781905	0.53076	1.00082	0.232859	1.00656	0.149333	0.69491	0.840964	0.653584	0.273724	0.826178	0.580199	0.754296	NaN	0.443232	0.724801	0.805831
736	0.624323	0.269664	0.30322	0.630521	0.630583	0.556332	NaN	0.245087	0.780955	0.53279	1.00056	0.23186	1.00478	0.147541	0.695293	0.839276	0.649528	0.269039	0.824723	0.577186	0.754905	NaN	0.443177	0.725201	0.804029
737	0.626206	0.267494	0.302344	0.626657	0.632032	0.556109	NaN	0.245738	0.781478	0.530438	1.00506	0.231985	1.00612	0.147541	0.698576	0.838014	0.65025	0.269573	0.823819	0.57799	0.75651	NaN	0.443426	0.725618	0.804012
738	0.621373	0.267148	0.301964	0.625955	0.633635	0.555871	NaN	0.249264	0.78179	0.529614	1.00199	0.231443	1.00571	0.149515	0.69907	0.836664	0.644877	0.274277	0.822136	0.578693	0.757683	NaN	0.446252	0.726071	0.804451
739	0.615874	0.267379	0.300142	0.6239	0.635399	0.555627	NaN	0.250988	0.781322	0.530104	1.00706	0.232316	1.00239	0.149723	0.700699	0.835533	0.641033	0.275206	0.821659	0.579874	0.759154	NaN	0.442844	0.726587	0.806956
740	0.613781	0.26892	0.297249	0.618299	0.637332	0.555385	NaN	0.25141	0.782873	0.530963	1.00825	0.231592	1.00186	0.148008	0.703478	0.831365	0.637189	0.275641	0.820718	0.581603	0.759927	NaN	0.44398	0.727181	0.80904
741	0.610432	0.269025	0.297503	0.615717	0.639441	0.555156	NaN	0.25233	0.783167	0.532635	1.00866	0.230153	0.998865	0.149502	0.704416	0.830602	0.632283	0.272795	0.822636	0.585302	0.76064	NaN	0.441016	0.727857	0.807998
742	0.606284	0.269822	0.298125	0.614067	0.641736	0.554951	NaN	0.253697	0.782322	0.530378	1.0052	0.229185	0.996525	0.148943	0.708014	0.828063	0.629564	0.272301	0.822467	0.586535	0.759228	NaN	0.438411	0.728608	0.809098
743	0.60442	0.272904	0.298967	0.611995	0.644205	0.554771	NaN	0.25422	0.783566	0.530044	1.00637	0.228587	0.99321	0.149216	0.708406	0.824731	0.629309	0.275009	0.821798	0.588709	0.760031	NaN	0.438301	0.729406	0.810437
744	0.598407	0.275095	0.29786	0.610555	0.64683	0.554604	NaN	0.255447	0.78452	0.528815	0.999936	0.22773	0.991086	0.148034	0.710001	0.824188	0.626485	0.27746	0.822078	0.589702	0.761903	NaN	0.437636	0.730222	0.811843
745	0.594107	0.275641	0.295854	0.610959	0.649587	0.554426	NaN	0.255421	0.785621	0.529662	0.99803	0.227966	0.989385	0.149177	0.712431	0.82501	0.622789	0.281156	0.820358	0.589069	0.763307	NaN	0.438301	0.731043	0.812653
746	0.591918	0.277496	0.29499	0.608992	0.652448	0.554212	NaN	0.255817	0.788135	0.530378	0.996838	0.228178	0.987414	0.147697	0.711842	0.82385	0.624255	0.281393	0.82124	0.587374	0.762601	NaN	0.431319	0.731872	0.813629
747	0.591405	0.27887	0.293272	0.60843	0.655382	0.553949	NaN	0.258321	0.789732	0.529877	0.995433	0.226322	0.985095	0.147294	0.714093	0.82112	0.628481	0.281235	0.821144	0.586946	0.76396	NaN	0.437996	0.732693	0.814439
748	0.591956	0.279373	0.290609	0.605621	0.658357	0.553626	NaN	0.26002	0.7893	0.530927	0.995385	0.227564	0.98724	0.14658	0.715875	0.818831	0.626357	0.288608	0.821232	0.591894	0.765037	NaN	0.438799	0.733483	0.816729
749	0.586933	0.280883	0.29039	0.599615	0.661346	0.55324	NaN	0.261872	0.790245	0.531859	0.998006	0.225975	0.981899	0.146229	0.715977	0.814897	0.618393	0.292562	0.819887	0.589411	0.766427	NaN	0.44869	0.734211	0.817656
750	0.588094	0.282099	0.288258	0.597824	0.664321	0.552782	NaN	0.263584	0.790117	0.532611	1.00473	0.225606	0.982397	0.144982	0.717717	0.816145	0.615972	0.294064	0.818645	0.589411	0.765996	NaN	0.446308	0.73484	0.816572
751	0.587523	0.282256	0.28548	0.597192	0.667245	0.552246	NaN	0.266305	0.791126	0.53199	1.00501	0.224559	0.97854	0.144969	0.719064	0.81682	0.612808	0.298275	0.818013	0.590644	0.767674	NaN	0.447693	0.735358	0.817879
752	0.587637	0.280893	0.284477	0.5944	0.67009	0.551633	NaN	0.267199	0.79248	0.531859	1.00813	0.227014	0.979245	0.147502	0.720786	0.817568	0.609728	0.299006	0.819307	0.592031	0.769145	NaN	0.449106	0.735764	0.817821
753	0.590491	0.279363	0.284304	0.59375	0.672826	0.550938	NaN	0.266637	0.793108	0.530892	1.00301	0.226196	0.978389	0.144476	0.723233	0.815807	0.609027	0.303473	0.819278	0.589514	0.770772	NaN	0.450685	0.736037	0.819896
754	0.584079	0.27909	0.28495	0.59231	0.675416	0.550171	NaN	0.267518	0.794319	0.529901	1.00275	0.225794	0.979418	0.146528	0.725143	0.813694	0.607944	0.304185	0.820483	0.588504	0.772741	NaN	0.456143	0.736165	0.822228
755	0.586971	0.279625	0.28669	0.59238	0.677826	0.549348	NaN	0.266509	0.795416	0.52934	1.00101	0.22758	0.979721	0.147047	0.727547	0.80998	0.602337	0.304976	0.82085	0.591312	0.772518	NaN	0.454592	0.736168	0.822137
756	0.587561	0.278797	0.284004	0.589834	0.68002	0.548477	NaN	0.264133	0.796072	0.525556	1.00372	0.227454	0.981336	0.145904	0.729346	0.806634	0.599576	0.306004	0.819557	0.59073	0.772005	NaN	0.45171	0.736079	0.824419
757	0.588018	0.27844	0.280869	0.590976	0.681981	0.547562	NaN	0.264695	0.796654	0.524338	0.998673	0.227635	0.980664	0.145645	0.732876	0.803434	0.595541	0.312369	0.820181	0.590696	0.772622	NaN	0.453982	0.735923	0.823328
758	0.585925	0.277801	0.280811	0.591783	0.683694	0.546613	NaN	0.264491	0.797264	0.525508	0.997053	0.225897	0.982636	0.145891	0.734428	0.802656	0.593991	0.316164	0.819718	0.589976	0.774286	NaN	0.453594	0.735732	0.822178
759	0.587352	0.279321	0.279935	0.591889	0.685152	0.545651	NaN	0.264261	0.798058	0.526331	0.997387	0.2271	0.984803	0.145788	0.736039	0.801423	0.589	0.317884	0.819241	0.591192	0.77719	NaN	0.453207	0.735539	0.823692
760	0.587751	0.280474	0.280258	0.58943	0.686359	0.544701	NaN	0.261834	0.798687	0.526355	0.999531	0.228611	0.984283	0.146541	0.738128	0.798341	0.586982	0.319643	0.818888	0.588709	0.778364	NaN	0.457529	0.735376	0.824122
761	0.583946	0.280684	0.281053	0.587903	0.687323	0.54378	NaN	0.259854	0.797824	0.52552	1.00203	0.22939	0.984174	0.150658	0.740822	0.797857	0.589913	0.31986	0.81755	0.583573	0.780102	NaN	0.455755	0.735271	0.824634
762	0.582005	0.281103	0.279451	0.588482	0.688051	0.542899	NaN	0.259866	0.798485	0.526045	1.00701	0.229846	0.986244	0.148515	0.742766	0.795523	0.588214	0.32666	0.817249	0.585867	0.77956	NaN	0.451212	0.735261	0.826867
763	0.582423	0.283945	0.278252	0.588921	0.688559	0.542067	NaN	0.259177	0.798994	0.525603	1.00804	0.229626	0.980978	0.147775	0.74477	0.794129	0.586367	0.329586	0.815654	0.583692	0.779255	NaN	0.45027	0.735363	0.827024
764	0.585011	0.281931	0.276846	0.589448	0.688866	0.541289	NaN	0.259164	0.799847	0.523323	1.00766	0.227407	0.978909	0.148398	0.747652	0.794833	0.584434	0.328835	0.814978	0.582905	0.777955	NaN	0.455645	0.735593	0.827421
765	0.584212	0.283242	0.275347	0.589904	0.688989	0.540585	NaN	0.256775	0.800329	0.525102	1.00647	0.226054	0.97944	0.149281	0.748999	0.793997	0.585411	0.330732	0.813303	0.583898	0.777376	NaN	0.452209	0.735946	0.828438
766	0.583204	0.281565	0.274183	0.590853	0.688945	0.53996	NaN	0.256469	0.800719	0.526105	1.01111	0.225488	0.978335	0.147385	0.749374	0.790812	0.585475	0.334547	0.813464	0.58061	0.775051	NaN	0.452846	0.736392	0.831662
767	0.582309	0.280264	0.272223	0.592591	0.688748	0.539402	NaN	0.255281	0.800361	0.524923	1.01056	0.225739	0.978042	0.145762	0.751625	0.79021	0.584391	0.334646	0.813626	0.57799	0.775103	NaN	0.447277	0.736884	0.831431
768	0.584973	0.280338	0.269065	0.592047	0.688423	0.538902	NaN	0.254386	0.801682	0.524994	1.01125	0.224347	0.978822	0.145424	0.751574	0.787568	0.580547	0.336267	0.813376	0.576963	0.776292	NaN	0.445698	0.737387	0.83406
769	0.586495	0.278975	0.268673	0.589114	0.687989	0.538459	NaN	0.254501	0.804692	0.524589	1.01666	0.224371	0.977273	0.147943	0.754941	0.786364	0.580038	0.335141	0.814824	0.57561	0.775876	NaN	0.444285	0.737864	0.837889
770	0.589197	0.279289	0.266045	0.590027	0.687461	0.538077	NaN	0.254552	0.804866	0.520506	1.01647	0.225511	0.975095	0.148073	0.758335	0.786232	0.581439	0.334508	0.814648	0.574223	0.777213	NaN	0.445255	0.738278	0.837897
771	0.588303	0.279342	0.266068	0.588113	0.686853	0.537763	NaN	0.251384	0.805114	0.519634	1.0123	0.223922	0.977056	0.148723	0.760696	0.784765	0.582501	0.335575	0.81295	0.575285	0.778431	NaN	0.450436	0.738587	0.837541
772	0.587789	0.279321	0.26563	0.588658	0.686178	0.537513	NaN	0.252266	0.805963	0.520136	1.0114	0.225118	0.974499	0.146878	0.762547	0.783957	0.579847	0.336188	0.81137	0.576347	0.777881	NaN	0.455118	0.738772	0.838385
773	0.586781	0.280118	0.264431	0.589711	0.68545	0.537314	NaN	0.251129	0.806421	0.519288	1.0129	0.223655	0.976699	0.145775	0.764738	0.782181	0.582013	0.335042	0.813699	0.575542	0.775237	NaN	0.452985	0.73885	0.840543
774	0.58621	0.28016	0.265319	0.589149	0.684683	0.537146	NaN	0.249979	0.808252	0.51979	1.01102	0.224198	0.976395	0.147632	0.76964	0.78155	0.578827	0.338481	0.813376	0.573847	0.773721	NaN	0.453816	0.738856	0.842693
775	0.585753	0.276626	0.265976	0.592521	0.683893	0.536991	NaN	0.251027	0.808481	0.520387	1.01354	0.223167	0.974478	0.146749	0.77097	0.78133	0.578657	0.335813	0.81353	0.576792	0.773157	NaN	0.45401	0.738814	0.843702
776	0.589939	0.275588	0.267197	0.592573	0.683096	0.536835	NaN	0.247578	0.809449	0.5225	1.0134	0.223434	0.973091	0.145151	0.772028	0.780787	0.576172	0.340043	0.813112	0.577271	0.772236	NaN	0.455894	0.738717	0.845297
777	0.585221	0.274141	0.266886	0.592767	0.682306	0.536682	NaN	0.245892	0.811353	0.519873	1.01094	0.223655	0.972722	0.144346	0.776035	0.778483	0.576979	0.343423	0.809782	0.576432	0.77147	NaN	0.464732	0.738559	0.846571
778	0.590662	0.273491	0.265376	0.592029	0.681533	0.536545	NaN	0.244946	0.810624	0.519575	1.00961	0.22323	0.974337	0.14484	0.775387	0.777279	0.571989	0.348187	0.808364	0.578162	0.769955	NaN	0.460604	0.738354	0.848167
779	0.593155	0.274141	0.265595	0.594997	0.680787	0.536429	NaN	0.244129	0.810394	0.520554	1.01342	0.2229	0.975388	0.145242	0.777143	0.776354	0.572881	0.349709	0.805336	0.578573	0.769606	NaN	0.460466	0.738139	0.848927
780	0.592032	0.275693	0.262725	0.595559	0.680085	0.536341	NaN	0.243145	0.809637	0.520948	1.01797	0.221452	0.976959	0.146268	0.779164	0.777176	0.57458	0.354671	0.804197	0.578898	0.76994	NaN	0.459745	0.737965	0.848125
781	0.593307	0.275746	0.259659	0.597016	0.679459	0.536295	NaN	0.244052	0.810234	0.523502	1.01847	0.22087	0.979266	0.147255	0.783009	0.775958	0.57424	0.352951	0.803322	0.57859	0.76971	NaN	0.460382	0.737865	0.849026
782	0.594772	0.273649	0.259198	0.595998	0.678946	0.536308	NaN	0.243656	0.809215	0.524636	1.01809	0.220626	0.978735	0.148255	0.782617	0.774417	0.568314	0.355007	0.804182	0.580713	0.76688	NaN	0.465231	0.737862	0.851755
783	0.598407	0.27324	0.259578	0.595453	0.678586	0.536382	NaN	0.242519	0.811339	0.526964	1.02288	0.220264	0.979201	0.148086	0.783913	0.771922	0.561221	0.358031	0.80488	0.57871	0.765654	NaN	0.467974	0.737982	0.85283
784	0.598902	0.273072	0.258149	0.59663	0.678419	0.536519	NaN	0.240463	0.810532	0.526642	1.02157	0.219824	0.977717	0.149736	0.787272	0.769133	0.555487	0.36147	0.807658	0.579446	0.763596	NaN	0.465841	0.73825	0.855534
785	0.600348	0.271845	0.257238	0.599738	0.678472	0.536712	NaN	0.239236	0.811087	0.52583	1.02024	0.220665	0.978887	0.152671	0.791637	0.765567	0.554807	0.366195	0.808526	0.579823	0.762571	NaN	0.463818	0.738681	0.857841
786	0.601109	0.272936	0.2562	0.601494	0.678758	0.536956	NaN	0.241216	0.80978	0.526176	1.01307	0.220367	0.97841	0.153437	0.791859	0.765156	0.552407	0.367717	0.808849	0.582066	0.762148	NaN	0.462433	0.73928	0.859155
787	0.601623	0.271405	0.255566	0.601459	0.679274	0.537252	NaN	0.239709	0.81005	0.528695	1.01478	0.219375	0.977717	0.15293	0.793854	0.764715	0.550751	0.36746	0.809944	0.579326	0.761992	NaN	0.463042	0.740031	0.859718
788	0.604134	0.269633	0.25348	0.599685	0.680003	0.537595	NaN	0.239338	0.808371	0.529388	1.01221	0.21877	0.978237	0.154021	0.795014	0.760885	0.552407	0.370781	0.810642	0.580319	0.761353	NaN	0.463375	0.740919	0.859999
789	0.606437	0.268679	0.252615	0.602337	0.680913	0.537979	NaN	0.238994	0.806343	0.530701	1.01075	0.218227	0.979786	0.155969	0.797358	0.760063	0.554935	0.372421	0.811723	0.582323	0.761539	NaN	0.460327	0.741933	0.859048
790	0.608929	0.267809	0.250137	0.603285	0.681968	0.538386	NaN	0.23847	0.806192	0.531656	1.00437	0.218093	0.984272	0.153839	0.799635	0.759402	0.55606	0.3776	0.809819	0.585747	0.759043	NaN	0.460299	0.743051	0.86028
791	0.611308	0.266278	0.249123	0.60195	0.683131	0.538797	NaN	0.23649	0.805641	0.53513	1.00494	0.217833	0.984218	0.153203	0.800274	0.759358	0.558142	0.378984	0.810863	0.585148	0.759837	NaN	0.462793	0.744245	0.859891
792	0.614409	0.264013	0.245999	0.602249	0.684379	0.5392	NaN	0.238368	0.805036	0.53544	1.00606	0.217747	0.987349	0.153982	0.80157	0.755645	0.558503	0.375367	0.812149	0.586329	0.758872	NaN	0.473432	0.745483	0.858403
793	0.618652	0.260543	0.243509	0.60339	0.685693	0.53959	NaN	0.237129	0.804118	0.536443	1.00792	0.217157	0.989385	0.155956	0.802568	0.752284	0.556931	0.374635	0.810488	0.584189	0.756829	NaN	0.473293	0.746722	0.856195
794	0.620289	0.258152	0.244811	0.60246	0.687041	0.539965	NaN	0.236975	0.804274	0.53575	1.01128	0.215308	0.990155	0.152865	0.800675	0.7497	0.558269	0.373351	0.811451	0.584788	0.755596	NaN	0.472961	0.747899	0.857866
795	0.621925	0.257859	0.24216	0.602653	0.688387	0.540321	NaN	0.236464	0.802274	0.536168	1.01304	0.21508	0.99152	0.153411	0.803736	0.748115	0.562219	0.376335	0.809415	0.584463	0.754058	NaN	0.475759	0.748972	0.858114
796	0.619375	0.256192	0.241584	0.599914	0.689699	0.540658	NaN	0.237678	0.80193	0.536347	1.01626	0.216551	0.992278	0.154229	0.803642	0.748233	0.560456	0.377245	0.807791	0.583025	0.752617	NaN	0.473155	0.749942	0.858519
797	0.620194	0.25377	0.241353	0.60023	0.690955	0.540976	NaN	0.235455	0.801476	0.53575	1.01752	0.215898	0.993037	0.155099	0.803335	0.746002	0.560287	0.373212	0.807607	0.581946	0.751948	NaN	0.471493	0.750809	0.85947
798	0.624132	0.251536	0.238967	0.60339	0.692137	0.541278	NaN	0.234369	0.800843	0.534891	1.01604	0.216032	0.99711	0.153904	0.805074	0.748042	0.565426	0.370721	0.808621	0.582648	0.750411	NaN	0.464566	0.75157	0.857163
799	0.624913	0.249859	0.238183	0.603338	0.693238	0.541569	NaN	0.231878	0.799416	0.533697	1.01249	0.214286	0.999201	0.154917	0.805228	0.74606	0.565702	0.371967	0.809503	0.582785	0.750277	NaN	0.461435	0.75224	0.85799
800	0.62868	0.250509	0.2365	0.603145	0.694256	0.541842	NaN	0.230448	0.797411	0.531787	1.01214	0.214679	1.00386	0.153736	0.807214	0.742861	0.561837	0.370544	0.811495	0.581569	0.749222	NaN	0.461574	0.752832	0.858618
801	0.631744	0.252962	0.237007	0.603619	0.695182	0.54208	NaN	0.228378	0.795838	0.530796	1.01504	0.211729	1.00257	0.150476	0.808067	0.742523	0.561497	0.372263	0.810774	0.581107	0.748056	NaN	0.461214	0.753384	0.860495
802	0.630278	0.253403	0.235958	0.599545	0.696004	0.542271	NaN	0.226896	0.793448	0.530438	1.02043	0.212657	1.00531	0.151645	0.807206	0.740791	0.56241	0.370405	0.811759	0.582237	0.746548	NaN	0.459634	0.753953	0.860941
803	0.633818	0.253749	0.234598	0.59742	0.696718	0.542412	NaN	0.223358	0.792379	0.531083	1.02074	0.213822	1.0057	0.15106	0.807214	0.741085	0.561285	0.36744	0.810767	0.584223	0.74296	NaN	0.461241	0.75457	0.861008
804	0.633532	0.251851	0.230644	0.595488	0.697319	0.542518	NaN	0.222247	0.79175	0.529555	1.02417	0.213326	1.00711	0.151086	0.807845	0.742626	0.563026	0.363487	0.810914	0.583675	0.742165	NaN	0.458415	0.755243	0.860429
805	0.634445	0.251861	0.229941	0.595611	0.697804	0.542613	NaN	0.220995	0.790984	0.530868	1.02291	0.215135	1.00707	0.149138	0.809474	0.741701	0.5667	0.360087	0.812024	0.583162	0.74085	NaN	0.459607	0.75597	0.860892
806	0.634579	0.253025	0.230852	0.591766	0.698164	0.542725	NaN	0.218836	0.789539	0.531692	1.02846	0.213995	1.00993	0.148801	0.808894	0.74242	0.567104	0.355303	0.811384	0.58436	0.741095	NaN	0.461047	0.756745	0.862653
807	0.638403	0.253895	0.227855	0.590027	0.698394	0.54287	NaN	0.218568	0.788328	0.529758	1.03003	0.214262	1.0089	0.146593	0.808221	0.74154	0.566127	0.352971	0.808717	0.584429	0.738146	NaN	0.464621	0.75754	0.862802
808	0.636462	0.253707	0.229123	0.587341	0.698485	0.54305	NaN	0.215642	0.786438	0.529984	1.02932	0.212571	1.01049	0.145437	0.807504	0.741232	0.570417	0.351528	0.808217	0.583299	0.73747	NaN	0.462017	0.758344	0.862744
809	0.635054	0.254304	0.22744	0.586761	0.698427	0.543269	NaN	0.213011	0.785167	0.530163	1.02708	0.211336	1.01116	0.145281	0.807249	0.739191	0.570799	0.350697	0.806483	0.585918	0.735405	NaN	0.457778	0.759143	0.862546
810	0.636691	0.252962	0.225814	0.585093	0.698209	0.543519	NaN	0.212372	0.784153	0.527597	1.02796	0.210439	1.01356	0.14219	0.805901	0.736256	0.570736	0.350124	0.8071	0.587134	0.732924	NaN	0.4557	0.759926	0.862149
811	0.639488	0.252071	0.226702	0.580264	0.697837	0.543789	NaN	0.211159	0.782341	0.52848	1.02724	0.20944	1.01633	0.142203	0.807666	0.732073	0.573645	0.344688	0.806688	0.585559	0.729812	NaN	0.458526	0.760687	0.862885
812	0.638308	0.249565	0.225446	0.579421	0.69732	0.544056	NaN	0.209792	0.781437	0.527716	1.03182	0.209338	1.01976	0.140554	0.809585	0.731383	0.574771	0.341664	0.807497	0.58674	0.729255	NaN	0.459662	0.761416	0.864869
813	0.636938	0.249985	0.224858	0.574961	0.696671	0.544301	NaN	0.20794	0.77996	0.528528	1.0311	0.211045	1.02089	0.139684	0.810915	0.729387	0.574856	0.344372	0.807394	0.584412	0.729069	NaN	0.453123	0.762099	0.864323
814	0.637185	0.247856	0.224869	0.572309	0.695898	0.544507	NaN	0.20808	0.777969	0.526427	1.0286	0.212712	1.02183	0.137866	0.811307	0.729152	0.579464	0.340754	0.808401	0.584634	0.729455	NaN	0.451683	0.762726	0.865117
815	0.639031	0.249796	0.223878	0.571958	0.695012	0.544663	NaN	0.208783	0.777203	0.524577	1.02732	0.212531	1.02444	0.137476	0.810949	0.72993	0.575153	0.336425	0.80915	0.58936	0.729685	NaN	0.450187	0.763306	0.864439
816	0.638023	0.251128	0.225204	0.571326	0.694019	0.544769	NaN	0.206062	0.776446	0.523478	1.03179	0.212791	1.0261	0.137489	0.812594	0.727391	0.576852	0.338165	0.811656	0.588812	0.728066	NaN	0.451572	0.763852	0.865324
817	0.633037	0.251012	0.226506	0.570887	0.692915	0.544819	NaN	0.204427	0.773973	0.521342	1.03384	0.214301	1.02591	0.137359	0.813873	0.726672	0.577723	0.336089	0.813148	0.592682	0.727969	NaN	0.453262	0.764367	0.863877
818	0.630602	0.251757	0.223866	0.568622	0.69171	0.544817	NaN	0.204644	0.770941	0.519611	1.03196	0.213916	1.02605	0.136645	0.81181	0.723399	0.57853	0.332511	0.814758	0.591586	0.72609	NaN	0.44725	0.764859	0.863869
819	0.629403	0.253099	0.227325	0.566602	0.690427	0.544768	NaN	0.206151	0.771271	0.517641	1.03561	0.212555	1.02705	0.13784	0.809917	0.721036	0.578848	0.331602	0.81686	0.594651	0.724263	NaN	0.444091	0.765331	0.862099
820	0.62849	0.255007	0.227152	0.568183	0.68909	0.544671	NaN	0.204478	0.771184	0.515994	1.03406	0.212665	1.02577	0.13606	0.80857	0.718893	0.580781	0.328459	0.818271	0.59198	0.723988	NaN	0.441293	0.765788	0.862099
821	0.626054	0.256758	0.226794	0.567393	0.687731	0.544525	NaN	0.204171	0.770454	0.514274	1.03542	0.212114	1.0294	0.138866	0.808996	0.717865	0.583924	0.324031	0.818359	0.593487	0.722829	NaN	0.437525	0.76623	0.861752
822	0.624836	0.255992	0.226299	0.564425	0.686383	0.544338	NaN	0.204171	0.771225	0.514167	1.03921	0.213979	1.03051	0.139645	0.809218	0.716632	0.584434	0.323814	0.819579	0.593761	0.722688	NaN	0.433064	0.766652	0.860569
823	0.627025	0.258089	0.225342	0.56511	0.685083	0.544126	NaN	0.203034	0.769601	0.513546	1.04173	0.214113	1.03243	0.14093	0.807078	0.712787	0.585708	0.318595	0.82063	0.595404	0.721343	NaN	0.437525	0.767057	0.860867
824	0.625617	0.259473	0.223244	0.561931	0.683866	0.543903	NaN	0.200595	0.768601	0.513188	1.03606	0.214931	1.03183	0.142736	0.809764	0.714108	0.583733	0.322233	0.82052	0.59525	0.720385	NaN	0.441653	0.767464	0.859404
825	0.624132	0.260553	0.222379	0.560702	0.682764	0.543681	NaN	0.200991	0.767362	0.509523	1.04109	0.214655	1.03062	0.145411	0.810736	0.713242	0.584752	0.315294	0.821798	0.596997	0.72112	NaN	0.443011	0.767891	0.858692
826	0.629612	0.261235	0.22042	0.556189	0.681801	0.543469	NaN	0.204184	0.767913	0.511159	1.0428	0.21368	1.02926	0.145489	0.807223	0.713624	0.587492	0.315729	0.82476	0.59638	0.720459	NaN	0.439464	0.768353	0.858626
827	0.627329	0.260805	0.218852	0.554556	0.680993	0.543269	NaN	0.202217	0.768633	0.508604	1.0439	0.214262	1.02661	0.146489	0.809568	0.711906	0.589701	0.315927	0.828523	0.593966	0.718149	NaN	0.440379	0.768854	0.858701
828	0.625027	0.262587	0.217549	0.554574	0.680351	0.543074	NaN	0.20283	0.768206	0.506217	1.04137	0.214514	1.0233	0.14445	0.811171	0.710351	0.591315	0.31229	0.831154	0.591021	0.717644	NaN	0.444368	0.769377	0.857064
829	0.625274	0.263374	0.216132	0.550956	0.679866	0.542868	NaN	0.204286	0.76867	0.502337	1.03627	0.213963	1.01963	0.141827	0.811469	0.707283	0.591697	0.312626	0.831683	0.58847	0.715623	NaN	0.443648	0.769901	0.857808
830	0.626397	0.265701	0.217619	0.545495	0.679512	0.542647	NaN	0.203034	0.767729	0.500176	1.04185	0.214671	1.01798	0.139164	0.810037	0.706637	0.591527	0.313041	0.831293	0.589411	0.714687	NaN	0.4406	0.770419	0.856187
831	0.624037	0.267274	0.218472	0.543177	0.67926	0.542418	NaN	0.201233	0.768206	0.497848	1.04118	0.212767	1.01663	0.136892	0.812714	0.706461	0.599322	0.313713	0.833403	0.586278	0.715467	NaN	0.441819	0.770944	0.853475
832	0.62516	0.267284	0.217688	0.541263	0.679082	0.542182	NaN	0.200824	0.766486	0.496869	1.03961	0.212335	1.01648	0.136424	0.812961	0.707606	0.606011	0.315848	0.834895	0.589634	0.715133	NaN	0.435973	0.771475	0.854219
833	0.625046	0.268878	0.216581	0.536276	0.678954	0.541933	NaN	0.198768	0.766871	0.495711	1.04059	0.212099	1.0156	0.134203	0.812884	0.708017	0.608942	0.310431	0.836394	0.591603	0.716069	NaN	0.437109	0.772026	0.851995
834	0.624151	0.271636	0.216512	0.533818	0.678856	0.541662	NaN	0.196826	0.766463	0.494649	1.04669	0.211257	1.0136	0.134294	0.811827	0.708575	0.609686	0.306893	0.837276	0.593127	0.715943	NaN	0.441154	0.772603	0.849762
835	0.62027	0.271363	0.214967	0.527338	0.678773	0.54135	NaN	0.192598	0.766055	0.493575	1.04566	0.209802	1.01355	0.133827	0.811827	0.706813	0.612999	0.304699	0.838268	0.589754	0.714895	NaN	0.440545	0.773195	0.848357
836	0.620517	0.275022	0.214541	0.521614	0.678695	0.540988	NaN	0.190414	0.764967	0.49028	1.0455	0.210486	1.01331	0.135073	0.812518	0.702836	0.616078	0.305826	0.840076	0.592202	0.71286	NaN	0.433812	0.773783	0.846984
837	0.622115	0.276133	0.215198	0.518014	0.678605	0.540579	NaN	0.188229	0.765449	0.488262	1.0469	0.208527	1.01397	0.134645	0.810531	0.703071	0.62126	0.300073	0.840083	0.593213	0.71367	NaN	0.432593	0.77434	0.843842
838	0.618786	0.278021	0.217031	0.509058	0.678493	0.540118	NaN	0.185649	0.765674	0.487236	1.04955	0.208118	1.01348	0.134697	0.809406	0.704318	0.62075	0.29869	0.840355	0.592237	0.712407	NaN	0.438218	0.774851	0.843751
839	0.618976	0.28038	0.216904	0.503474	0.678355	0.539608	NaN	0.185189	0.766169	0.48258	NaN	0.20752	1.0116	0.135982	0.807982	0.70288	0.621239	0.297049	0.842009	0.586038	0.712511	NaN	0.439935	0.775306	0.841949
840	0.619642	0.28146	0.215302	0.501876	0.678196	0.539053	NaN	0.183758	0.767243	0.4795	NaN	0.208299	1.01105	0.137502	0.80672	0.701324	0.620092	0.296417	0.842031	0.584942	0.711426	NaN	0.436749	0.775706	0.841849
841	0.61831	0.282351	0.214921	0.496995	0.67802	0.538462	NaN	0.180067	0.766426	0.478259	NaN	0.209597	1.00763	0.138723	0.806029	0.702689	0.619285	0.296871	0.84306	0.582374	0.711374	NaN	0.429074	0.776075	0.84132
842	0.619109	0.284353	0.216616	0.493887	0.677833	0.537851	NaN	0.180744	0.764114	0.475823	NaN	0.209456	1.00672	0.139307	0.805322	0.704186	0.622874	0.295685	0.844213	0.585096	0.71107	NaN	0.428548	0.776445	0.841667
843	0.619452	0.285475	0.216051	0.490515	0.677642	0.537228	NaN	0.176426	0.76283	0.475358	NaN	0.209699	1.00489	0.140671	0.807044	0.702792	0.621281	0.293412	0.845191	0.582853	0.712496	NaN	0.428881	0.776845	0.840427
844	0.61675	0.286671	0.216996	0.489953	0.677457	0.536597	NaN	0.174599	0.762825	0.47026	NaN	0.210038	1.00435	0.141684	0.807001	0.70354	0.619519	0.290921	0.84647	0.586175	0.713157	NaN	0.434228	0.777283	0.839981
845	0.616369	0.289208	0.216835	0.486318	0.677273	0.535957	NaN	0.172555	0.762164	0.470225	NaN	0.207615	1.00498	0.142853	0.80857	0.703819	0.619519	0.289103	0.847932	0.58859	0.712615	NaN	0.432759	0.777737	0.839319
846	0.618786	0.292584	0.216892	0.482718	0.677086	0.535314	NaN	0.172415	0.761719	0.467228	NaN	0.207096	1.00058	0.144619	0.810693	0.704333	0.625423	0.286157	0.847888	0.584429	0.713499	NaN	0.435225	0.778194	0.836855
847	0.618234	0.293035	0.218875	0.479154	0.676897	0.534674	NaN	0.170473	0.760756	0.466751	NaN	0.20649	1.00005	0.147203	0.810497	0.701588	0.627483	0.28847	0.848211	0.585096	0.71413	NaN	0.437913	0.778648	0.838029
848	0.616578	0.297963	0.220108	0.477082	0.6767	0.534057	NaN	0.168659	0.760797	0.465975	NaN	0.206041	0.995799	0.148502	0.812552	0.698447	0.630307	0.285367	0.848123	0.585182	0.714479	NaN	0.439104	0.779098	0.837732
849	0.615969	0.299651	0.222345	0.473903	0.676495	0.533481	NaN	0.165581	0.761485	0.466249	NaN	0.204641	0.991986	0.150943	0.810088	0.699343	0.641181	0.284121	0.848498	0.585525	0.715096	NaN	0.436167	0.779553	0.837351
850	0.612544	0.301391	0.221722	0.471989	0.676292	0.532954	NaN	0.165274	0.760949	0.465843	NaN	0.204901	0.989721	0.15506	0.809568	0.697596	0.644898	0.282006	0.848322	0.58686	0.715527	NaN	0.429656	0.780015	0.838228
851	0.613096	0.304128	0.220673	0.472341	0.676099	0.532475	NaN	0.165019	0.762091	0.46465	NaN	0.204421	0.988096	0.157008	0.808374	0.69582	0.647128	0.281631	0.847917	0.586911	0.715133	NaN	0.430515	0.780489	0.83726
852	0.612792	0.304966	0.220362	0.471814	0.675907	0.532028	NaN	0.166756	0.761912	0.461844	NaN	0.201384	0.984835	0.157034	0.808664	0.694778	0.651227	0.281571	0.848277	0.587494	0.71774	NaN	0.425639	0.780985	0.837012
853	0.611251	0.30657	0.222541	0.466546	0.675687	0.531592	NaN	0.166104	0.760123	0.458991	NaN	0.200448	0.982181	0.156515	0.810616	0.693134	0.652437	0.281907	0.846756	0.587716	0.719672	NaN	0.422342	0.7815	0.836872
854	0.609405	0.3096	0.220178	0.463648	0.675425	0.531141	NaN	0.164073	0.759779	0.459421	NaN	0.197569	0.980588	0.159242	0.809244	0.692591	0.650144	0.285367	0.848424	0.583264	0.721871	NaN	0.423893	0.782038	0.835797
855	0.608511	0.310513	0.22027	0.460716	0.675118	0.530656	NaN	0.161212	0.759467	0.456628	NaN	0.198788	0.977717	0.160359	0.808988	0.690932	0.653584	0.287165	0.850129	0.579103	0.721982	NaN	0.419488	0.782605	0.833779
856	0.605086	0.316174	0.220823	0.46033	0.674772	0.530133	NaN	0.160599	0.759577	0.457392	NaN	0.198655	0.978042	0.16319	0.809926	0.68989	0.651758	0.285446	0.852834	0.58085	0.724783	NaN	0.411952	0.783187	0.832489
857	0.605162	0.320368	0.219889	0.457344	0.674406	0.529569	NaN	0.159692	0.760715	0.455314	NaN	0.198489	0.974651	0.165943	0.811443	0.688511	0.652374	0.284635	0.85487	0.579857	0.724419	NaN	0.411924	0.783764	0.829835
858	0.606341	0.323713	0.219555	0.455799	0.67404	0.528977	NaN	0.158299	0.759233	0.453213	NaN	0.199717	0.972517	0.166735	0.811665	0.687146	0.652225	0.284082	0.857354	0.577682	0.724426	NaN	0.415582	0.784321	0.829041
859	0.607255	0.325223	0.21876	0.452603	0.673687	0.528375	NaN	0.157597	0.759196	0.453428	NaN	0.199465	0.97087	0.168125	0.812995	0.686837	0.650653	0.283588	0.857758	0.578607	0.726172	NaN	0.417022	0.784853	0.827867
860	0.606532	0.32755	0.217849	0.450022	0.67335	0.527778	NaN	0.156409	0.760224	0.453011	NaN	0.19919	0.967674	0.169969	0.811665	0.690052	0.653074	0.283133	0.859852	0.578076	0.728482	NaN	0.412423	0.785368	0.826222
861	0.606779	0.329846	0.218391	0.447265	0.673043	0.527185	NaN	0.153701	0.75926	0.450122	NaN	0.199504	0.967457	0.17045	0.809883	0.686881	0.652182	0.284675	0.860286	0.577768	0.728779	NaN	0.409043	0.785892	0.822327
862	0.608663	0.330171	0.21891	0.445333	0.672794	0.526598	NaN	0.15181	0.75904	0.447698	NaN	0.197978	0.96762	0.172618	0.809926	0.685208	0.654688	0.280939	0.861006	0.577443	0.729143	NaN	0.410761	0.786452	0.821426
863	0.611745	0.333432	0.218817	0.440539	0.672637	0.52602	NaN	0.150712	0.75899	0.448701	NaN	0.195799	0.96659	0.174203	0.809619	0.681568	0.652522	0.281809	0.863409	0.575782	0.730079	NaN	0.413947	0.787067	0.82031
864	0.610718	0.33339	0.217918	0.436676	0.672598	0.525456	NaN	0.148732	0.757196	0.448331	NaN	0.196578	0.964629	0.176398	0.811375	0.680849	0.655134	0.282738	0.865166	0.570302	0.73207	NaN	0.41162	0.787731	0.816614
865	0.611174	0.335581	0.218898	0.432286	0.672694	0.524908	NaN	0.149907	0.756999	0.446982	NaN	0.196169	0.96438	0.177969	0.809772	0.680423	0.651588	0.282639	0.864115	0.572545	0.734053	NaN	0.412977	0.788444	0.814886
866	0.616027	0.339796	0.218887	0.426878	0.672926	0.524365	NaN	0.148055	0.758091	0.444738	NaN	0.194131	0.963665	0.17919	0.808485	0.678618	0.654349	0.283528	0.863814	0.570953	0.733593	NaN	0.416662	0.789197	0.813339
867	0.617891	0.34095	0.221111	0.426509	0.673288	0.523819	NaN	0.145794	0.758999	0.443866	NaN	0.193337	0.960198	0.179333	0.808911	0.679484	0.659106	0.285446	0.863292	0.572083	0.734863	NaN	0.422951	0.78998	0.810594
868	0.617682	0.342376	0.218714	0.423208	0.673769	0.523268	NaN	0.142907	0.758792	0.447352	NaN	0.193172	0.958822	0.179086	0.808084	0.678648	0.657853	0.283291	0.860823	0.569703	0.738169	NaN	0.425805	0.790789	0.809594
869	0.622934	0.342942	0.218598	0.417062	0.674355	0.52271	NaN	0.143788	0.758036	0.446242	NaN	0.193604	0.960566	0.183073	0.807061	0.680379	0.655772	0.281255	0.860168	0.568864	0.740397	NaN	0.421982	0.791609	0.807675
870	0.622173	0.345615	0.218287	0.413076	0.675009	0.522144	NaN	0.139713	0.754008	0.447101	NaN	0.191174	0.957446	0.183138	0.805322	0.678736	0.652947	0.276966	0.861653	0.568659	0.743064	NaN	0.419682	0.792409	0.80622
871	0.622553	0.34809	0.21929	0.409177	0.675693	0.521569	NaN	0.138538	0.749801	0.446409	NaN	0.188625	0.952354	0.183566	0.802841	0.678134	0.652034	0.27831	0.861447	0.568898	0.745872	NaN	0.420347	0.793182	0.803665
872	0.621202	0.349274	0.217595	0.403804	0.67638	0.520985	NaN	0.136788	0.746397	0.443269	NaN	0.186029	0.952062	0.181138	0.800496	0.677371	0.649485	0.277618	0.861624	0.569343	0.747885	NaN	0.415914	0.793925	0.801077
873	0.624056	0.35328	0.219129	0.401539	0.677042	0.520402	NaN	0.136737	0.744759	0.442028	NaN	0.184039	0.953795	0.182333	0.799004	0.67442	0.652841	0.276017	0.862792	0.567717	0.749898	NaN	0.415637	0.794622	0.798142
874	0.624874	0.355261	0.21944	0.400749	0.677662	0.519831	NaN	0.133926	0.742456	0.442852	NaN	0.182874	0.953373	0.181774	0.796514	0.673437	0.653329	0.278942	0.863571	0.566501	0.751012	NaN	0.412451	0.795263	0.795421
875	0.623162	0.356142	0.221976	0.400749	0.678225	0.519296	NaN	0.12851	0.73957	0.440404	NaN	0.185565	0.955139	0.182008	0.797196	0.671412	0.651609	0.278804	0.864504	0.562392	0.752907	NaN	0.410123	0.795831	0.792883
876	0.623314	0.363418	0.22216	0.396517	0.678701	0.518824	NaN	0.127092	0.736515	0.441491	NaN	0.186115	0.95762	0.18306	0.795866	0.667757	0.653839	0.272617	0.861932	0.562066	0.757104	NaN	0.40896	0.796324	0.789815
877	0.623067	0.365106	0.22261	0.390652	0.679065	0.518438	NaN	0.124946	0.733721	0.439927	NaN	0.185691	0.95905	0.186488	0.793581	0.666157	0.653924	0.274416	0.862373	0.563779	0.757832	NaN	0.403169	0.796752	0.790121
878	0.625598	0.366323	0.224835	0.388948	0.679295	0.518147	NaN	0.120565	0.731615	0.440858	NaN	0.185234	0.962083	0.189969	0.791458	0.664895	0.65282	0.272103	0.863924	0.566022	0.761843	NaN	0.405857	0.797115	0.787533
879	0.620841	0.366658	0.225699	0.390546	0.679397	0.517942	NaN	0.11847	0.729684	0.437671	NaN	0.185848	0.96295	0.192852	0.789369	0.662517	0.65042	0.270778	0.864821	0.562238	0.764443	NaN	0.402144	0.797401	0.785648
880	0.626397	0.367748	0.223728	0.389949	0.679376	0.517816	NaN	0.119632	0.726271	0.437002	NaN	0.185478	0.964304	0.195216	0.787033	0.661592	0.649591	0.271095	0.86474	0.563744	0.766137	NaN	0.400676	0.797589	0.783341
881	0.624342	0.369279	0.222887	0.389036	0.679259	0.517773	NaN	0.117269	0.723908	0.432728	NaN	0.184817	0.962018	0.194346	0.785439	0.659362	0.644006	0.266034	0.863461	0.562101	0.767749	NaN	0.402809	0.797666	0.778992
882	0.624037	0.370328	0.22291	0.390704	0.679065	0.51781	NaN	0.115877	0.72099	0.431988	NaN	0.184581	0.966233	0.198345	0.781918	0.657204	0.643454	0.271213	0.864071	0.559909	0.769613	NaN	0.399845	0.79762	0.775039
883	0.624437	0.371145	0.221146	0.390581	0.678786	0.517918	NaN	0.115391	0.717962	0.428944	NaN	0.184636	0.966839	0.19793	0.781253	0.656499	0.645047	0.27408	0.863828	0.558316	0.771612	NaN	0.396714	0.797463	0.772823
884	0.627405	0.373305	0.221595	0.393619	0.67842	0.518102	NaN	0.11276	0.716334	0.427691	NaN	0.184833	0.966428	0.199748	0.781551	0.655898	0.644006	0.272478	0.863667	0.560645	0.772265	NaN	0.397185	0.797211	0.771046
885	0.628414	0.374113	0.221031	0.394655	0.677987	0.518364	NaN	0.111508	0.714448	0.427428	NaN	0.184479	0.964813	0.198696	0.779692	0.655633	0.642859	0.267675	0.862976	0.559207	0.775675	NaN	0.403834	0.796876	0.769499
886	0.628642	0.376136	0.219267	0.397096	0.677517	0.51871	NaN	0.108404	0.711466	0.426688	NaN	0.18632	0.961325	0.199436	0.779104	0.653711	0.642498	0.272419	0.86241	0.557392	0.775036	NaN	0.405081	0.796474	0.769871
887	0.632124	0.378642	0.217688	0.403927	0.677011	0.519156	NaN	0.107062	0.707952	0.425888	NaN	0.186115	0.959613	0.201255	0.777893	0.651715	0.646257	0.275701	0.862153	0.556176	0.776009	NaN	0.404028	0.796021	0.768788
888	0.629441	0.379617	0.218333	0.407211	0.676455	0.519707	NaN	0.103933	0.70536	0.426891	NaN	0.186005	0.957414	0.199956	0.777425	0.651362	0.64991	0.275325	0.863711	0.558265	0.77777	NaN	0.402366	0.795536	0.767118
889	0.62613	0.382773	0.218287	0.408194	0.675825	0.52037	NaN	0.103115	0.701961	0.425375	NaN	0.186792	0.957067	0.19832	0.776879	0.650849	0.650016	0.27572	0.864549	0.558796	0.780919	NaN	0.403086	0.795023	0.766324
890	0.624418	0.385719	0.218045	0.413409	0.675124	0.521142	NaN	0.10125	0.699309	0.424014	NaN	0.184817	0.957197	0.196644	0.777578	0.647194	0.652713	0.275602	0.865276	0.560097	0.782985	NaN	0.404693	0.794483	0.764497
891	0.622001	0.389577	0.215993	0.412233	0.674359	0.522017	NaN	0.098887	0.698341	0.42325	NaN	0.183724	0.956254	0.197268	0.776811	0.64533	0.654051	0.277005	0.866202	0.559241	0.78684	1.04098	0.403114	0.793924	0.762322
892	0.623543	0.392366	0.213676	0.414129	0.673525	0.522996	NaN	0.0995768	0.695951	0.420958	NaN	0.182701	0.956374	0.198229	0.776418	0.643319	0.662037	0.279476	0.865666	0.562238	0.787404	1.03609	0.401701	0.793368	0.758353
893	0.623276	0.394212	0.213423	0.414024	0.67261	0.52407	NaN	0.0984016	0.693698	0.423871	NaN	0.182221	0.954532	0.197696	0.772309	0.642189	0.664798	0.27825	0.86765	0.560029	0.78993	1.02721	0.395744	0.792844	0.755815
894	0.626891	0.394946	0.210898	0.417571	0.671611	0.525221	NaN	0.0976224	0.692322	0.422307	NaN	0.182567	0.957186	0.197644	0.77138	0.640193	0.66569	0.279456	0.866746	0.558984	0.793013	1.03041	0.393611	0.792363	0.753475
895	0.625959	0.395564	0.209088	0.423998	0.670528	0.526431	NaN	0.0977374	0.689941	0.423322	1.04936	0.181608	0.960805	0.197371	0.768532	0.639033	0.662461	0.282738	0.868429	0.561398	0.794506	1.02638	0.390064	0.791909	0.751333
896	0.628242	0.39699	0.207509	0.42665	0.669366	0.527685	NaN	0.0956807	0.6874	0.420516	NaN	0.182103	0.959375	0.196787	0.76866	0.638857	0.660996	0.28084	0.868216	0.560405	0.797931	1.01513	0.384301	0.791444	0.74863
897	0.62868	0.397902	0.205734	0.432515	0.668139	0.528966	NaN	0.0937007	0.684519	0.41783	1.0489	0.183897	0.96191	0.195203	0.7664	0.639679	0.666985	0.286019	0.868267	0.55931	0.798911	1.00757	0.382279	0.790925	0.747844
898	0.629479	0.398531	0.205503	0.432005	0.666872	0.530263	NaN	0.0925638	0.682399	0.415658	1.04147	0.184605	0.960902	0.194566	0.766852	0.638975	0.661357	0.28762	0.867937	0.560251	0.800902	0.997975	0.381337	0.790313	0.744628
899	0.626587	0.400838	0.203371	0.43327	0.665593	0.53158	NaN	0.089447	0.680376	0.416338	1.03901	0.185289	0.960751	0.19393	0.766537	0.637169	0.656855	0.289775	0.868451	0.555149	0.801348	0.987667	0.389095	0.789576	0.739832
900	0.625255	0.401687	0.205181	0.432321	0.664329	0.532918	NaN	0.0891276	0.677435	0.412721	1.03523	0.183913	0.95788	0.192878	0.767347	0.63918	0.657832	0.289933	0.868855	0.55508	0.803732	0.979691	0.387682	0.788706	0.73927
901	0.628071	0.401603	0.20412	0.431443	0.663123	0.534279	NaN	0.0867133	0.67544	0.413031	1.03496	0.185234	0.958584	0.193748	0.766434	0.636876	0.656791	0.296199	0.869304	0.551639	0.804691	0.979879	0.388817	0.787709	0.736177
902	0.626416	0.406521	0.202137	0.436308	0.662027	0.535662	NaN	0.0855764	0.675242	0.412267	1.03268	0.185061	0.955214	0.195099	0.764115	0.636641	0.663608	0.301101	0.871435	0.551313	0.804988	0.974988	0.389122	0.786603	0.736805
903	0.627595	0.406898	0.205054	0.43701	0.661069	0.53706	NaN	0.0875692	0.673283	0.408256	1.03599	0.185022	0.955334	0.1958	0.762854	0.636876	0.662759	0.302525	0.870906	0.555902	0.804884	0.965695	0.385437	0.785409	0.73583
904	0.625502	0.408712	0.20457	0.440539	0.660264	0.538476	NaN	0.0887444	0.670925	0.408376	1.03537	0.183228	0.953351	0.194982	0.762794	0.6367	0.665329	0.301833	0.870854	0.556912	0.805456	0.965845	0.38408	0.784151	0.734317
905	0.625959	0.405441	0.204812	0.440223	0.659602	0.539911	NaN	0.0878246	0.670054	0.407182	1.03384	0.183771	0.952896	0.192151	0.762589	0.634381	0.670319	0.303493	0.871192	0.554875	0.806785	0.972617	0.388263	0.782856	0.733796
906	0.624932	0.407339	0.204581	0.446264	0.659069	0.54135	NaN	0.0874414	0.667898	0.405797	1.03425	0.183047	0.950566	0.191294	0.761131	0.632986	0.672592	0.303296	0.869664	0.557135	0.808538	0.975063	0.38879	0.781541	0.732489
907	0.624608	0.406353	0.203763	0.447019	0.658638	0.54277	NaN	0.0874797	0.666416	0.405176	1.03408	0.182135	0.948475	0.191956	0.760807	0.632414	0.676139	0.303889	0.870479	0.556313	0.810366	0.97495	0.38879	0.780223	0.731249
908	0.623295	0.408565	0.203025	0.450478	0.658281	0.544161	NaN	0.0859979	0.663856	0.403827	1.03418	0.183708	0.946384	0.193384	0.758207	0.63168	0.680535	0.306221	0.871854	0.557169	0.810864	0.967614	0.388817	0.778914	0.729761
909	0.622839	0.410715	0.201688	0.453253	0.657954	0.545526	NaN	0.0842479	0.661057	0.400962	1.02963	0.184141	0.944391	0.193943	0.757721	0.631181	0.680875	0.309048	0.871788	0.556142	0.80998	0.961782	0.391339	0.777632	0.728479
910	0.620993	0.41235	0.203152	0.453341	0.657606	0.546869	NaN	0.0843118	0.660062	0.401022	1.02424	0.182898	0.943492	0.195501	0.755086	0.628833	0.681427	0.309068	0.87239	0.557101	0.812461	0.963325	0.391533	0.776387	0.726453
911	0.619375	0.412528	0.203175	0.458661	0.6572	0.54818	NaN	0.0855253	0.657759	0.400628	1.01878	0.183637	0.941888	0.194813	0.751957	0.628348	0.688754	0.313654	0.872831	0.556347	0.814489	0.959788	0.394414	0.775185	0.725577
912	0.616674	0.413682	0.202022	0.459662	0.65671	0.54945	NaN	0.0841202	0.656598	0.398658	1.01826	0.183865	0.94126	0.193839	0.751378	0.63055	0.685802	0.314741	0.872412	0.553899	0.814489	0.955386	0.391062	0.774039	0.725056
913	0.61479	0.415527	0.203013	0.463806	0.65613	0.550669	NaN	0.0826256	0.656988	0.397381	1.01347	0.181797	0.937555	0.194307	0.749314	0.629009	0.690092	0.320117	0.871979	0.556108	0.81541	0.94267	0.396049	0.77297	0.724047
914	0.612944	0.416848	0.201676	0.46565	0.655466	0.551842	NaN	0.0774648	0.655107	0.39497	1.01562	0.181073	0.937132	0.195268	0.748078	0.624385	0.695338	0.321402	0.871508	0.556792	0.816754	0.938719	0.395162	0.771997	0.722683
915	0.609843	0.417089	0.200443	0.471568	0.654746	0.55298	NaN	0.076494	0.653318	0.394158	1.01037	0.183189	0.936515	0.197268	0.748001	0.624063	0.6947	0.321224	0.871935	0.55508	0.818775	0.93127	0.399651	0.771128	0.721236
916	0.606969	0.417205	0.196743	0.473833	0.654002	0.554084	NaN	0.0744374	0.650414	0.39386	1.00232	0.184039	0.937089	0.197229	0.747012	0.624019	0.690325	0.316836	0.872258	0.554584	0.821018	0.935973	0.399734	0.770358	0.720293
917	0.603088	0.415412	0.196408	0.48098	0.653292	0.555156	NaN	0.0747823	0.647762	0.392248	0.999793	0.184416	0.937219	0.199709	0.746722	0.623549	0.690856	0.322984	0.87519	0.554532	0.819911	0.935183	0.395079	0.769669	0.719284
918	0.599282	0.416649	0.195267	0.486388	0.652674	0.556192	NaN	0.0717165	0.647134	0.393298	1.00699	0.183323	0.933578	0.197566	0.747217	0.623564	0.695529	0.32498	0.876116	0.55258	0.818842	0.933114	0.398293	0.769035	0.715671
919	0.599663	0.41473	0.194356	0.487635	0.652182	0.557184	NaN	0.072764	0.647437	0.389526	1.00871	0.184927	0.933243	0.196969	0.745316	0.623064	0.703472	0.329546	0.876851	0.549481	0.818834	0.940601	0.403391	0.768425	0.714695
920	0.599682	0.415066	0.195025	0.490989	0.651811	0.558126	NaN	0.0717293	0.647386	0.389789	1.00606	0.185533	0.93723	0.198281	0.745162	0.620129	0.705489	0.330871	0.875374	0.550166	0.819659	0.947862	0.404028	0.767792	0.71286
921	0.594639	0.414625	0.197492	0.496099	0.651545	0.559004	NaN	0.0717931	0.647946	0.388094	1.00818	0.18676	0.933329	0.200034	0.745316	0.618867	0.709779	0.332788	0.876256	0.54943	0.82188	0.94282	0.409902	0.767109	0.711148
922	0.590434	0.414101	0.19672	0.500401	0.65137	0.5598	NaN	0.0706435	0.648166	0.389216	1.0104	0.186163	0.932842	0.198047	0.742741	0.616063	0.712115	0.334192	0.877954	0.552101	0.821858	0.935371	0.409736	0.766369	0.711388
923	0.585144	0.414657	0.1971	0.505617	0.651264	0.560494	NaN	0.0703752	0.648964	0.389275	1.01321	0.187476	0.928811	0.197956	0.744182	0.614831	0.714345	0.335516	0.876785	0.551416	0.822563	0.935371	0.411814	0.765572	0.709445
924	0.580825	0.418127	0.196362	0.5102	0.651204	0.56106	NaN	0.0708351	0.648662	0.390827	1.0077	0.184393	0.92762	0.198644	0.743994	0.614537	0.718742	0.337928	0.876719	0.554173	0.823737	0.929502	0.413587	0.764718	0.707163
925	0.574432	0.416953	0.196247	0.517838	0.65118	0.561487	NaN	0.0714355	0.648859	0.39023	1.00287	0.183936	0.924998	0.196917	0.742366	0.615843	0.72129	0.343107	0.877072	0.554755	0.824317	0.934393	0.413919	0.763791	0.705393
926	0.573671	0.418683	0.197619	0.522193	0.65117	0.561781	NaN	0.0699664	0.649501	0.392439	0.998769	0.184322	0.92373	0.195696	0.741044	0.614742	0.722118	0.340181	0.878887	0.551365	0.826872	0.934618	0.415969	0.762789	0.702673
927	0.569846	0.416974	0.195624	0.526882	0.651165	0.561969	NaN	0.0691233	0.648588	0.391926	1.00222	0.185211	0.922473	0.193748	0.739953	0.61417	0.726706	0.340913	0.878461	0.548351	0.826708	0.928825	0.414806	0.761727	0.701747
928	0.567848	0.41818	0.194472	0.528655	0.65115	0.562088	NaN	0.0688168	0.64901	0.394743	0.99803	0.18595	0.920653	0.194164	0.738597	0.612189	0.729106	0.339687	0.87946	0.551005	0.826419	0.925439	0.420236	0.760614	0.701796
929	0.560123	0.418127	0.195901	0.530095	0.651128	0.562161	NaN	0.0657382	0.64913	0.396044	0.999197	0.186422	0.919147	0.195488	0.738273	0.608593	0.728468	0.338837	0.880011	0.551878	0.826604	0.916409	0.424919	0.759468	0.701234
930	0.55645	0.419312	0.198564	0.532782	0.651093	0.562202	NaN	0.0675904	0.649143	0.399243	1.00137	0.187272	0.915984	0.196151	0.738648	0.608431	0.734649	0.339707	0.880092	0.55145	0.826434	0.923407	0.428077	0.758322	0.699895
931	0.554015	0.419113	0.199302	0.535627	0.651056	0.562234	NaN	0.0669006	0.649708	0.401571	0.995194	0.186996	0.914424	0.193099	0.738725	0.609561	0.738493	0.336366	0.879695	0.553025	0.826136	0.926379	0.428714	0.757212	0.699332
932	0.550476	0.419668	0.199117	0.537242	0.651057	0.562279	NaN	0.0664025	0.65096	0.40378	0.997815	0.186619	0.913297	0.19106	0.738964	0.608681	0.738025	0.338916	0.880393	0.554686	0.827288	0.928035	0.427661	0.75616	0.698357
933	0.548383	0.421619	0.199636	0.540895	0.651122	0.562345	NaN	0.0681397	0.650299	0.402872	0.99243	0.187051	0.912148	0.190787	0.737395	0.607976	0.736751	0.339173	0.880893	0.552118	0.828395	0.929539	0.42539	0.755188	0.695603
934	0.544178	0.419249	0.201065	0.54395	0.651258	0.562442	NaN	0.0689573	0.649405	0.403732	0.994551	0.186587	0.913004	0.191969	0.735775	0.607917	0.743271	0.341822	0.881525	0.55121	0.827815	0.934355	0.42248	0.754314	0.694396
935	0.540068	0.422038	0.202933	0.548797	0.651477	0.562588	NaN	0.0700942	0.649593	0.403231	0.996433	0.186037	0.915843	0.192826	0.736986	0.6062	0.745798	0.340952	0.883495	0.549926	0.829479	0.937478	0.422951	0.753533	0.69175
936	0.534721	0.421891	0.204224	0.548445	0.651801	0.562793	NaN	0.069877	0.650873	0.403887	0.999889	0.187948	0.916049	0.192865	0.734871	0.606875	0.742337	0.339015	0.883032	0.549036	0.830252	0.935333	0.42237	0.752826	0.689981
937	0.533389	0.420916	0.204155	0.550289	0.65227	0.563061	NaN	0.0668879	0.650616	0.405845	0.998268	0.189647	0.917869	0.193696	0.732535	0.604733	0.736178	0.338363	0.88226	0.548745	0.831173	0.932737	0.42611	0.752171	0.69089
938	0.532742	0.420969	0.206852	0.552993	0.652907	0.563394	NaN	0.0670667	0.650033	0.408471	0.992597	0.189026	0.917327	0.195748	0.731879	0.6062	0.734224	0.341308	0.882635	0.547409	0.830653	0.93443	0.428049	0.751549	0.689336
939	0.530953	0.42186	0.208673	0.554714	0.65372	0.563793	NaN	0.0670156	0.650203	0.411181	0.99081	0.18916	0.914575	0.197099	0.730242	0.607639	0.729637	0.3437	0.88201	0.545509	0.830638	0.940224	0.425251	0.750939	0.687938
940	0.528746	0.423107	0.21099	0.559174	0.654737	0.564254	NaN	0.0645374	0.651511	0.412148	0.996815	0.189679	0.914326	0.19632	0.728971	0.6078	0.73072	0.342	0.881827	0.546433	0.829591	0.947373	0.426055	0.750295	0.686888
941	0.519384	0.423904	0.213365	0.564214	0.656002	0.564777	NaN	0.0647801	0.651419	0.413592	0.989738	0.189726	0.911422	0.196138	0.727547	0.607785	0.726557	0.341308	0.882811	0.541211	0.831886	0.953016	0.423921	0.74957	0.686533
942	0.519974	0.420665	0.214206	0.566269	0.657519	0.565355	NaN	0.0626085	0.650809	0.413043	0.993336	0.188987	0.910458	0.198345	0.727581	0.604468	0.723902	0.344115	0.882084	0.537546	0.831804	0.949856	0.425694	0.748748	0.687351
943	0.513923	0.421996	0.216477	0.569043	0.659268	0.565981	NaN	0.061906	0.649561	0.414894	0.993645	0.189718	0.906439	0.196735	0.727718	0.601929	0.727088	0.344293	0.884105	0.536947	0.831225	0.947109	0.424392	0.747827	0.686673
944	0.509166	0.423086	0.219693	0.568341	0.661236	0.566655	NaN	0.0599771	0.649171	0.414142	1.00213	0.190379	0.902603	0.196579	0.728059	0.601137	0.730465	0.343344	0.883612	0.537272	0.829323	0.944626	0.421871	0.746809	0.684391
945	0.502944	0.423936	0.219843	0.57108	0.663421	0.567371	NaN	0.0598877	0.64912	0.415252	0.99641	0.189663	0.899397	0.196021	0.725467	0.60234	0.732058	0.339272	0.885362	0.535269	0.828684	0.950571	0.42647	0.745693	0.681257
946	0.498492	0.423621	0.22261	0.567164	0.665818	0.568122	NaN	0.0621359	0.64962	0.417794	0.997005	0.187295	0.898432	0.195943	0.724103	0.601518	0.727152	0.332156	0.886199	0.535731	0.82939	0.949329	0.432482	0.744483	0.679992
947	0.494477	0.4249	0.222806	0.573626	0.66841	0.568911	NaN	0.0630812	0.648735	0.419311	0.993908	0.18735	0.896135	0.19619	0.72279	0.600139	0.730932	0.331365	0.886405	0.532923	0.830861	0.955386	0.436112	0.743194	0.680116
948	0.496665	0.425215	0.226045	0.578367	0.67119	0.569736	NaN	0.0628002	0.649331	0.418666	0.98888	0.186123	0.897576	0.197021	0.723216	0.600183	0.729998	0.326463	0.886412	0.535526	0.833595	0.970134	0.433618	0.741839	0.678677
949	0.494191	0.424083	0.224915	0.58288	0.67416	0.570596	NaN	0.0606413	0.649391	0.420803	0.987807	0.186273	0.897966	0.196488	0.722994	0.596675	0.729127	0.324624	0.887912	0.536844	0.834382	0.976681	0.435835	0.74043	0.677545
950	0.489587	0.423915	0.228777	0.587797	0.677277	0.571483	NaN	0.0618549	0.648964	0.422402	0.986044	0.186194	0.897956	0.196891	0.722372	0.59459	0.731208	0.316974	0.888154	0.540766	0.835021	0.9748	0.439298	0.739003	0.676751
951	0.487037	0.421315	0.229388	0.59022	0.680486	0.572394	NaN	0.0636816	0.64857	0.426688	0.987188	0.184849	0.899982	0.193631	0.719124	0.593358	0.728553	0.310906	0.888309	0.540543	0.837257	0.973784	0.442124	0.737592	0.672302
952	0.484544	0.420769	0.231048	0.595752	0.683733	0.573324	NaN	0.0621998	0.648148	0.429159	0.980683	0.183472	0.896861	0.193761	0.71799	0.591934	0.729679	0.308732	0.88764	0.538694	0.839003	0.974724	0.445255	0.736204	0.670773
953	0.483593	0.423212	0.233434	0.599545	0.686965	0.574262	NaN	0.0605775	0.649102	0.431368	0.978062	0.183976	0.895843	0.19406	0.714068	0.588455	0.728638	0.307308	0.887831	0.539755	0.841402	0.96355	0.449466	0.734847	0.66945
954	0.480396	0.423181	0.236316	0.601511	0.690159	0.575205	NaN	0.0584186	0.64834	0.432609	0.979515	0.182906	0.895214	0.194748	0.713138	0.589586	0.724221	0.306221	0.887794	0.537581	0.841209	0.965582	0.449411	0.733525	0.666796
955	0.477447	0.420811	0.236881	0.601968	0.693287	0.576165	NaN	0.0589807	0.649946	0.431547	0.978348	0.181694	0.893925	0.191852	0.712354	0.588778	0.720589	0.305944	0.888029	0.537701	0.840927	0.963287	0.453317	0.732228	0.665191
956	0.473794	0.421105	0.236754	0.605937	0.696338	0.577152	NaN	0.0587508	0.649923	0.433325	0.972367	0.182017	0.89191	0.192475	0.712141	0.588206	0.718911	0.307012	0.886706	0.542752	0.840466	0.964566	0.452514	0.730932	0.663811
957	0.469665	0.417897	0.238195	0.610994	0.699299	0.578168	NaN	0.0590318	0.650887	0.435343	0.970174	0.180695	0.890133	0.191527	0.711254	0.587325	0.717658	0.303889	0.885435	0.542187	0.841135	0.966222	0.450602	0.729613	0.660859
958	0.466772	0.418641	0.240466	0.615454	0.702162	0.579212	NaN	0.0590957	0.652111	0.437695	0.973606	0.180263	0.891152	0.190151	0.709788	0.584492	0.713177	0.299065	0.882018	0.543248	0.844648	0.967313	0.449993	0.728235	0.659337
959	0.465764	0.417551	0.241111	0.618492	0.704915	0.580289	NaN	0.0577416	0.652194	0.44007	0.976394	0.180404	0.889873	0.189449	0.711271	0.587164	0.714706	0.301734	0.880856	0.538471	0.845391	0.961519	0.447721	0.726758	0.658957
960	0.459504	0.4197	0.242368	0.622566	0.707544	0.58139	NaN	0.0587252	0.653506	0.441025	0.982518	0.179728	0.888107	0.190008	0.71261	0.586048	0.705723	0.299955	0.880224	0.542546	0.844864	0.965732	0.44567	0.725139	0.657163
961	0.454214	0.419553	0.244143	0.63031	0.710047	0.582493	NaN	0.0588402	0.652924	0.442661	0.987259	0.18009	0.88646	0.19167	0.711783	0.5821	0.70653	0.300093	0.877152	0.544087	0.847278	0.968103	0.449494	0.723359	0.655641
962	0.45507	0.421786	0.245226	0.635156	0.712405	0.583577	NaN	0.0569368	0.652373	0.444392	0.994265	0.182921	0.885193	0.190423	0.710623	0.580427	0.705744	0.296871	0.874992	0.547032	0.847166	0.983114	0.449272	0.721408	0.654393
963	0.454195	0.421461	0.244028	0.639581	0.714583	0.584627	NaN	0.0604625	0.653855	0.449525	0.99884	0.182945	0.879646	0.189878	0.709268	0.580897	0.706806	0.293175	0.874477	0.545919	0.846691	0.976154	0.45171	0.719301	0.652507
964	0.452749	0.420706	0.248489	0.641899	0.716539	0.585634	NaN	0.0598366	0.654823	0.449823	1.00382	0.180892	0.876493	0.18732	0.707946	0.580515	0.708356	0.294776	0.873309	0.546587	0.846743	0.97574	0.446391	0.717062	0.649084
965	0.450009	0.420874	0.253618	0.647852	0.718221	0.586593	NaN	0.0611012	0.655974	0.450695	1.00785	0.17994	0.873524	0.185813	0.707929	0.580383	0.712668	0.299263	0.872118	0.546262	0.8473	0.970623	0.447	0.714721	0.64839
966	0.447592	0.423097	0.256051	0.649275	0.719582	0.587507	NaN	0.0600793	0.657598	0.452187	1.01042	0.179484	0.871033	0.18406	0.70642	0.578049	0.71116	0.298373	0.870296	0.545628	0.847612	0.965808	0.452098	0.712321	0.64705
967	0.442969	0.423621	0.259244	0.653893	0.720607	0.588381	NaN	0.0622125	0.658429	0.451673	1.01397	0.178186	0.867858	0.184372	0.704843	0.573763	0.709312	0.300943	0.86998	0.551775	0.84811	0.970247	0.451849	0.709909	0.646579
968	0.439163	0.425592	0.262852	0.659038	0.721324	0.589217	NaN	0.0625702	0.660635	0.452987	1.018	0.177643	0.865951	0.185359	0.704348	0.574042	0.706721	0.30037	0.869017	0.554481	0.848199	0.955913	0.447139	0.707526	0.643321
969	0.435262	0.427186	0.264154	0.663533	0.721763	0.590014	NaN	0.0610246	0.661649	0.450862	1.02453	0.178115	0.861509	0.18345	0.703419	0.573778	0.703259	0.297207	0.868142	0.557015	0.848719	0.947335	0.452431	0.705194	0.642899
970	0.440248	0.425299	0.267889	0.663656	0.721949	0.590786	NaN	0.0613695	0.663732	0.454407	1.02803	0.178139	0.857002	0.180618	0.701449	0.571004	0.701773	0.297049	0.868216	0.557477	0.847924	0.94346	0.448829	0.702924	0.641552
971	0.438649	0.424607	0.269733	0.665008	0.721908	0.591555	NaN	0.0612289	0.663989	0.455338	1.02334	0.179539	0.853113	0.180774	0.701739	0.571298	0.696994	0.297939	0.864306	0.55371	0.849105	0.952038	0.447	0.700732	0.638228
972	0.438554	0.425194	0.268927	0.663551	0.721676	0.592333	NaN	0.060092	0.665195	0.454216	1.02712	0.178949	0.853925	0.180696	0.698908	0.5714	0.699033	0.297504	0.863696	0.555662	0.849506	0.949178	0.441265	0.698626	0.636748
973	0.438097	0.425508	0.272258	0.668116	0.72128	0.593121	NaN	0.058061	0.666274	0.454562	1.0321	0.180451	0.852376	0.178281	0.697664	0.569889	0.695996	0.290625	0.862307	0.557888	0.850769	0.946921	0.442955	0.69662	0.636607
974	0.440229	0.424345	0.275347	0.668468	0.720727	0.593918	NaN	0.0565025	0.667136	0.457726	1.0414	0.180695	0.850242	0.179437	0.697519	0.567892	0.694615	0.292325	0.861271	0.559669	0.851007	0.947335	0.442678	0.694732	0.635681
975	0.438478	0.424156	0.277434	0.670944	0.720012	0.59472	NaN	0.0544203	0.668476	0.458621	1.04197	0.181191	0.849462	0.178294	0.698209	0.568157	0.691217	0.29189	0.858214	0.560525	0.849492	0.949743	0.446973	0.692957	0.634556
976	0.439277	0.426138	0.281572	0.672594	0.7191	0.595525	NaN	0.0550335	0.670476	0.460603	1.04595	0.179822	0.846428	0.179021	0.698491	0.565896	0.690984	0.289083	0.857288	0.561912	0.85094	0.95121	0.447554	0.691288	0.631654
977	0.437279	0.425446	0.285238	0.675474	0.717967	0.596344	NaN	0.0521721	0.670783	0.462441	1.0474	0.178257	0.843611	0.178839	0.699326	0.566821	0.693808	0.289893	0.85498	0.562238	0.850717	0.939359	0.449993	0.689714	0.627454
978	0.441713	0.427039	0.289399	0.679355	0.7166	0.597203	NaN	0.0523382	0.671985	0.463492	NaN	0.179586	0.839776	0.17667	0.699207	0.56779	0.693299	0.292068	0.854833	0.559686	0.852656	0.937779	0.447915	0.688208	0.624427
979	0.443882	0.426704	0.29182	0.681673	0.715001	0.598121	NaN	0.0486209	0.674729	0.464196	1.04819	0.179649	0.839494	0.177034	0.698874	0.564531	0.692173	0.291969	0.854723	0.563333	0.854342	0.934242	0.451489	0.686743	0.622699
980	0.444358	0.426525	0.297445	0.683534	0.713169	0.599115	NaN	0.0478672	0.676967	0.463408	NaN	0.180349	0.836006	0.176696	0.698636	0.562711	0.690219	0.291238	0.853804	0.564018	0.855226	0.934054	0.456365	0.685303	0.621203
981	0.444966	0.424827	0.302264	0.685325	0.711098	0.6002	NaN	0.0462194	0.677775	0.465115	NaN	0.180231	0.833709	0.177631	0.69624	0.559879	0.690899	0.285564	0.853716	0.563282	0.856422	0.932624	0.463236	0.683876	0.619565
982	0.445671	0.425236	0.30503	0.686308	0.70881	0.601389	NaN	0.045108	0.680839	0.46964	NaN	0.180821	0.827707	0.176359	0.695916	0.559468	0.697291	0.281038	0.853709	0.563744	0.857366	0.9327	0.468639	0.682454	0.61969
983	0.44706	0.428287	0.307762	0.689101	0.706341	0.602679	NaN	0.0439072	0.682895	0.472743	NaN	0.181883	0.823915	0.175385	0.696299	0.558616	0.692853	0.27833	0.854627	0.564104	0.856987	0.926605	0.468999	0.68103	0.617383
984	0.446527	0.426588	0.309065	0.691594	0.703732	0.604059	NaN	0.0425276	0.684583	0.476993	NaN	0.182725	0.820155	0.173787	0.69381	0.558352	0.688414	0.278092	0.852746	0.566638	0.857603	0.922429	0.472185	0.679621	0.615696
985	0.443692	0.426641	0.307485	0.694439	0.701031	0.605522	NaN	0.0420039	0.686129	0.479524	NaN	0.182945	0.815594	0.173398	0.694262	0.556239	0.690517	0.280306	0.852716	0.568419	0.85877	0.923858	0.475067	0.678243	0.612364
986	0.443349	0.432638	0.310552	0.694807	0.698277	0.607069	NaN	0.0472157	0.687675	0.47808	NaN	0.181207	0.813395	0.175294	0.693929	0.554463	0.695316	0.280919	0.851643	0.567426	0.859327	0.921488	0.471105	0.676907	0.609536
987	0.444795	0.432911	0.31273	0.694263	0.695526	0.6087	NaN	0.0471519	0.690762	0.478462	NaN	0.181246	0.809083	0.175476	0.693324	0.548753	0.696506	0.275226	0.851122	0.571655	0.860203	0.919833	0.467641	0.675622	0.606137
988	0.442797	0.431936	0.315301	0.692876	0.692826	0.610417	NaN	0.047765	0.692928	0.478318	NaN	0.18337	0.807479	0.175878	0.692267	0.545715	0.700881	0.27236	0.852474	0.573881	0.861711	0.913926	0.467891	0.674403	0.603863
989	0.442759	0.429881	0.316108	0.694333	0.690221	0.612209	NaN	0.0487359	0.694469	0.482508	NaN	0.184786	0.802907	0.174956	0.692369	0.541459	0.696017	0.272795	0.85182	0.572717	0.862692	0.915958	0.469387	0.67327	0.601705
990	0.446317	0.429356	0.319704	0.692121	0.687755	0.61406	NaN	0.0486975	0.696694	0.485875	NaN	0.186273	0.803102	0.175229	0.692531	0.539125	0.699797	0.271609	0.849527	0.578333	0.861429	0.909562	0.473737	0.672222	0.598332
991	0.445728	0.432575	0.323624	0.693929	0.685488	0.61596	NaN	0.0495917	0.698782	0.488644	NaN	0.189113	0.801434	0.173956	0.692881	0.538406	0.697398	0.270008	0.848946	0.580114	0.860181	0.907342	0.47382	0.67125	0.592999
992	0.446356	0.431747	0.32518	0.694193	0.68346	0.617899	NaN	0.0478672	0.700438	0.489361	NaN	0.190379	0.800361	0.175333	0.690468	0.537305	0.694446	0.269316	0.84708	0.58073	0.861169	0.908922	0.478502	0.670359	0.590493
993	0.445651	0.431915	0.327128	0.697424	0.681674	0.619861	NaN	0.0505242	0.702686	0.491617	NaN	0.193022	0.798628	0.173878	0.688438	0.532902	0.691748	0.272755	0.845676	0.583127	0.863947	0.912346	0.481494	0.669561	0.587426
994	0.446869	0.432753	0.33243	0.699461	0.680104	0.621842	NaN	0.0529641	0.706007	0.493933	NaN	0.194682	0.796786	0.17245	0.687697	0.528381	0.690156	0.277875	0.84594	0.586124	0.863992	0.908057	0.483157	0.668864	0.586458
995	0.44685	0.432512	0.334356	0.703043	0.678718	0.62384	NaN	0.0543054	0.707902	0.495831	NaN	0.198017	0.793557	0.173021	0.687091	0.525607	0.69298	0.278073	0.84403	0.584942	0.863799	0.910352	0.477449	0.668252	0.581811
996	0.444453	0.430478	0.335635	0.700532	0.6775	0.625844	NaN	0.054382	0.711801	0.500475	NaN	0.199142	0.790903	0.173982	0.685514	0.523714	0.692598	0.274099	0.84206	0.588401	0.862135	0.898087	0.477034	0.667701	0.579711
997	0.442455	0.429765	0.336892	0.698934	0.676445	0.627857	NaN	0.0559916	0.71487	0.503459	NaN	0.202077	0.78736	0.174268	0.683144	0.521204	0.697525	0.273961	0.839495	0.590439	0.862647	0.890412	0.480386	0.667181	0.578388
998	0.441656	0.43182	0.339808	0.702797	0.675553	0.629893	NaN	0.0590957	0.717738	0.505715	NaN	0.204468	0.783785	0.175774	0.681311	0.519795	0.698247	0.276827	0.837827	0.589429	0.862432	0.884768	0.477699	0.666654	0.572476
999	0.440837	0.434274	0.33967	0.706871	0.674843	0.63197	NaN	0.0580993	0.720972	0.505608	NaN	0.205326	0.781022	0.175904	0.6801	0.518533	0.697567	0.279417	0.837746	0.585405	0.862558	0.876755	0.475704	0.666089	0.569739
1000	0.442341	0.436098	0.340903	0.709312	0.674319	0.634091	NaN	0.0580226	0.722825	0.505584	NaN	0.209526	0.776829	0.178982	0.681149	0.516258	0.696166	0.279595	0.836416	0.586329	0.861459	0.87303	0.472656	0.665483	0.567713
1001	0.440419	0.436832	0.342367	0.708487	0.673998	0.636248	NaN	0.057946	0.72606	0.508914	NaN	0.212893	0.776049	0.179021	0.681021	0.514761	0.701412	0.280682	0.834586	0.587425	0.861853	0.870622	0.471409	0.664823	0.56491
1002	0.438193	0.435532	0.344085	0.71105	0.673891	0.63843	NaN	0.0616122	0.728271	0.512567	NaN	0.215741	0.775486	0.178073	0.681166	0.515993	0.697079	0.27997	0.833631	0.587887	0.859906	0.876604	0.467032	0.664095	0.562471
1003	0.436328	0.436549	0.343589	0.718074	0.673978	0.64062	NaN	0.0651378	0.730427	0.51437	NaN	0.219312	0.774749	0.177618	0.679588	0.513102	0.698778	0.278646	0.831808	0.593692	0.859735	0.875137	0.468306	0.663298	0.559726
1004	0.435034	0.437429	0.347301	0.720972	0.674237	0.642787	NaN	0.0666579	0.732189	0.518047	NaN	0.223844	0.773828	0.180735	0.679179	0.51068	0.702686	0.275424	0.832793	0.592613	0.860211	0.871864	0.463485	0.662427	0.559329
1005	0.431742	0.437304	0.34986	0.724326	0.67465	0.644908	NaN	0.0687912	0.735556	0.520601	NaN	0.224512	0.773048	0.17954	0.678761	0.511825	0.701688	0.273071	0.831845	0.589309	0.861095	0.870622	0.461712	0.661487	0.556435
1006	0.433169	0.441288	0.352038	0.724624	0.67518	0.646967	NaN	0.0697493	0.737717	0.523108	NaN	0.226534	0.769614	0.178683	0.678872	0.511796	0.698736	0.271589	0.83169	0.588863	0.860827	0.86607	0.462377	0.660496	0.556195
1007	0.431457	0.438824	0.351474	0.727381	0.675777	0.648947	NaN	0.0700942	0.738111	0.524875	NaN	0.228776	0.767046	0.179203	0.677849	0.510577	0.707464	0.271115	0.833469	0.589189	0.858792	0.857266	0.463208	0.659481	0.553516
1008	0.42982	0.440785	0.353318	0.730314	0.676398	0.650836	NaN	0.0748972	0.739878	0.526833	NaN	0.231191	0.76269	0.177722	0.676084	0.507715	0.709482	0.269118	0.833028	0.591518	0.857804	0.857906	0.46548	0.658462	0.550531
1009	0.430981	0.440606	0.355485	0.729682	0.677011	0.652633	NaN	0.0748206	0.741125	0.530426	NaN	0.234558	0.760632	0.178813	0.674115	0.507246	0.712583	0.269513	0.832242	0.589394	0.859178	0.85768	0.465924	0.657425	0.547199
1010	0.432903	0.441571	0.356903	0.73063	0.677591	0.654332	NaN	0.0764557	0.743736	0.532945	NaN	0.237484	0.756927	0.177476	0.672333	0.505749	0.713453	0.263544	0.832763	0.590747	0.859721	0.854332	0.461352	0.656356	0.543983
1011	0.429288	0.439946	0.35688	0.731877	0.678137	0.655933	NaN	0.0797386	0.746057	0.536455	NaN	0.240127	0.755421	0.177553	0.670841	0.503063	0.714282	0.265501	0.832337	0.587083	0.860137	0.844211	0.463569	0.655252	0.541601
1012	0.427004	0.437807	0.360903	0.729453	0.678656	0.657437	NaN	0.0800452	0.74758	0.536646	NaN	0.244179	0.755096	0.178008	0.669732	0.503987	0.71288	0.264196	0.832499	0.585816	0.859624	0.85087	0.462571	0.654111	0.540468
1013	0.424416	0.437136	0.359577	0.728505	0.679159	0.658833	NaN	0.0834942	0.747865	0.542268	NaN	0.247813	0.751975	0.179514	0.669178	0.504545	0.713644	0.262694	0.83269	0.585953	0.859201	0.848651	0.462405	0.652943	0.538815
1014	0.423808	0.438247	0.359773	0.724677	0.679659	0.660119	NaN	0.084414	0.749296	0.547031	NaN	0.251093	0.75009	0.180385	0.66946	0.503488	0.712094	0.261429	0.832249	0.588281	0.858681	0.850569	0.463125	0.651766	0.535706
1015	0.427137	0.438163	0.361998	0.723571	0.680167	0.661295	NaN	0.0850016	0.749787	0.551401	NaN	0.253013	0.748389	0.178216	0.669758	0.501991	0.714303	0.263662	0.830977	0.590884	0.859156	0.858019	0.459302	0.650588	0.532299
1016	0.425901	0.439359	0.362159	0.720621	0.680691	0.662362	NaN	0.0875692	0.750613	0.556307	NaN	0.257009	0.746927	0.180203	0.668974	0.501815	0.71339	0.261804	0.829603	0.587922	0.859423	0.8523	0.455839	0.649422	0.530472
1017	0.4263	0.43765	0.361906	0.723781	0.681238	0.663332	NaN	0.0897152	0.751966	0.562097	NaN	0.260722	0.741889	0.178216	0.669229	0.498513	0.7122	0.257277	0.829588	0.587699	0.860627	0.8523	0.452763	0.648277	0.529513
1018	0.426205	0.437094	0.363416	0.724378	0.681809	0.664224	NaN	0.094084	0.753049	0.568089	NaN	0.264042	0.738584	0.178463	0.668692	0.49819	0.713772	0.25702	0.829743	0.586004	0.861177	0.852977	0.447056	0.647163	0.527197
1019	0.420877	0.43853	0.360142	0.729629	0.682405	0.665067	NaN	0.0948121	0.753907	0.572339	NaN	0.266905	0.738378	0.18093	0.66998	0.501008	0.711882	0.256724	0.828038	0.58109	0.86189	0.854633	0.443537	0.646082	0.525568
1020	0.420763	0.438866	0.362159	0.730489	0.683022	0.665892	NaN	0.0963578	0.755879	0.572709	NaN	0.269493	0.737219	0.18054	0.669545	0.498865	0.714728	0.256427	0.829302	0.58561	0.863145	0.844211	0.443897	0.645039	0.524353
1021	0.41867	0.43745	0.363162	0.734581	0.683659	0.666731	NaN	0.0981078	0.757503	0.57684	NaN	0.270791	0.735551	0.179359	0.668905	0.497265	0.714112	0.256348	0.830235	0.584994	0.861986	0.843872	0.444368	0.644035	0.522493
1022	0.417148	0.437335	0.362286	0.735441	0.68435	0.667589	NaN	0.103154	0.758407	0.579669	NaN	0.27275	0.733091	0.180605	0.668129	0.494051	0.712646	0.260934	0.832072	0.584549	0.860805	0.844775	0.439991	0.643059	0.520864
1023	0.416311	0.435752	0.362113	0.737092	0.685139	0.668465	NaN	0.104508	0.76027	0.580648	NaN	0.273702	0.729939	0.179463	0.667805	0.494227	0.706997	0.257475	0.833888	0.58585	0.859498	0.842405	0.439824	0.642092	0.518284
1024	0.415397	0.435312	0.363059	0.740218	0.686055	0.669355	NaN	0.111099	0.760361	0.583334	NaN	0.27408	0.725919	0.181826	0.665538	0.491688	0.711096	0.259313	0.834997	0.587305	0.861236	0.842857	0.438799	0.641138	0.514712
1025	0.413399	0.435815	0.363473	0.744239	0.687108	0.67025	NaN	0.114752	0.761114	0.586784	NaN	0.277132	0.723254	0.181398	0.665742	0.490396	0.710607	0.258404	0.835211	0.590781	0.86157	0.851736	0.439991	0.640218	0.512984
1026	0.410355	0.435416	0.362286	0.748857	0.688295	0.671136	NaN	0.120386	0.762252	0.589088	NaN	0.278548	0.719484	0.180177	0.663039	0.49022	0.706933	0.25965	0.837739	0.588726	0.863999	0.862684	0.437275	0.639383	0.513554
1027	0.407957	0.434095	0.362494	0.752703	0.689592	0.672001	NaN	0.123822	0.762293	0.592012	NaN	0.280994	0.716634	0.178969	0.661019	0.488077	0.705702	0.256348	0.836644	0.592391	0.864059	0.867763	0.431014	0.638681	0.511371
1028	0.404456	0.434357	0.359681	0.755828	0.690965	0.672835	NaN	0.127552	0.762463	0.596847	NaN	0.284149	0.714327	0.179722	0.660413	0.487123	0.706742	0.255815	0.837268	0.591757	0.865024	0.861329	0.422813	0.638146	0.510288
1029	0.401602	0.434672	0.357629	0.760675	0.692377	0.673621	NaN	0.131704	0.762242	0.601622	NaN	0.28783	0.709635	0.180709	0.660166	0.48545	0.71014	0.256823	0.837577	0.590165	0.865812	0.860502	0.415554	0.637787	0.507915
1030	0.397245	0.435941	0.358286	0.764924	0.693804	0.674338	NaN	0.133403	0.762141	0.605454	NaN	0.292904	0.708292	0.18193	0.659365	0.486008	0.711776	0.258602	0.836048	0.591072	0.865752	0.860013	0.40896	0.637599	0.508403
1031	0.390737	0.43398	0.358886	0.769191	0.695228	0.67497	NaN	0.138027	0.761288	0.607125	1.04616	0.295713	0.707945	0.18293	0.658214	0.482074	0.710119	0.263979	0.835629	0.595216	0.865953	0.863173	0.405441	0.637567	0.506898
1032	0.38872	0.432418	0.358505	0.772616	0.696652	0.675514	NaN	0.141348	0.761261	0.610014	1.04531	0.298002	0.707284	0.182826	0.657156	0.479887	0.710629	0.266192	0.834064	0.598007	0.867617	0.859072	0.403613	0.637659	0.50584
1033	0.389348	0.432145	0.36028	0.7733	0.698085	0.675973	NaN	0.144733	0.762761	0.613894	1.0465	0.301023	0.703568	0.183865	0.656986	0.478522	0.713793	0.266667	0.834917	0.598332	0.869474	0.862044	0.399013	0.637836	0.503045
1034	0.390281	0.430174	0.364753	0.781238	0.699544	0.676355	NaN	0.14693	0.762284	0.617571	1.04354	0.30332	0.701206	0.182644	0.655784	0.478405	0.714345	0.266687	0.835931	0.597528	0.870002	0.859975	0.393167	0.638053	0.501375
1035	0.388397	0.426987	0.366701	0.787015	0.701049	0.676676	NaN	0.148131	0.761912	0.623158	1.03809	0.307316	0.697176	0.179086	0.657003	0.479667	0.714749	0.267972	0.837636	0.601706	0.870031	0.862308	0.394026	0.638271	0.499051
1036	0.386456	0.425404	0.365687	0.790176	0.702631	0.676956	NaN	0.152819	0.760247	0.626059	1.03637	0.309928	0.69658	0.178138	0.655221	0.48112	0.718763	0.267398	0.837967	0.601021	0.870291	0.867048	0.392475	0.638457	0.499002
1037	0.383145	0.425456	0.365825	0.795444	0.70431	0.677221	NaN	0.156869	0.759004	0.629532	1.03351	0.311989	0.695215	0.175346	0.653908	0.482603	0.718274	0.268762	0.837798	0.600918	0.869177	0.871713	0.391588	0.638589	0.499051
1038	0.382232	0.426106	0.367301	0.799342	0.706103	0.677515	NaN	0.161455	0.758091	0.633341	1.02698	0.314105	0.69268	0.175151	0.653865	0.485553	0.720164	0.266331	0.83829	0.60299	0.868018	0.87224	0.390009	0.638654	0.498753
1039	0.382156	0.425121	0.366574	0.805804	0.708029	0.677867	NaN	0.165606	0.757219	0.636623	1.02546	0.316496	0.687566	0.172813	0.652578	0.487637	0.714409	0.266272	0.840972	0.601688	0.868783	0.878561	0.390397	0.638637	0.497513
1040	0.378807	0.424313	0.366355	0.810809	0.710105	0.678285	NaN	0.169898	0.75659	0.641601	1.02457	0.317362	0.683644	0.171203	0.65176	0.485861	0.713857	0.267655	0.842685	0.601877	0.871844	0.880329	0.389344	0.638515	0.496876
1041	0.374906	0.424848	0.367831	0.818131	0.712347	0.678767	NaN	0.174127	0.756214	0.648048	1.02591	0.320013	0.679765	0.169437	0.649884	0.484819	0.714855	0.264809	0.844272	0.604908	0.873136	0.88759	0.388817	0.638267	0.496083
1042	0.376029	0.424062	0.369456	0.823013	0.714775	0.67932	NaN	0.177397	0.755462	0.653897	1.02245	0.321397	0.678454	0.170709	0.650267	0.486653	0.716193	0.261191	0.847366	0.605849	0.872334	0.889396	0.387072	0.637877	0.496198
1043	0.375572	0.423548	0.367335	0.826121	0.717426	0.679954	NaN	0.17939	0.753274	0.660534	1.02207	0.322908	0.677729	0.171774	0.649952	0.487563	0.717276	0.259254	0.847873	0.607116	0.873835	0.894663	0.3848	0.637346	0.495264
1044	0.376219	0.422185	0.368188	0.829826	0.720304	0.680672	NaN	0.180079	0.752232	0.66439	1.02386	0.32526	0.676656	0.17258	0.649321	0.48636	0.71133	0.264987	0.8501	0.608366	0.875573	0.89361	0.387404	0.636705	0.495512
1045	0.373593	0.421755	0.371612	0.837113	0.72338	0.681472	NaN	0.184116	0.749241	0.667733	1.01731	0.327643	0.675248	0.171631	0.649193	0.487872	0.708739	0.268347	0.851761	0.605387	0.876724	0.908508	0.38444	0.635979	0.493238
1046	0.37131	0.42122	0.373479	0.841819	0.726608	0.682338	NaN	0.189545	0.746429	0.671672	1.01531	0.328045	0.671596	0.167982	0.647846	0.489002	0.705702	0.271628	0.854443	0.603555	0.876019	0.912007	0.373856	0.635184	0.493081
1047	0.371843	0.42272	0.373779	0.843171	0.729943	0.683246	NaN	0.191372	0.74375	0.675528	1.01414	0.329689	0.669375	0.168307	0.646294	0.490426	0.701412	0.269889	0.855678	0.604668	0.876813	0.917876	0.372554	0.63434	0.493883
1048	0.369045	0.42294	0.375762	0.844682	0.733325	0.684168	NaN	0.194923	0.740318	0.681772	1.01047	0.333543	0.665822	0.167138	0.645518	0.492818	0.699606	0.269672	0.856464	0.605079	0.877957	0.923482	0.368149	0.633472	0.493586
1049	0.364631	0.42186	0.377168	0.847842	0.736709	0.685087	NaN	0.19841	0.738515	0.688003	1.00542	0.333945	0.665345	0.166554	0.643523	0.492833	0.698927	0.269672	0.856883	0.608503	0.877668	0.931458	0.364547	0.632604	0.491932
1050	0.364231	0.420969	0.377329	0.850687	0.740037	0.685995	NaN	0.20329	0.736818	0.690307	1.00446	0.334472	0.661098	0.164943	0.643651	0.493346	0.693681	0.267952	0.85789	0.610044	0.877378	0.933678	0.36294	0.631765	0.490749
1051	0.364745	0.418956	0.376557	0.852513	0.743255	0.686901	NaN	0.204452	0.734093	0.691919	1.0021	0.336053	0.657349	0.165216	0.644359	0.491071	0.693617	0.272044	0.857692	0.609976	0.879176	0.935597	0.363466	0.630968	0.48903
1052	0.365221	0.417918	0.377203	0.854585	0.746329	0.687825	NaN	0.205513	0.731446	0.696944	1.00368	0.336863	0.650936	0.165372	0.642747	0.490822	0.695486	0.272933	0.860484	0.609907	0.880416	0.935333	0.35859	0.630207	0.48788
1053	0.366458	0.417351	0.376718	0.860714	0.749241	0.688781	NaN	0.206483	0.727629	0.704501	0.998864	0.336627	0.648845	0.1638	0.640087	0.489134	0.692237	0.275384	0.858904	0.608846	0.880743	0.943648	0.352495	0.629467	0.486309
1054	0.368779	0.416471	0.378471	0.862751	0.751979	0.689766	NaN	0.208118	0.724229	0.709515	0.99946	0.339939	0.645334	0.163047	0.638212	0.48611	0.695146	0.275542	0.861146	0.611294	0.883232	0.941541	0.350999	0.628707	0.482886
1055	0.366686	0.413619	0.379035	0.866895	0.754549	0.690781	NaN	0.211976	0.721399	0.714684	1.00282	0.342157	0.643276	0.162943	0.63903	0.483835	0.694446	0.27829	0.863314	0.61227	0.88494	0.945078	0.353575	0.627893	0.481662
1056	0.367219	0.413116	0.384004	0.871566	0.75696	0.69182	NaN	0.215451	0.718729	0.720378	1.00525	0.345831	0.638801	0.162502	0.640787	0.484041	0.684995	0.279278	0.864446	0.613092	0.887392	0.947824	0.354323	0.626991	0.47967
1057	0.365525	0.41191	0.38556	0.87557	0.759219	0.692883	NaN	0.216511	0.716568	0.725511	1.00053	0.348907	0.63645	0.16193	0.641051	0.482544	0.682531	0.279476	0.867165	0.612921	0.888001	0.950947	0.350611	0.625974	0.479761
1058	0.364308	0.412801	0.384926	0.881031	0.761323	0.693966	NaN	0.21936	0.714068	0.730883	1.00108	0.350834	0.632572	0.158787	0.640531	0.481898	0.682213	0.282955	0.86607	0.612818	0.887533	0.950495	0.353797	0.624815	0.479248
1059	0.362062	0.410473	0.386551	0.884613	0.763274	0.695068	NaN	0.219883	0.710865	0.735837	1.00387	0.353462	0.628184	0.159593	0.639439	0.482324	0.682807	0.286217	0.868789	0.614582	0.887978	0.955574	0.349918	0.623491	0.478851
1060	0.362842	0.410746	0.390055	0.885667	0.765082	0.696189	NaN	0.222285	0.708081	0.739609	1.00554	0.354563	0.624435	0.160761	0.640249	0.483336	0.676861	0.283489	0.871788	0.618417	0.889479	0.955988	0.347369	0.621985	0.478065
1061	0.362576	0.413252	0.38964	0.888915	0.766762	0.697328	NaN	0.226552	0.704204	0.744814	0.998101	0.355271	0.619332	0.158813	0.64059	0.481883	0.672401	0.284932	0.873676	0.617287	0.890088	0.948878	0.343296	0.620288	0.476246
1062	0.361491	0.413105	0.391566	0.89766	0.76833	0.698494	NaN	0.228659	0.702392	0.749434	1.00392	0.355617	0.619332	0.15819	0.639508	0.480195	0.673887	0.282975	0.875227	0.616739	0.890653	0.954182	0.338004	0.618396	0.475552
1063	0.361301	0.413776	0.391508	0.906528	0.769807	0.699699	NaN	0.233232	0.699809	0.752753	1.00089	0.358394	0.615324	0.157476	0.636668	0.478023	0.673951	0.282362	0.87691	0.615678	0.893891	0.945905	0.330662	0.616321	0.47298
1064	0.358847	0.41387	0.391162	0.910672	0.771235	0.700956	NaN	0.235698	0.697795	0.756489	1.00196	0.360132	0.614565	0.158878	0.633727	0.478992	0.671679	0.280524	0.878659	0.614257	0.895548	0.938757	0.329055	0.614075	0.474312
1065	0.359379	0.41214	0.392845	0.920734	0.772653	0.702276	NaN	0.237218	0.694639	0.760858	1.00165	0.36254	0.61164	0.156632	0.633267	0.477568	0.673887	0.280939	0.88104	0.614154	0.895808	0.938757	0.326562	0.611669	0.472104
1066	0.357267	0.413304	0.393352	0.922683	0.774093	0.703644	NaN	0.241408	0.691217	0.763723	0.998506	0.362878	0.609256	0.157723	0.631868	0.47726	0.671912	0.285663	0.880599	0.613452	0.894865	0.935296	0.331466	0.609125	0.472203
1067	0.357629	0.412864	0.392972	0.925914	0.77558	0.705031	NaN	0.243286	0.688886	0.766923	0.999388	0.364404	0.607859	0.158411	0.630189	0.474926	0.67238	0.288885	0.883076	0.615524	0.894575	0.937892	0.330358	0.606491	0.471335
1068	0.358295	0.411438	0.395104	0.928285	0.777133	0.706401	NaN	0.24584	0.685643	0.770838	1.00284	0.365025	0.60632	0.157385	0.626881	0.471683	0.673293	0.291099	0.88517	0.620369	0.896477	0.936989	0.329831	0.603817	0.469921
1069	0.356601	0.411501	0.395715	0.933394	0.778764	0.707742	NaN	0.248331	0.682509	0.776091	1.00225	0.366174	0.604229	0.155658	0.622456	0.471184	0.677965	0.290032	0.88542	0.623332	0.89586	0.946545	0.330164	0.601136	0.469516
1070	0.35643	0.411553	0.398885	0.935642	0.780462	0.709056	NaN	0.251985	0.677807	0.783301	1.0023	0.369675	0.600351	0.154697	0.622387	0.469011	0.676372	0.288885	0.885795	0.625044	0.897687	0.948802	0.328363	0.598492	0.471054
1071	0.354375	0.409656	0.400845	0.937767	0.782183	0.71035	NaN	0.253441	0.675302	0.787432	1.00716	0.371995	0.598812	0.155437	0.619241	0.46929	0.676202	0.289755	0.884707	0.624445	0.897836	0.944927	0.327615	0.595933	0.471343
1072	0.35213	0.410117	0.403704	0.941735	0.783895	0.711624	NaN	0.256341	0.671265	0.790714	1.00637	0.374819	0.595432	0.155917	0.618636	0.467925	0.679855	0.289656	0.885053	0.621773	0.899589	0.943121	0.329887	0.593497	0.471037
1073	0.350703	0.408576	0.403531	0.943456	0.785579	0.712876	NaN	0.257222	0.669595	0.794081	1.00871	0.376873	0.591239	0.156112	0.618056	0.467279	0.68079	0.288747	0.884722	0.623708	0.899515	0.942218	0.328917	0.591191	0.470558
1074	0.349009	0.40845	0.403093	0.942859	0.787219	0.714107	NaN	0.257005	0.666237	0.79771	1.01161	0.37928	0.589506	0.155307	0.615456	0.467911	0.681151	0.291099	0.884707	0.622955	0.898207	0.937327	0.326008	0.589001	0.470988
1075	0.350227	0.40823	0.404476	0.943193	0.788809	0.715318	NaN	0.258053	0.662915	0.801255	1.01602	0.382324	0.588628	0.154372	0.615277	0.468894	0.680407	0.288391	0.883906	0.625301	0.896967	0.931157	0.325648	0.586885	0.468772
1076	0.345089	0.41104	0.402067	0.944756	0.790361	0.716507	NaN	0.258832	0.660888	0.804407	1.01964	0.382741	0.586071	0.155398	0.61549	0.4686	0.686503	0.288846	0.885178	0.625969	0.897353	0.923746	0.325758	0.5848	0.470277
1077	0.345432	0.411784	0.405906	0.945511	0.791917	0.717676	NaN	0.262025	0.65786	0.809098	1.02093	0.382182	0.584089	0.153177	0.613836	0.46882	0.683699	0.288648	0.885633	0.626311	0.896046	0.928298	0.329332	0.582702	0.470384
1078	0.343605	0.412046	0.408257	0.946722	0.793532	0.71884	NaN	0.264107	0.655015	0.811856	1.02307	0.38127	0.582323	0.152034	0.611491	0.469158	0.683763	0.286691	0.885464	0.62816	0.895191	0.929953	0.329526	0.580563	0.468474
1079	0.345432	0.411312	0.409675	0.946564	0.795255	0.720015	NaN	0.267582	0.653231	0.817359	1.02803	0.380735	0.577902	0.150476	0.610877	0.468938	0.682361	0.286889	0.886427	0.628332	0.894486	0.934506	0.329222	0.578353	0.465365
1080	0.346631	0.412633	0.411715	0.946003	0.797115	0.721209	NaN	0.267595	0.650827	0.82075	1.02977	0.379996	0.575714	0.147658	0.610366	0.471462	0.680683	0.286355	0.885758	0.627561	0.89482	0.931609	0.329305	0.576047	0.462024
1081	0.345128	0.41212	0.411807	0.946582	0.799112	0.722419	NaN	0.270188	0.653281	0.82303	1.03299	0.380129	0.570362	0.147593	0.609735	0.471374	0.675353	0.290269	0.885317	0.625712	0.894226	0.937666	0.325675	0.573637	0.46214
1082	0.342464	0.412633	0.412557	0.948584	0.801229	0.723635	NaN	0.271159	0.653928	0.825966	1.03301	0.379437	0.568509	0.146203	0.60866	0.472196	0.674418	0.289379	0.884928	0.626876	0.892903	0.93285	0.322572	0.57113	0.463513
1083	0.34429	0.413734	0.414516	0.943983	0.803431	0.724851	NaN	0.274135	0.656786	0.830741	1.02693	0.379728	0.567404	0.145891	0.608822	0.472299	0.669746	0.291099	0.884832	0.627629	0.891596	0.930931	0.325814	0.56854	0.464017
1084	0.34488	0.411742	0.414666	0.94372	0.805689	0.726058	NaN	0.274659	0.65908	0.833738	1.03141	0.380554	0.564749	0.147541	0.606691	0.472211	0.669873	0.29019	0.8842	0.627013	0.89098	0.929502	0.323182	0.56589	0.465125
1085	0.343834	0.412403	0.416292	0.944159	0.807972	0.727249	NaN	0.275413	0.662759	0.838537	1.03511	0.381089	0.560719	0.147034	0.606597	0.47246	0.670978	0.293451	0.883605	0.625472	0.892502	0.927357	0.321021	0.563201	0.463711
1086	0.347563	0.410872	0.416488	0.938504	0.810259	0.728418	NaN	0.274161	0.665466	0.845795	1.04369	0.381034	0.557371	0.148762	0.603963	0.469408	0.669088	0.29529	0.883208	0.624907	0.894018	0.924047	0.319081	0.560498	0.462239
1087	0.346326	0.411637	0.419185	0.934764	0.812544	0.729569	NaN	0.276562	0.668489	0.849877	1.04769	0.382182	0.555313	0.147008	0.602974	0.468923	0.670213	0.29867	0.883473	0.625592	0.894085	0.920058	0.319829	0.557818	0.461793
1088	0.345204	0.411386	0.420015	0.932534	0.814817	0.730706	NaN	0.277763	0.67143	0.853805	NaN	0.383126	0.553709	0.148541	0.6012	0.467925	0.671275	0.301813	0.882209	0.626174	0.894575	0.920359	0.318167	0.555205	0.462397
1089	0.3441	0.411899	0.421444	0.926757	0.817067	0.731826	NaN	0.27936	0.673917	0.858449	NaN	0.384165	0.552908	0.147723	0.600561	0.468879	0.668514	0.295863	0.88032	0.627921	0.893275	0.922805	0.314427	0.55269	0.463091
1090	0.347125	0.413105	0.42028	0.924053	0.81929	0.732928	NaN	0.282502	0.675931	0.863009	NaN	0.383583	0.549722	0.148943	0.600348	0.469481	0.66346	0.297346	0.878578	0.625404	0.891849	0.912045	0.308941	0.550299	0.463232
1091	0.346174	0.413923	0.419358	0.922279	0.82147	0.734014	NaN	0.282617	0.678091	0.868023	NaN	0.3823	0.546169	0.149502	0.598975	0.467837	0.665541	0.294539	0.876506	0.624068	0.892591	0.912459	0.308303	0.548062	0.463587
1092	0.34077	0.412256	0.422701	0.923034	0.823589	0.735101	NaN	0.283741	0.681082	0.873335	NaN	0.384778	0.541196	0.148943	0.599205	0.465929	0.669491	0.292878	0.874749	0.622476	0.890898	0.905799	0.307611	0.545999	0.462835
1093	0.338087	0.412675	0.423012	0.924773	0.825652	0.736212	NaN	0.28286	0.682835	0.880354	NaN	0.385211	0.539051	0.149086	0.597773	0.465122	0.672847	0.292127	0.873287	0.624941	0.889917	0.904671	0.310215	0.544103	0.463025
1094	0.340504	0.414919	0.422931	0.924931	0.827649	0.73737	NaN	0.28323	0.685964	0.889021	NaN	0.387028	0.535627	0.14819	0.596281	0.461966	0.676393	0.287877	0.875286	0.628058	0.889613	0.89662	0.311462	0.542376	0.464373
1095	0.341836	0.414101	0.424603	0.924737	0.829551	0.738597	NaN	0.279845	0.68901	0.894942	NaN	0.386344	0.53411	0.151268	0.595394	0.460704	0.677583	0.289933	0.874926	0.630814	0.889026	0.896356	0.318998	0.540816	0.463794
1096	0.341189	0.411186	0.424868	0.926634	0.831332	0.739911	NaN	0.28134	0.691478	0.902284	NaN	0.386391	0.532648	0.148878	0.595283	0.457827	0.682892	0.290308	0.874448	0.630609	0.888699	0.889471	0.313956	0.539404	0.464025
1097	0.344157	0.410044	0.423842	0.930128	0.832974	0.741325	NaN	0.281352	0.695616	0.908431	NaN	0.385203	0.530145	0.149878	0.593868	0.455758	0.685568	0.291989	0.872405	0.633331	0.888253	0.889095	0.314593	0.538116	0.462736
1098	0.346669	0.409844	0.425133	0.930286	0.834453	0.742838	NaN	0.280701	0.698038	0.912753	NaN	0.384346	0.525974	0.149723	0.592836	0.453556	0.687161	0.294183	0.872589	0.631602	0.889568	0.884392	0.317114	0.536929	0.461975
1099	0.349675	0.410431	0.424764	0.929777	0.835781	0.744443	NaN	0.278977	0.70075	0.921336	NaN	0.386108	0.52398	0.151528	0.592043	0.453086	0.692831	0.299184	0.873353	0.633999	0.889813	0.887364	0.312598	0.535812	0.462595
1100	0.351121	0.409981	0.4276	0.928618	0.836962	0.746121	NaN	0.27844	0.703888	0.930731	NaN	0.385306	0.524175	0.153437	0.590534	0.453453	0.691515	0.297543	0.872082	0.63429	0.890326	0.89282	0.315313	0.534754	0.462537
1101	0.350741	0.411669	0.428637	0.926827	0.837999	0.747856	NaN	0.279666	0.705915	0.935972	NaN	0.384338	0.525161	0.156684	0.589699	0.454628	0.689391	0.298492	0.872037	0.632338	0.891136	0.89613	0.320051	0.533767	0.461636
1102	0.351673	0.413577	0.42881	0.922999	0.838911	0.74965	NaN	0.280075	0.708521	0.942287	NaN	0.385306	0.521803	0.157684	0.588727	0.456271	0.692322	0.302129	0.870906	0.633725	0.892487	0.890073	0.325758	0.532874	0.460991
1103	0.351502	0.41537	0.427024	0.923438	0.839736	0.751506	NaN	0.282426	0.711388	0.949401	NaN	0.385778	0.520178	0.158619	0.587695	0.454246	0.692683	0.299639	0.871677	0.632938	0.892755	0.896281	0.328778	0.532097	0.46329
1104	0.353956	0.416334	0.428395	0.922946	0.840518	0.753418	NaN	0.280918	0.714802	0.956421	NaN	0.387091	0.51709	0.158632	0.584992	0.457049	0.698608	0.303592	0.871692	0.632783	0.891113	0.89361	0.326146	0.531454	0.463207
1105	0.352339	0.417928	0.427969	0.924667	0.841301	0.755381	NaN	0.283166	0.718999	0.96307	NaN	0.384975	0.514186	0.15706	0.584975	0.455508	0.707379	0.306992	0.870685	0.635335	0.889509	0.893196	0.321686	0.530965	0.463132
1106	0.355384	0.417645	0.427957	0.923017	0.842116	0.757389	NaN	0.283958	0.721298	0.970006	NaN	0.382112	0.51255	0.159281	0.583944	0.456169	0.707974	0.302663	0.868745	0.639787	0.88916	0.892594	0.321879	0.530646	0.461131
1107	0.355517	0.417425	0.429029	0.921085	0.842982	0.759438	NaN	0.283307	0.724844	0.974841	NaN	0.380798	0.50956	0.160203	0.584822	0.454672	0.709737	0.299461	0.869428	0.641002	0.889472	0.897673	0.317059	0.530487	0.461396
1108	0.357229	0.418798	0.428845	0.921067	0.843889	0.761521	NaN	0.284163	0.727794	0.982684	NaN	0.378745	0.508455	0.15771	0.585546	0.454716	0.711372	0.299461	0.866658	0.639821	0.88884	0.89899	0.322572	0.530466	0.460462
1109	0.35603	0.419469	0.429121	0.924439	0.844811	0.763627	NaN	0.286066	0.731611	0.991601	NaN	0.377478	0.505725	0.158735	0.585887	0.453351	0.71666	0.299026	0.868047	0.640026	0.88803	0.900269	0.3203	0.53055	0.458601
1110	0.358599	0.417173	0.429179	0.930304	0.845728	0.76574	NaN	0.283601	0.735629	0.998167	NaN	0.376668	0.503428	0.160645	0.587584	0.452764	0.719825	0.300172	0.867025	0.643571	0.888959	0.905122	0.324733	0.530705	0.458858
1111	0.360597	0.418882	0.429191	0.927442	0.846611	0.767833	NaN	0.281774	0.737781	1.00408	NaN	0.377455	0.501803	0.16319	0.588837	0.454128	0.720504	0.305687	0.865225	0.645882	0.890868	0.907605	0.328058	0.530893	0.460057
1112	0.360959	0.416041	0.429755	0.924105	0.847421	0.769876	NaN	0.279181	0.741125	1.01009	NaN	0.375952	0.499257	0.165476	0.588837	0.454495	0.721715	0.304402	0.864512	0.647697	0.889947	0.908734	0.331965	0.531088	0.463008
1113	0.36368	0.415716	0.43092	0.928056	0.848123	0.771856	NaN	0.2795	0.745222	1.01427	NaN	0.37629	0.494522	0.16606	0.590466	0.454789	0.728405	0.303236	0.863461	0.649238	0.888506	0.91212	0.33274	0.531267	0.459618
1114	0.367409	0.413042	0.430862	0.924193	0.848697	0.773766	NaN	0.280101	0.748658	1.01965	NaN	0.374339	0.492095	0.166709	0.591523	0.457079	0.725304	0.306083	0.863343	0.651379	0.887815	0.91671	0.332463	0.531408	0.461942
1115	0.369045	0.413	0.431335	0.922876	0.849121	0.775604	NaN	0.276818	0.751948	1.02795	NaN	0.37478	0.491673	0.165645	0.591984	0.456389	0.727576	0.305075	0.863836	0.653981	0.888513	0.923633	0.331106	0.531492	0.46114
1116	0.368094	0.413189	0.432902	0.924228	0.849375	0.777365	NaN	0.276371	0.755884	1.03338	NaN	0.372625	0.490318	0.166008	0.592896	0.458062	0.729594	0.30462	0.861866	0.653964	0.888053	0.927282	0.332629	0.53149	0.461652
1117	0.366686	0.413378	0.433121	0.92184	0.84944	0.779037	NaN	0.276307	0.760022	1.03634	NaN	0.371413	0.488184	0.167943	0.595607	0.458634	0.731187	0.302999	0.861726	0.654461	0.886916	0.926454	0.337589	0.531397	0.460784
1118	0.366819	0.413105	0.43266	0.923262	0.849301	0.780601	NaN	0.277814	0.763362	1.04446	NaN	0.370973	0.487155	0.17093	0.598054	0.460528	0.726111	0.3063	0.863696	0.651721	0.886805	0.922579	0.33601	0.53124	0.458808
1119	0.3668	0.412445	0.432683	0.925545	0.848971	0.782057	NaN	0.278734	0.768738	1.04833	NaN	0.369604	0.484674	0.174086	0.598071	0.460763	0.726578	0.30885	0.864313	0.651944	0.887585	0.921413	0.342936	0.53104	0.456104
1120	0.368893	0.413703	0.431427	0.925791	0.848487	0.78342	NaN	0.279091	0.773092	1.05553	NaN	0.367739	0.480893	0.173372	0.602147	0.462612	0.732631	0.309384	0.864732	0.652834	0.890422	0.928975	0.340886	0.530817	0.45326
1121	0.366857	0.414667	0.431173	0.925124	0.847893	0.784707	NaN	0.279143	0.777157	1.06397	NaN	0.367212	0.478336	0.174242	0.602616	0.46383	0.733969	0.308395	0.863674	0.655951	0.890311	0.927621	0.342327	0.530582	0.455517
1122	0.366172	0.41472	0.43326	0.926651	0.847238	0.785934	NaN	0.278466	0.78074	1.07167	NaN	0.369407	0.476938	0.171943	0.604244	0.465753	0.73004	0.309661	0.864005	0.657612	0.8904	0.924837	0.343657	0.530345	0.454922
1123	0.372052	0.414258	0.433444	0.926388	0.846551	0.787102	NaN	0.279641	0.784708	1.07685	NaN	0.369108	0.47281	0.172268	0.60791	0.4643	0.730507	0.308158	0.864188	0.658314	0.891321	0.924987	0.345984	0.53012	0.454136
1124	0.374506	0.4158	0.434113	0.927688	0.845845	0.788217	NaN	0.277546	0.788699	1.08247	NaN	0.368959	0.469798	0.174554	0.610315	0.462817	0.736008	0.311301	0.862652	0.656173	0.892272	0.933377	0.345873	0.529932	0.455401
1125	0.377456	0.412895	0.433974	0.926388	0.845117	0.789281	NaN	0.279232	0.792805	1.0887	NaN	0.369974	0.468921	0.175008	0.611338	0.465826	0.738705	0.311361	0.863123	0.655351	0.893171	0.945792	0.350528	0.529801	0.454194
1126	0.375572	0.411155	0.433133	0.928355	0.844348	0.790281	NaN	0.28019	0.797058	1.09431	NaN	0.372467	0.467003	0.178372	0.61468	0.464138	0.742188	0.3131	0.861072	0.653588	0.893988	0.944927	0.347286	0.529738	0.453119
1127	0.37797	0.408639	0.434032	0.928548	0.843506	0.791196	NaN	0.280126	0.801737	1.10201	NaN	0.373545	0.467361	0.179203	0.61867	0.463551	0.740893	0.313871	0.861374	0.651636	0.895095	0.946282	0.350251	0.529742	0.453252
1128	0.377246	0.409624	0.434874	0.930813	0.842581	0.792013	NaN	0.27973	0.805577	1.10567	NaN	0.374111	0.465183	0.180618	0.621859	0.463845	0.744184	0.313654	0.862535	0.652475	0.894352	0.944175	0.351636	0.529806	0.453276
1129	0.377684	0.407915	0.431807	0.938065	0.841586	0.792739	NaN	0.282311	0.811202	1.11112	NaN	0.376621	0.463255	0.183177	0.624374	0.460117	0.74548	0.315393	0.864108	0.648982	0.893958	0.947636	0.349059	0.529923	0.452962
1130	0.378179	0.410683	0.433225	0.940454	0.840535	0.793387	NaN	0.280829	0.811348	1.11586	NaN	0.377636	0.462236	0.184112	0.62752	0.460645	0.753359	0.311361	0.865328	0.651944	0.893758	0.947937	0.356706	0.530089	0.450531
1131	0.379929	0.410914	0.433294	0.942315	0.839432	0.793967	NaN	0.282259	0.811073	1.11944	NaN	0.379807	0.461413	0.184424	0.631553	0.462803	0.754633	0.31144	0.865827	0.648571	0.895533	0.954897	0.362386	0.530308	0.447893
1132	0.377989	0.410494	0.431727	0.947548	0.838278	0.79449	NaN	0.281646	0.810596	1.12225	NaN	0.380224	0.458282	0.186138	0.633215	0.462994	0.756439	0.307842	0.866717	0.649375	0.897933	0.963738	0.35992	0.530588	0.446951
1133	0.37698	0.411658	0.431404	0.951393	0.837075	0.794955	NaN	0.282221	0.810458	1.12911	NaN	0.380483	0.456657	0.18554	0.637146	0.461497	0.756991	0.30632	0.864865	0.648023	0.897361	0.972354	0.360419	0.530931	0.444636
1134	0.376295	0.412046	0.432119	0.95624	0.835824	0.795365	NaN	0.281506	0.810027	1.13664	NaN	0.380554	0.45449	0.186904	0.641008	0.46088	0.755844	0.304363	0.864233	0.647886	0.894456	0.977019	0.364242	0.531343	0.442924
1135	0.371747	0.413262	0.43228	0.96358	0.834526	0.795718	NaN	0.284227	0.809495	1.13858	NaN	0.380003	0.452236	0.185904	0.646652	0.46248	0.75973	0.301279	0.863248	0.645968	0.892398	0.984055	0.366819	0.53182	0.441932
1136	0.371709	0.412476	0.431392	0.965406	0.833169	0.796008	NaN	0.282055	0.808541	1.14162	NaN	0.379154	0.450189	0.188709	0.649875	0.460322	0.758584	0.302248	0.862175	0.643434	0.893995	0.987704	0.368287	0.532359	0.438724
1137	0.372166	0.41192	0.431208	0.969094	0.831751	0.796238	NaN	0.282234	0.806898	1.14698	NaN	0.379248	0.449647	0.187878	0.652101	0.45906	0.766293	0.299896	0.860727	0.640968	0.893698	0.984055	0.368066	0.532959	0.435846
1138	0.372889	0.411407	0.430885	0.976223	0.830262	0.796401	NaN	0.279935	0.805995	1.14845	NaN	0.379327	0.444988	0.188151	0.656185	0.45815	0.77362	0.304442	0.861962	0.640009	0.893386	0.991655	0.372055	0.533624	0.434581
1139	0.370967	0.409572	0.433375	0.978559	0.828696	0.796465	NaN	0.278606	0.806073	1.15016	NaN	0.377714	0.443406	0.187411	0.658938	0.456991	0.782795	0.306102	0.86496	0.637766	0.892859	0.989435	0.376017	0.53435	0.431604
1140	0.370682	0.409435	0.433859	0.9774	0.827053	0.796378	NaN	0.278913	0.806724	1.15203	NaN	0.377769	0.440232	0.184566	0.663108	0.458238	0.785173	0.309384	0.866107	0.636105	0.891819	0.992633	0.382694	0.535121	0.43019
1141	0.373974	0.411616	0.432119	0.981298	0.825345	0.79611	NaN	0.277035	0.807293	1.15437	NaN	0.376865	0.439961	0.184878	0.666032	0.460043	0.785853	0.311143	0.86582	0.636345	0.891722	0.999104	0.385133	0.535945	0.427371
1142	0.372109	0.409939	0.433767	0.979577	0.823598	0.795659	NaN	0.276256	0.809238	1.15334	NaN	0.377525	0.43657	0.185943	0.669076	0.461922	0.78734	0.307842	0.868297	0.63167	0.892346	1.0067	0.383193	0.536843	0.424808
1143	0.372413	0.408618	0.433629	0.979472	0.821865	0.795038	NaN	0.273662	0.808945	1.15184	NaN	0.376267	0.43709	0.185411	0.672503	0.462054	0.788954	0.312171	0.865849	0.631482	0.892554	1.01144	0.384052	0.537817	0.422112
1144	0.370568	0.408198	0.432222	0.979103	0.820217	0.794273	NaN	0.276205	0.808555	1.15436	NaN	0.376739	0.435931	0.186553	0.676451	0.461731	0.793074	0.311835	0.864776	0.629992	0.892844	1.01562	0.385465	0.538858	0.419284
1145	0.370149	0.408869	0.434735	0.976873	0.818721	0.793397	NaN	0.274557	0.809339	1.15591	NaN	0.376857	0.435237	0.187735	0.678591	0.465107	0.793796	0.314207	0.865541	0.633485	0.89089	1.02213	0.393528	0.539948	0.417796
1146	0.368018	0.409404	0.437306	0.974783	0.817441	0.792438	NaN	0.275668	0.808807	1.15741	NaN	0.376739	0.432572	0.187813	0.681754	0.465122	0.793583	0.314662	0.867731	0.6334	0.890073	1.01833	0.398958	0.541061	0.417713
1147	0.365582	0.410033	0.43824	0.974555	0.816435	0.791424	NaN	0.275068	0.81	1.16011	NaN	0.376692	0.432063	0.188242	0.687765	0.466868	0.796281	0.313258	0.868385	0.634222	0.890066	1.02108	0.403806	0.542182	0.416597
1148	0.361168	0.409226	0.439704	0.975837	0.815743	0.790384	NaN	0.27508	0.810101	1.16096	NaN	0.374961	0.43216	0.186501	0.691653	0.465195	0.795261	0.310333	0.871053	0.630284	0.891358	1.02156	0.408323	0.543288	0.412992
1149	0.36094	0.409928	0.440591	0.975626	0.815399	0.789344	NaN	0.276626	0.810179	1.16054	NaN	0.373671	0.428921	0.184437	0.693725	0.468703	0.801972	0.311637	0.874845	0.628314	0.890846	1.01754	0.406937	0.544347	0.410619
1150	0.361358	0.409939	0.440856	0.978769	0.815406	0.788321	NaN	0.275821	0.811858	1.16181	NaN	0.374859	0.423428	0.184294	0.699318	0.468879	0.805052	0.308178	0.872692	0.628605	0.890259	1.01344	0.408156	0.54533	0.409668
1151	0.359037	0.406846	0.440568	0.978594	0.815733	0.787319	NaN	0.276754	0.813385	1.1616	NaN	0.374906	0.421185	0.185255	0.704638	0.471947	0.804754	0.306972	0.875609	0.628109	0.889694	1.02299	0.408849	0.546226	0.406881
1152	0.359474	0.406374	0.443473	0.975661	0.816344	0.786327	NaN	0.27273	0.813661	1.16014	NaN	0.37419	0.420914	0.186008	0.706752	0.476394	0.804415	0.311281	0.87519	0.624907	0.888506	1.02262	0.408156	0.547026	0.404492
1153	0.352396	0.407559	0.443807	0.975749	0.817196	0.785344	NaN	0.27508	0.814353	1.16085	NaN	0.372892	0.419604	0.18545	0.712576	0.473943	0.806687	0.308534	0.875087	0.62465	0.889873	1.03206	0.412479	0.547702	0.4013
1154	0.348629	0.406615	0.443842	0.970973	0.818257	0.784353	NaN	0.275515	0.814569	1.16113	NaN	0.372656	0.41956	0.187631	0.714443	0.474956	0.802015	0.309364	0.874551	0.619873	0.890786	1.03394	0.417798	0.548248	0.399266
1155	0.345032	0.408272	0.441894	0.969902	0.81951	0.783338	NaN	0.273969	0.814954	1.15915	NaN	0.373514	0.417675	0.187008	0.717495	0.476644	0.803438	0.314187	0.87605	0.617322	0.891262	1.03477	0.418712	0.548679	0.398224
1156	0.344195	0.409121	0.442343	0.970306	0.820944	0.782288	NaN	0.273829	0.815665	1.1631	NaN	0.372499	0.418997	0.187294	0.719303	0.476966	0.803756	0.316895	0.876631	0.614633	0.890764	1.03944	0.422924	0.54901	0.395752
1157	0.340751	0.409907	0.444119	0.970007	0.822547	0.781197	NaN	0.273433	0.816395	1.16431	NaN	0.371279	0.419246	0.189904	0.721852	0.480665	0.803947	0.316974	0.877851	0.615147	0.890118	1.03406	0.41802	0.549247	0.393519
1158	0.341075	0.409624	0.444049	0.964107	0.824295	0.780061	NaN	0.269051	0.815817	1.16249	NaN	0.370343	0.420882	0.187813	0.722219	0.483982	0.8069	0.318022	0.875242	0.611825	0.888402	NaN	0.419821	0.549397	0.393619
1159	0.338468	0.412036	0.44647	0.955696	0.826156	0.778869	NaN	0.27121	0.816358	1.16351	NaN	0.371154	0.421424	0.187255	0.723813	0.486727	0.810298	0.320651	0.874904	0.612356	0.8891	NaN	0.417743	0.549472	0.391601
1160	0.336527	0.412812	0.446989	0.950498	0.828099	0.777612	NaN	0.27434	0.816922	1.165	NaN	0.369588	0.418672	0.184203	0.725893	0.489281	0.805646	0.316065	0.87569	0.611637	0.887845	NaN	0.416385	0.549477	0.389269
1161	0.334529	0.413818	0.448557	0.947214	0.830096	0.776283	NaN	0.275246	0.816716	1.16633	NaN	0.368172	0.417263	0.185125	0.727624	0.491629	0.807855	0.31563	0.875308	0.608144	0.88627	NaN	0.418325	0.549418	0.385573
1162	0.329487	0.413556	0.450216	0.943369	0.832111	0.774879	NaN	0.27448	0.816335	1.16823	NaN	0.366426	0.416808	0.184086	0.728238	0.492554	0.80811	0.314761	0.876675	0.609428	0.885527	NaN	0.419156	0.549321	0.384763
1163	0.325358	0.416638	0.450182	0.942947	0.834135	0.773409	NaN	0.275987	0.817473	1.1703	NaN	0.366339	0.416841	0.182904	0.729576	0.494579	0.807091	0.313219	0.876263	0.605164	0.884844	NaN	0.426332	0.549217	0.383366
1164	0.32355	0.417247	0.452937	0.940998	0.836181	0.771902	NaN	0.276102	0.816546	1.1691	NaN	0.365584	0.415281	0.183294	0.731563	0.497794	0.810574	0.311795	0.876278	0.600901	0.884019	NaN	0.42852	0.549125	0.38196
1165	0.323854	0.418526	0.453882	0.9394	0.838261	0.770393	NaN	0.2754	0.816372	1.16873	NaN	0.365529	0.413851	0.181112	0.73343	0.501037	0.811126	0.308158	0.877028	0.597151	0.885074	NaN	0.428437	0.549067	0.377933
1166	0.3257	0.420843	0.456464	0.941384	0.840382	0.768918	NaN	0.276396	0.816253	1.17293	NaN	0.367047	0.410373	0.180372	0.733763	0.505587	0.811423	0.307427	0.875065	0.594634	0.883766	NaN	0.432649	0.549046	0.377139
1167	0.324482	0.420927	0.460626	0.938364	0.842548	0.767496	NaN	0.274672	0.816303	1.17382	NaN	0.367315	0.405487	0.178463	0.737378	0.507246	0.813228	0.30628	0.873324	0.595182	0.884636	NaN	0.435558	0.549046	0.375775
1168	0.325091	0.424345	0.46111	0.934659	0.844766	0.766129	NaN	0.270597	0.815987	1.17646	NaN	0.367149	0.405573	0.176359	0.740149	0.512148	0.817943	0.309423	0.872045	0.592665	0.883863	NaN	0.433895	0.549042	0.373931
1169	0.322789	0.42597	0.464729	0.931919	0.847039	0.764817	NaN	0.268719	0.816551	1.17656	NaN	0.368676	0.403861	0.176735	0.738239	0.51727	0.818878	0.305252	0.872221	0.593041	0.882281	NaN	0.440212	0.549013	0.373658
1170	0.324749	0.425792	0.467819	0.929672	0.849363	0.763559	NaN	0.268476	0.817147	1.17717	NaN	0.368023	0.403396	0.175748	0.738699	0.521424	0.817603	0.306182	0.870685	0.590302	0.882392	NaN	0.440046	0.548952	0.369483
1171	0.324977	0.427647	0.467427	0.927688	0.851729	0.762363	NaN	0.270086	0.816863	1.17891	NaN	0.366135	0.402247	0.176255	0.738802	0.525005	0.82166	0.306102	0.872008	0.587596	0.882199	NaN	0.435502	0.548862	0.368929
1172	0.319706	0.428832	0.470528	0.929444	0.854132	0.761236	NaN	0.268962	0.81834	1.18266	NaN	0.365136	0.400481	0.1778	0.736815	0.531581	0.825461	0.305668	0.872096	0.586004	0.882273	NaN	0.436666	0.548753	0.366589
1173	0.319744	0.427784	0.473167	0.923965	0.856585	0.760186	NaN	0.26923	0.819125	1.18283	NaN	0.363948	0.399333	0.178099	0.737719	0.535382	0.826375	0.304442	0.873235	0.584651	0.881122	NaN	0.437303	0.548643	0.364133
1174	0.319592	0.429556	0.476141	0.921682	0.859093	0.759219	NaN	0.266867	0.819978	1.18485	NaN	0.362901	0.396689	0.18032	0.738452	0.536923	0.827628	0.306893	0.871861	0.584908	0.880713	NaN	0.437082	0.548568	0.361967
1175	0.320734	0.431569	0.47636	0.918662	0.861638	0.758358	NaN	0.266637	0.820285	1.18537	NaN	0.361202	0.395541	0.178268	0.737165	0.544511	0.828732	0.307249	0.873037	0.585319	0.880431	NaN	0.438107	0.548571	0.361074
1176	0.318565	0.435144	0.477455	0.918065	0.864192	0.757622	NaN	0.2655	0.819381	1.18439	NaN	0.361352	0.392171	0.177307	0.735903	0.550705	0.833659	0.311183	0.873199	0.584634	0.87954	NaN	0.439215	0.548714	0.359957
1177	0.318241	0.434284	0.477098	0.915799	0.866716	0.757011	NaN	0.264797	0.820313	1.18959	NaN	0.358119	0.392746	0.175878	0.73453	0.556371	0.831196	0.312863	0.872802	0.579103	0.879555	NaN	0.439769	0.549053	0.358874
1178	0.319345	0.436077	0.479185	0.91076	0.869171	0.756503	NaN	0.261016	0.817487	1.18994	NaN	0.355074	0.391185	0.175865	0.73407	0.563607	0.834933	0.312013	0.872133	0.581877	0.878968	NaN	0.440129	0.549625	0.359097
1179	0.317442	0.435836	0.480061	0.908126	0.871534	0.756074	NaN	0.263814	0.817317	1.19344	NaN	0.355719	0.391597	0.173333	0.734291	0.567746	0.836399	0.313614	0.872199	0.57871	0.880535	NaN	0.436915	0.550445	0.361148
1180	0.314607	0.436297	0.481259	0.9063	0.873796	0.755695	NaN	0.261642	0.817858	1.19566	NaN	0.354917	0.389734	0.173294	0.732339	0.568582	0.842876	0.311815	0.871229	0.579703	0.878076	NaN	0.435973	0.551499	0.361206
1181	0.312038	0.436664	0.482793	0.903402	0.875943	0.755331	NaN	0.259726	0.818464	1.19942	NaN	0.355908	0.388715	0.172748	0.733874	0.572281	0.84585	0.310293	0.869127	0.577888	0.876501	NaN	0.438439	0.552768	0.360751
1182	0.31141	0.438709	0.48436	0.897642	0.877963	0.754961	NaN	0.258755	0.81812	1.19838	NaN	0.354248	0.388195	0.174787	0.732646	0.578401	0.847442	0.314207	0.871391	0.573761	0.877571	NaN	0.446114	0.554223	0.358643
1183	0.309907	0.439359	0.484153	0.895237	0.879845	0.754566	NaN	0.257056	0.818487	1.19633	NaN	0.352738	0.389094	0.173618	0.729363	0.587575	0.848526	0.316263	0.873522	0.57198	0.8774	NaN	0.448607	0.555823	0.358213
1184	0.312419	0.440585	0.486481	0.893024	0.881591	0.754139	NaN	0.255894	0.818115	1.19899	NaN	0.353399	0.389279	0.175281	0.728443	0.593093	0.856299	0.318002	0.87458	0.576312	0.878879	NaN	0.455201	0.557533	0.356575
1185	0.309146	0.440638	0.488764	0.895325	0.883229	0.753688	NaN	0.256635	0.817675	1.19982	NaN	0.352494	0.387426	0.175943	0.727334	0.599845	0.858465	0.315334	0.874977	0.57472	0.87824	1.04173	0.450297	0.559303	0.357559
1186	0.308651	0.442588	0.48911	0.895518	0.884797	0.753238	NaN	0.256724	0.818592	1.20138	NaN	0.351778	0.387816	0.173982	0.727778	0.607917	0.852518	0.316283	0.875646	0.574789	0.877452	1.04011	0.453096	0.561093	0.35827
1187	0.308918	0.442441	0.489744	0.892357	0.886324	0.752808	NaN	0.258397	0.81878	NaN	NaN	0.35214	0.388618	0.174735	0.725672	0.613832	0.851435	0.315591	0.874617	0.574258	0.877534	1.03436	0.453068	0.562871	0.356898
1188	0.308708	0.443437	0.489974	0.889442	0.887838	0.752423	NaN	0.257286	0.818391	NaN	NaN	0.352061	0.386516	0.175618	0.725876	0.620525	0.850628	0.315512	0.873037	0.575782	0.878708	1.03876	0.4516	0.564604	0.356948
1189	0.3077	0.442861	0.491496	0.891742	0.889363	0.7521	NaN	0.255434	0.81756	NaN	NaN	0.351471	0.386657	0.1768	0.722321	0.628069	0.850161	0.316065	0.87092	0.577477	0.878515	1.03274	0.444645	0.566264	0.355724
1190	0.304465	0.442399	0.492971	0.88823	0.890914	0.751831	NaN	0.254923	0.816578	NaN	NaN	0.349277	0.386765	0.179047	0.721971	0.633779	0.852879	0.317073	0.870626	0.579891	0.8772	1.03014	0.439769	0.56783	0.356005
1191	0.30612	0.445083	0.492314	0.889266	0.892491	0.751602	NaN	0.25583	0.816014	NaN	NaN	0.34661	0.386884	0.176034	0.722474	0.641279	0.850607	0.317548	0.865181	0.581826	0.875677	1.0195	0.437192	0.569303	0.355153
1192	0.304465	0.445482	0.491553	0.88535	0.89409	0.751396	NaN	0.257031	0.816152	NaN	NaN	0.344029	0.384468	0.178398	0.722543	0.649043	0.84878	0.317014	0.865453	0.579395	0.874897	1.01889	0.439824	0.570707	0.353475
1193	0.303894	0.446258	0.493697	0.882277	0.895699	0.751191	NaN	0.254923	0.816922	NaN	NaN	0.343203	0.384002	0.1758	0.722295	0.655472	0.847782	0.317054	0.865901	0.579857	0.874184	1.00998	0.436001	0.57207	0.35402
1194	0.301725	0.446184	0.49379	0.880662	0.897301	0.750963	NaN	0.25399	0.817	NaN	NaN	0.340781	0.382301	0.175839	0.723813	0.660653	0.847973	0.314721	0.865284	0.576843	0.876137	1.00753	0.433147	0.573419	0.353392
1195	0.302486	0.445943	0.492787	0.877958	0.898879	0.750684	NaN	0.252176	0.817487	NaN	NaN	0.338948	0.382345	0.175281	0.724367	0.666348	0.848058	0.312052	0.864593	0.574309	0.875959	1.00945	0.42877	0.574782	0.350961
1196	0.302163	0.444695	0.493778	0.87434	0.900426	0.750328	NaN	0.254859	0.814945	NaN	NaN	0.338704	0.382919	0.175385	0.722901	0.674362	0.848887	0.314899	0.864343	0.571415	0.874525	1.00569	0.426526	0.576183	0.35125
1197	0.300793	0.445209	0.494285	0.87211	0.901949	0.74988	NaN	0.254821	0.813679	NaN	NaN	0.339396	0.381521	0.176255	0.720343	0.682816	0.851138	0.313831	0.861271	0.574241	0.873775	1.00524	0.430377	0.577643	0.352441
1198	0.296359	0.444318	0.492545	0.8719	0.903442	0.749335	NaN	0.252279	0.81378	NaN	NaN	0.340592	0.379549	0.177047	0.721195	0.686397	0.849779	0.314029	0.859683	0.576586	0.872163	0.998013	0.429462	0.579175	0.35197
1199	0.295922	0.44436	0.493778	0.868107	0.904903	0.748711	NaN	0.251589	0.813872	NaN	NaN	0.340269	0.379723	0.175229	0.71868	0.69171	0.851881	0.318002	0.861543	0.575902	0.870165	0.99933	0.430515	0.580795	0.353235
1200	0.295313	0.4435	0.496602	0.867984	0.906348	0.748027	NaN	0.252905	0.812927	NaN	NaN	0.338641	0.379105	0.174904	0.718706	0.693237	0.853708	0.318358	0.862645	0.576569	0.868018	0.991391	0.431263	0.582515	0.353466
1201	0.290651	0.442515	0.496014	0.868054	0.907789	0.747295	NaN	0.255102	0.813436	NaN	NaN	0.336926	0.377523	0.176463	0.718527	0.697581	0.857594	0.31988	0.862072	0.57484	0.866584	0.99252	0.432732	0.584358	0.353888
1202	0.293144	0.440428	0.497974	0.862505	0.909234	0.746524	NaN	0.253288	0.813661	NaN	NaN	0.336131	0.379549	0.178346	0.714767	0.705507	0.853368	0.319623	0.861403	0.57496	0.864861	0.98635	0.43154	0.586349	0.355244
1203	0.292687	0.439401	0.499588	0.861416	0.910688	0.745716	NaN	0.248855	0.814074	NaN	NaN	0.336021	0.380709	0.178437	0.71492	0.714387	0.858486	0.31994	0.863432	0.577408	0.863212	0.993084	0.430903	0.588482	0.356493
1204	0.293315	0.440082	0.503046	0.860433	0.912145	0.744867	NaN	0.247654	0.814541	NaN	NaN	0.336226	0.379907	0.178878	0.713445	0.721711	0.863859	0.321699	0.862998	0.576809	0.861615	0.989698	0.433175	0.590741	0.356633
1205	0.296169	0.440103	0.502792	0.859362	0.913604	0.743967	NaN	0.249583	0.813963	NaN	NaN	0.336013	0.379246	0.179969	0.713735	0.72789	0.862903	0.317923	0.86316	0.57722	0.861206	0.977508	0.429629	0.593145	0.357898
1206	0.294704	0.440879	0.500452	0.857132	0.915069	0.74301	NaN	0.251844	0.813587	NaN	NaN	0.336194	0.378228	0.180346	0.711825	0.732337	0.863158	0.325099	0.863645	0.578864	0.860315	0.982776	0.437442	0.595722	0.357683
1207	0.291431	0.440376	0.501006	0.856886	0.916542	0.742003	NaN	0.253288	0.812821	NaN	NaN	0.337123	0.376288	0.180112	0.711629	0.738678	0.859527	0.321303	0.864049	0.579737	0.85955	0.977697	0.436555	0.598491	0.359378
1208	0.289433	0.439946	0.500994	0.859414	0.918022	0.740953	NaN	0.254067	0.811394	NaN	NaN	0.334967	0.377957	0.179281	0.711254	0.744769	0.862606	0.319347	0.863285	0.577785	0.856489	0.970059	0.44495	0.601477	0.358229
1209	0.290023	0.439076	0.500314	0.86398	0.919516	0.73986	NaN	0.25081	0.812427	NaN	NaN	0.334385	0.378033	0.17954	0.70995	0.749994	0.868808	0.317963	0.863961	0.576689	0.85669	0.963212	0.448081	0.604697	0.357807
1210	0.288919	0.43917	0.501213	0.865104	0.921025	0.738715	NaN	0.251423	0.811748	NaN	NaN	0.333882	0.380405	0.177437	0.711859	0.757435	0.864348	0.318635	0.865732	0.578179	0.856809	0.959487	0.452292	0.60816	0.358022
1211	0.289547	0.438415	0.501536	0.865086	0.922548	0.737505	NaN	0.253288	0.81205	NaN	NaN	0.332529	0.380405	0.179359	0.713718	0.762837	0.86267	0.321066	0.865254	0.575217	0.857745	0.962083	0.453484	0.611861	0.35751
1212	0.290346	0.43896	0.50247	0.865297	0.92408	0.736225	NaN	0.249979	0.811578	NaN	NaN	0.330908	0.38241	0.181826	0.714656	0.769588	0.869317	0.318378	0.865901	0.575525	0.857871	0.95817	0.455063	0.615785	0.356394
1213	0.291336	0.439002	0.502078	0.867264	0.925611	0.734873	NaN	0.250248	0.813133	NaN	NaN	0.329579	0.383244	0.184346	0.714255	0.777529	0.865856	0.318615	0.867643	0.573864	0.857923	0.954897	0.457695	0.619909	0.355269
1214	0.287112	0.437251	0.500568	0.867457	0.927146	0.733448	NaN	0.247935	0.812234	NaN	NaN	0.327588	0.38112	0.187372	0.714017	0.781007	0.867831	0.322806	0.868576	0.57496	0.856385	0.957192	0.465203	0.62422	0.355186
1215	0.282792	0.436758	0.499865	0.866017	0.928684	0.731958	NaN	0.245585	0.811899	NaN	NaN	0.3257	0.384587	0.188657	0.713906	0.785337	0.869381	0.325336	0.870178	0.576809	0.856452	0.957455	0.460466	0.628713	0.35488
1216	0.28283	0.436612	0.49779	0.866035	0.93022	0.730416	NaN	0.244831	0.811137	NaN	NaN	0.323427	0.385172	0.191151	0.711425	0.789359	0.875965	0.323952	0.871332	0.575336	0.855783	0.958434	0.46645	0.633394	0.354095
1217	0.282355	0.433278	0.498608	0.864156	0.931742	0.728845	NaN	0.247169	0.809339	NaN	NaN	0.322011	0.384501	0.192177	0.711135	0.794026	0.877897	0.320295	0.874213	0.574086	0.853778	0.952527	0.471659	0.638278	0.353566
1218	0.28205	0.431663	0.499127	0.863506	0.933238	0.727271	NaN	0.247386	0.808155	NaN	NaN	0.318699	0.382746	0.192592	0.711629	0.796903	0.87297	0.320651	0.875176	0.572237	0.852173	0.944814	0.476092	0.643382	0.349828
1219	0.280281	0.430552	0.496326	0.863857	0.934691	0.725726	NaN	0.247424	0.80744	NaN	NaN	0.317157	0.38553	0.193553	0.713309	0.801203	0.87246	0.322292	0.878674	0.574223	0.850702	0.939096	0.477699	0.648702	0.348596
1220	0.280262	0.430216	0.496994	0.863225	0.936081	0.724229	NaN	0.244423	0.807137	NaN	NaN	0.316457	0.386267	0.194034	0.713539	0.805533	0.874351	0.318635	0.877667	0.573196	0.849194	0.939321	0.482935	0.654211	0.347463
1221	0.278054	0.428801	0.495553	0.860292	0.937378	0.722791	NaN	0.24455	0.805325	NaN	NaN	0.314333	0.389874	0.193787	0.714485	0.809936	0.873204	0.321521	0.878608	0.573196	0.84571	0.9403	0.483074	0.659868	0.348547
1222	0.276684	0.42857	0.495323	0.861434	0.938562	0.721419	NaN	0.245266	0.804284	NaN	NaN	0.313712	0.389625	0.194865	0.71342	0.81456	0.87125	0.323933	0.880224	0.574155	0.845183	0.942519	0.489834	0.665627	0.348778
1223	0.277331	0.428822	0.494228	0.864647	0.939634	0.720119	NaN	0.24584	0.803806	NaN	NaN	0.311855	0.392301	0.195242	0.712814	0.821722	0.865006	0.321659	0.881261	0.574926	0.84314	0.944099	0.49133	0.671438	0.348365
1224	0.275181	0.426494	0.494516	0.867123	0.940608	0.71888	NaN	0.242264	0.802283	NaN	NaN	0.310392	0.392345	0.198384	0.711604	0.826815	0.864539	0.31905	0.882253	0.574446	0.841684	0.951135	0.496954	0.677247	0.347298
1225	0.275105	0.424953	0.491092	0.864928	0.941484	0.717695	NaN	0.242059	0.801614	NaN	NaN	0.309613	0.395216	0.200787	0.711638	0.829736	0.864029	0.316204	0.882944	0.577648	0.840295	0.943535	0.49773	0.682994	0.346794
1226	0.273602	0.424795	0.491807	0.863682	0.942265	0.71657	NaN	0.241599	0.800746	NaN	NaN	0.310353	0.394739	0.202969	0.710973	0.834462	0.869785	0.315116	0.883598	0.579292	0.838171	0.941278	0.500335	0.688635	0.345165
1227	0.27286	0.424743	0.49402	0.863927	0.942947	0.715524	NaN	0.240578	0.800957	NaN	NaN	0.309023	0.396104	0.203644	0.709455	0.840069	0.870804	0.318635	0.884876	0.575542	0.837294	0.943309	0.506181	0.694135	0.342271
1228	0.271889	0.425162	0.492648	0.865104	0.943518	0.714576	NaN	0.237972	0.800067	NaN	NaN	0.307859	0.396137	0.208138	0.708816	0.845675	0.868999	0.317864	0.883906	0.575131	0.834404	0.950458	0.511112	0.699479	0.339807
1229	0.272194	0.42446	0.493133	0.863084	0.943961	0.713741	NaN	0.23916	0.799329	NaN	NaN	0.304759	0.396418	0.210358	0.708543	0.851899	0.862245	0.320908	0.886567	0.574583	0.83407	0.953731	0.515102	0.704677	0.338947
1230	0.27324	0.423296	0.494631	0.862206	0.944272	0.713031	NaN	0.241037	0.797489	NaN	NaN	0.30177	0.399387	0.209696	0.707912	0.858063	0.865601	0.324486	0.887515	0.573641	0.831537	0.952941	0.521059	0.709756	0.339451
1231	0.27364	0.420717	0.491334	0.863049	0.944448	0.712452	NaN	0.239083	0.797375	NaN	NaN	0.301613	0.397859	0.211709	0.706428	0.864521	0.862946	0.32162	0.885619	0.576552	0.830133	0.949592	0.521918	0.714751	0.338781
1232	0.272555	0.41927	0.492891	0.86405	0.944487	0.712007	NaN	0.239338	0.795792	NaN	NaN	0.30144	0.398726	0.212177	0.707486	0.864184	0.862075	0.32075	0.885472	0.578127	0.8302	0.944363	0.527431	0.719677	0.337657
1233	0.271223	0.418767	0.49553	0.864472	0.944384	0.711695	NaN	0.237231	0.7962	NaN	NaN	0.299874	0.398228	0.213488	0.707102	0.86775	0.854536	0.322489	0.884729	0.571415	0.828313	0.946282	0.532751	0.724539	0.339451
1234	0.275353	0.418012	0.493928	0.864489	0.944114	0.711497	NaN	0.236656	0.794902	NaN	NaN	0.299237	0.399939	0.213527	0.706411	0.871258	0.856914	0.328301	0.885641	0.572408	0.827526	0.962572	0.541451	0.729342	0.337293
1235	0.272441	0.417708	0.492706	0.861592	0.94366	0.711407	NaN	0.234931	0.792892	NaN	NaN	0.298435	0.39943	0.217943	0.706607	0.872462	0.856384	0.33006	0.886435	0.573624	0.82659	0.965544	0.547407	0.73408	0.337814
1236	0.269587	0.416995	0.494147	0.859906	0.94302	0.711422	NaN	0.23253	0.792369	NaN	NaN	0.295044	0.401619	0.220969	0.705576	0.878846	0.857615	0.329052	0.887052	0.572922	0.825089	0.96483	0.551425	0.738758	0.336648
1237	0.26972	0.415244	0.493478	0.860925	0.9422	0.711533	NaN	0.232606	0.791424	NaN	NaN	0.294179	0.404078	0.220722	0.704305	0.881532	0.856851	0.330634	0.889029	0.574497	0.82344	0.969043	0.559986	0.743374	0.334391
1238	0.267037	0.414562	0.493375	0.859309	0.941202	0.71172	NaN	0.230767	0.791443	1.20218	NaN	0.294895	0.401987	0.223826	0.705652	0.885612	0.856171	0.33263	0.892115	0.570799	0.822809	0.975138	0.568658	0.747922	0.334432
1239	0.267894	0.413692	0.492452	0.857641	0.940034	0.711972	NaN	0.23138	0.790273	1.1976	NaN	0.296177	0.402702	0.225111	0.703325	0.889795	0.854069	0.333401	0.894489	0.568624	0.822504	0.976079	0.575806	0.75238	0.333423
1240	0.263917	0.412277	0.493167	0.854252	0.93872	0.712272	NaN	0.231163	0.789098	1.19356	NaN	0.295713	0.40177	0.227514	0.702072	0.892276	0.858783	0.337177	0.898737	0.569652	0.821858	0.979465	0.584617	0.756712	0.333159
1241	0.264469	0.411281	0.494124	0.857553	0.937283	0.712605	NaN	0.230499	0.787901	1.19279	NaN	0.296657	0.403645	0.229696	0.701893	0.896151	0.862712	0.33684	0.9002	0.570405	0.82185	0.975025	0.588939	0.760897	0.332588
1242	0.265268	0.409383	0.492867	0.858975	0.935743	0.712967	NaN	0.229451	0.785837	1.19021	NaN	0.296413	0.405432	0.233436	0.701662	0.900055	0.859718	0.335042	0.900383	0.566142	0.820023	0.977433	0.597472	0.76492	0.332109
1243	0.264259	0.409163	0.492533	0.861258	0.934124	0.713368	NaN	0.228212	0.784901	1.1867	NaN	0.29801	0.404197	0.235709	0.699062	0.90371	0.860737	0.339628	0.901214	0.564892	0.818753	0.966598	0.605258	0.768771	0.331753
1244	0.260701	0.408838	0.490366	0.864472	0.932455	0.713816	NaN	0.227969	0.78268	1.18719	NaN	0.297137	0.40566	0.237748	0.699693	0.908905	0.862712	0.340754	0.901824	0.562785	0.81671	0.967651	0.616728	0.772444	0.331919
1245	0.258132	0.409666	0.489663	0.867826	0.93077	0.714302	NaN	0.224661	0.783346	1.18708	NaN	0.296216	0.40618	0.239696	0.698678	0.91121	0.859527	0.33773	0.904227	0.562734	0.817571	0.975063	0.62141	0.775953	0.332307
1246	0.258646	0.40801	0.489525	0.870828	0.929101	0.714816	NaN	0.225427	0.78302	1.18728	NaN	0.294855	0.407556	0.241072	0.697331	0.915554	0.854961	0.341703	0.906748	0.55984	0.81362	0.970699	0.624042	0.779323	0.330662
1247	0.260378	0.408639	0.489986	0.873304	0.927474	0.715351	NaN	0.226896	0.781015	1.18394	NaN	0.293345	0.41151	0.241098	0.697135	0.919825	0.854196	0.339489	0.906299	0.558642	0.813761	0.978487	0.632354	0.782579	0.331993
1248	0.258494	0.407779	0.490827	0.872356	0.925898	0.715891	NaN	0.226794	0.778588	1.18273	NaN	0.29314	0.414013	0.24454	0.69589	0.922247	0.855938	0.337809	0.906314	0.558145	0.814972	0.979728	0.635845	0.78574	0.329893
1249	0.256153	0.41169	0.489409	0.868949	0.924355	0.716427	NaN	0.223524	0.778565	1.18057	NaN	0.292897	0.416007	0.245189	0.694569	0.928911	0.855534	0.339983	0.906351	0.55556	0.814095	0.986312	0.645764	0.788823	0.329281
1250	0.253661	0.411082	0.488579	0.87211	0.922867	0.716955	NaN	0.222298	0.777198	1.18045	NaN	0.292928	0.418054	0.245059	0.695464	0.932829	0.857594	0.336425	0.908563	0.557923	0.812617	0.987855	0.65463	0.791845	0.328611
1251	0.253261	0.410715	0.486735	0.87708	0.921455	0.717469	NaN	0.222144	0.77645	1.17809	NaN	0.291433	0.415335	0.246955	0.696973	0.936	0.858613	0.334686	0.909996	0.554686	0.811398	0.989021	0.661529	0.794815	0.327768
1252	0.252843	0.412214	0.485225	0.878291	0.920144	0.717979	NaN	0.225121	0.774193	1.17507	NaN	0.291024	0.41501	0.249241	0.695421	0.938656	0.85547	0.335338	0.911466	0.55609	0.811302	0.978148	0.669176	0.797742	0.328371
1253	0.252671	0.40911	0.484118	0.879169	0.918973	0.718497	NaN	0.226271	0.773051	1.174	NaN	0.289066	0.417231	0.25202	0.694176	0.941416	0.851541	0.331108	0.912142	0.555885	0.809148	0.973934	0.68145	0.800641	0.329612
1254	0.246925	0.406709	0.484844	0.879977	0.917978	0.719029	NaN	0.223077	0.772097	1.17229	NaN	0.289711	0.41956	0.25502	0.692804	0.946098	0.85409	0.332156	0.914244	0.55383	0.808004	0.975853	0.690122	0.803518	0.326726
1255	0.247248	0.404875	0.48413	0.878801	0.917179	0.719563	NaN	0.220471	0.770885	1.16862	NaN	0.290143	0.422962	0.254397	0.694466	0.947698	0.855237	0.324446	0.916221	0.551707	0.807201	0.967426	0.694222	0.806365	0.32733
1256	0.247743	0.40565	0.483646	0.879556	0.91658	0.720083	NaN	0.220331	0.770762	1.16904	NaN	0.289388	0.424912	0.256137	0.694799	0.950589	0.857615	0.328775	0.916904	0.550252	0.807959	0.962422	0.697962	0.809164	0.326726
1257	0.245251	0.40456	0.483161	0.881277	0.916165	0.720574	NaN	0.215413	0.770624	1.1688	NaN	0.290017	0.426581	0.259605	0.694688	0.953011	0.853729	0.32927	0.918088	0.551621	0.807342	0.962234	0.700594	0.811907	0.326635
1258	0.241521	0.403952	0.483242	0.880767	0.915919	0.721018	NaN	0.217967	0.768183	1.1679	NaN	0.290411	0.427112	0.263436	0.694415	0.954669	0.854154	0.330001	0.918337	0.550337	0.805775	0.968818	0.71079	0.814588	0.327553
1259	0.243842	0.405619	0.482989	0.883314	0.91583	0.721407	NaN	0.216332	0.76883	1.16557	NaN	0.291701	0.428249	0.266553	0.693358	0.954904	0.858762	0.331563	0.917779	0.547204	0.804349	0.964792	0.71273	0.817199	0.328115
1260	0.244052	0.40846	0.47953	0.881997	0.915897	0.721723	NaN	0.213037	0.766454	1.1641	NaN	0.293628	0.430059	0.269163	0.692846	0.958794	0.853814	0.330634	0.917779	0.545834	0.802217	0.961218	0.718437	0.819738	0.330381
1261	0.241369	0.406185	0.479726	0.88233	0.916113	0.721945	NaN	0.212168	0.765665	1.161	NaN	0.295382	0.430709	0.272098	0.690468	0.959161	0.852157	0.334528	0.916191	0.547221	0.800843	0.964378	0.720127	0.82221	0.330182
1262	0.240094	0.404958	0.478308	0.88089	0.91646	0.722058	NaN	0.212628	0.763573	1.15699	NaN	0.295225	0.432247	0.271306	0.692557	0.959571	0.853474	0.337058	0.917073	0.549841	0.799439	0.973897	0.722039	0.824615	0.330695
1263	0.24076	0.404896	0.478827	0.880732	0.916917	0.722065	NaN	0.213943	0.761995	1.1561	NaN	0.296767	0.434533	0.273436	0.693025	0.962683	0.857743	0.338679	0.917198	0.550902	0.798347	0.965469	0.726666	0.826926	0.332448
1264	0.242415	0.403092	0.477248	0.881909	0.917461	0.72197	NaN	0.214173	0.76082	1.15425	NaN	0.297624	0.435129	0.275617	0.693605	0.963138	0.860036	0.33856	0.918617	0.551519	0.796489	0.961255	0.731598	0.829108	0.332373
1265	0.240227	0.404382	0.475738	0.880697	0.918062	0.721774	NaN	0.212257	0.759944	1.15407	NaN	0.298545	0.437556	0.276591	0.695404	0.96713	0.855853	0.337651	0.920153	0.548231	0.793956	0.959374	0.734978	0.831133	0.33325
1266	0.236231	0.405357	0.473905	0.882207	0.918681	0.721477	NaN	0.209702	0.76015	1.15235	NaN	0.298128	0.437957	0.27863	0.692454	0.968393	0.854769	0.335022	0.919307	0.549241	0.793786	0.960051	0.739605	0.832947	0.334614
1267	0.23488	0.404246	0.472072	0.880908	0.919286	0.721096	NaN	0.209383	0.75899	1.15078	NaN	0.300755	0.439983	0.281332	0.692778	0.967527	0.859909	0.339549	0.918573	0.550063	0.792248	0.95644	0.745728	0.834501	0.337616
1268	0.23391	0.403763	0.471023	0.88154	0.919859	0.720649	NaN	0.208642	0.757471	1.14869	NaN	0.302997	0.441489	0.284085	0.693094	0.968099	0.863604	0.342059	0.919984	0.548385	0.791423	0.959337	0.752045	0.835782	0.340104
1269	0.231455	0.401761	0.470159	0.882365	0.920387	0.720165	NaN	0.209038	0.755379	1.14481	NaN	0.303005	0.442995	0.289072	0.695021	0.969508	0.862351	0.347119	0.921387	0.547871	0.793028	0.952489	0.75476	0.836793	0.341816
1270	0.229667	0.400796	0.470528	0.885175	0.920853	0.719669	NaN	0.206892	0.753159	1.14483	NaN	0.304657	0.442886	0.292539	0.6941	0.96873	0.859272	0.34791	0.92113	0.549139	0.793927	0.942369	0.763958	0.837542	0.342659
1271	0.228906	0.400209	0.469271	0.887387	0.921226	0.719173	NaN	0.206266	0.750879	1.14169	NaN	0.304445	0.44566	0.294137	0.693435	0.970271	0.860143	0.350203	0.922372	0.548779	0.792939	0.927809	0.765621	0.838034	0.34261
1272	0.228125	0.399056	0.471692	0.886123	0.921482	0.71869	NaN	0.202434	0.749645	1.13963	NaN	0.304429	0.449278	0.29489	0.691917	0.968084	0.863307	0.352595	0.923078	0.546022	0.792983	0.92589	0.775152	0.838282	0.343106
1273	0.230142	0.400146	0.471219	0.8837	0.921608	0.718229	NaN	0.202447	0.747718	1.13754	NaN	0.30579	0.449051	0.294708	0.693111	0.968099	0.8673	0.354058	0.923526	0.545663	0.793392	0.915807	0.780998	0.838314	0.34466
1274	0.227212	0.40044	0.472649	0.88679	0.921593	0.717791	NaN	0.199803	0.745745	1.13503	NaN	0.304578	0.447762	0.295319	0.693384	0.969082	0.868298	0.351389	0.924114	0.543077	0.791891	0.91434	0.789032	0.838154	0.346455
1275	0.228297	0.399873	0.469444	0.885631	0.921427	0.717362	NaN	0.198576	0.743286	1.12939	NaN	0.304374	0.447458	0.29515	0.6952	0.968378	0.871569	0.349887	0.925282	0.54407	0.792939	0.911255	0.794352	0.837826	0.349117
1276	0.223692	0.397556	0.467104	0.879363	0.921115	0.716915	NaN	0.198602	0.742227	1.1315	NaN	0.305491	0.450004	0.295565	0.696922	0.967189	0.870846	0.34538	0.924151	0.546622	0.79074	0.903805	0.797178	0.837372	0.352127
1277	0.22255	0.39634	0.465824	0.872163	0.920662	0.71643	NaN	0.197197	0.740006	1.13346	NaN	0.304539	0.451521	0.296072	0.69572	0.966602	0.876135	0.347278	0.926399	0.548334	0.79019	0.899516	0.800863	0.836815	0.354368
1278	0.219886	0.396938	0.46511	0.868335	0.920048	0.7159	NaN	0.194348	0.737905	1.13233	NaN	0.304956	0.451976	0.297085	0.695131	0.966367	0.880127	0.343818	0.924871	0.548625	0.788578	0.888907	0.807263	0.83617	0.355542
1279	0.217774	0.397294	0.461986	0.867439	0.91924	0.715315	NaN	0.192738	0.735446	1.13007	NaN	0.30461	0.45151	0.299474	0.693946	0.963872	0.875943	0.345874	0.926539	0.54693	0.790829	0.885784	0.810283	0.835454	0.354732
1280	0.215187	0.396434	0.465744	0.867193	0.91822	0.714663	NaN	0.19468	0.733171	1.12718	NaN	0.303037	0.45345	0.300474	0.694364	0.959571	0.881975	0.34625	0.928861	0.547118	0.790911	0.887816	0.816406	0.83469	0.357072
1281	0.211704	0.396969	0.463646	0.863734	0.916988	0.713935	NaN	0.193914	0.732262	1.12516	NaN	0.301597	0.453872	0.305643	0.69514	0.960012	0.885607	0.345202	0.93017	0.546433	0.790732	0.886349	0.822335	0.833902	0.359345
1282	0.211286	0.394935	0.459646	0.864068	0.915561	0.713132	NaN	0.193083	0.7314	1.12533	NaN	0.301078	0.45501	0.306955	0.695788	0.958456	0.8903	0.344728	0.933469	0.551861	0.789923	0.879238	0.823443	0.833086	0.359089
1283	0.208926	0.393687	0.460349	0.863629	0.913971	0.712271	NaN	0.192368	0.730918	1.12281	NaN	0.301723	0.454468	0.311111	0.694986	0.958852	0.891978	0.343779	0.933506	0.554772	0.788467	0.862609	0.831451	0.83224	0.360321
1284	0.212104	0.393698	0.461628	0.864349	0.91224	0.711365	NaN	0.187552	0.730574	1.12148	NaN	0.301762	0.454197	0.3135	0.695362	0.961524	0.893996	0.344629	0.936674	0.552306	0.787553	0.856062	0.836188	0.83135	0.360007
1285	0.212523	0.396099	0.46232	0.86844	0.910394	0.71043	NaN	0.186185	0.728652	1.11963	NaN	0.303304	0.454121	0.310929	0.695975	0.959982	0.896289	0.347792	0.937776	0.552786	0.787895	0.852526	0.845858	0.830403	0.362603
1286	0.209231	0.397389	0.462735	0.867369	0.908451	0.709478	NaN	0.184895	0.726229	1.11917	NaN	0.304571	0.45657	0.314409	0.694722	0.962037	0.894803	0.348879	0.938401	0.551313	0.787895	0.845565	0.84644	0.829401	0.365324
1287	0.210163	0.396434	0.462067	0.866737	0.906437	0.708511	NaN	0.18584	0.723913	1.11431	NaN	0.304547	0.460795	0.313046	0.695413	0.959351	0.893465	0.35135	0.937181	0.55532	0.789024	0.842631	0.849626	0.828358	0.366101
1288	0.207442	0.396749	0.462286	0.867035	0.904369	0.70753	NaN	0.184001	0.722747	1.11837	NaN	0.302108	0.461759	0.315098	0.695259	0.957884	0.893422	0.351409	0.938188	0.554635	0.787412	0.836009	0.854059	0.827299	0.36682
1289	0.209821	0.396382	0.464222	0.869863	0.902272	0.706554	NaN	0.184499	0.720559	1.11721	NaN	0.302785	0.464273	0.316643	0.69618	0.957473	0.888431	0.353821	0.9389	0.553077	0.786327	0.83473	0.858575	0.826239	0.369507
1290	0.204303	0.397001	0.464948	0.871144	0.900169	0.705618	NaN	0.18326	0.718742	1.11309	NaN	0.30236	0.467523	0.316137	0.69433	0.957414	0.88463	0.356805	0.941664	0.551142	0.784834	0.837364	0.864255	0.825183	0.371814
1291	0.202267	0.397703	0.465617	0.871882	0.898081	0.704748	NaN	0.182404	0.71882	1.11234	NaN	0.3021	0.469138	0.315812	0.693042	0.95621	0.887327	0.356272	0.944346	0.555269	0.784901	0.833714	0.865612	0.824149	0.372451
1292	0.202799	0.39742	0.465237	0.869494	0.896028	0.703954	NaN	0.181421	0.717417	1.11297	NaN	0.301416	0.470633	0.316604	0.69398	0.955227	0.886584	0.3539	0.946808	0.556142	0.783304	0.838681	0.870849	0.823167	0.373328
1293	0.203465	0.398248	0.466781	0.864963	0.89403	0.703239	NaN	0.182276	0.716632	1.10929	NaN	0.3014	0.472106	0.318111	0.694799	0.952688	0.883695	0.355738	0.948454	0.559823	0.784166	0.836687	0.870682	0.822246	0.375122
1294	0.206434	0.397693	0.466412	0.862733	0.892104	0.702597	NaN	0.180973	0.714531	1.10986	NaN	0.301943	0.470893	0.320344	0.695967	0.952585	0.886414	0.358743	0.948528	0.559498	0.782123	0.828071	0.873813	0.821383	0.374254
1295	0.205654	0.399569	0.465917	0.862926	0.890275	0.702011	NaN	0.180744	0.712512	1.10768	NaN	0.302722	0.471001	0.32237	0.69676	0.951748	0.889982	0.357715	0.950571	0.558539	0.782472	0.828071	0.876473	0.820588	0.376354
1296	0.205882	0.398343	0.465248	0.858747	0.888573	0.701475	NaN	0.179671	0.711141	1.1065	NaN	0.303831	0.471543	0.325773	0.69682	0.950941	0.89098	0.356469	0.953158	0.557255	0.783044	0.822277	0.879936	0.819883	0.376288
1297	0.206681	0.397955	0.463888	0.860925	0.887034	0.700983	NaN	0.17939	0.7102	1.10609	NaN	0.302132	0.474132	0.324604	0.698226	0.951088	0.888007	0.360581	0.954848	0.55669	0.782695	0.817198	0.882485	0.819283	0.37943
1298	0.207024	0.397315	0.464049	0.864033	0.885691	0.700527	NaN	0.180629	0.70876	1.10409	NaN	0.301487	0.473894	0.32811	0.698388	0.949092	0.889345	0.362518	0.957604	0.556262	0.782762	0.809448	0.881488	0.818808	0.381059
1299	0.209421	0.396812	0.463692	0.86182	0.88456	0.700096	NaN	0.179185	0.707558	1.10211	NaN	0.301526	0.472214	0.328994	0.697655	0.948108	0.885288	0.365167	0.957935	0.555371	0.782078	0.801434	0.879798	0.818463	0.382324
1300	0.209174	0.40002	0.46564	0.859766	0.883656	0.699676	NaN	0.179543	0.704576	1.10239	NaN	0.302895	0.476461	0.329149	0.697229	0.948079	0.887412	0.369022	0.958971	0.555885	0.781937	0.798951	0.882014	0.818263	0.383514
1301	0.209554	0.398175	0.465744	0.85808	0.882977	0.699247	NaN	0.175877	0.704879	1.10017	NaN	0.302462	0.477762	0.328812	0.697246	0.945775	0.887008	0.368172	0.959441	0.554224	0.781009	0.801697	0.886226	0.81822	0.383333
1302	0.208546	0.398825	0.464061	0.85952	0.882513	0.698808	NaN	0.172632	0.703855	1.09851	NaN	0.303406	0.479517	0.330123	0.69884	0.944498	0.888049	0.375189	0.961132	0.551895	0.783111	0.799252	0.885948	0.81833	0.384209
1303	0.211952	0.400094	0.462528	0.856183	0.88226	0.698368	NaN	0.173437	0.701107	1.09914	NaN	0.304177	0.477697	0.32889	0.698158	0.943632	0.890937	0.378727	0.961293	0.555217	0.783044	0.792367	0.889689	0.818594	0.387161
1304	0.212466	0.399569	0.465018	0.858291	0.882231	0.69794	NaN	0.17276	0.699653	1.09745	NaN	0.304083	0.47592	0.331058	0.697851	0.942472	0.895567	0.385171	0.962418	0.553608	0.783861	0.792141	0.894233	0.81901	0.389038
1305	0.213093	0.397808	0.464176	0.860661	0.882441	0.697538	NaN	0.171738	0.696795	1.09383	NaN	0.304051	0.47761	0.33411	0.697135	0.942326	0.895503	0.385507	0.964843	0.555885	0.78216	0.791727	0.899081	0.819558	0.388013
1306	0.214882	0.398856	0.465075	0.859116	0.882896	0.697182	NaN	0.172389	0.695368	1.09062	NaN	0.303855	0.477242	0.334149	0.694807	0.942135	0.894038	0.390153	0.968554	0.554584	0.782576	0.78804	0.901824	0.820208	0.38941
1307	0.21747	0.399108	0.466435	0.857079	0.883586	0.696885	NaN	0.171303	0.694607	1.0884	NaN	0.3052	0.4793	0.334123	0.695447	0.938744	0.892721	0.38956	0.972332	0.555423	0.780006	0.783488	0.902849	0.820938	0.389782
1308	0.216804	0.397085	0.464845	0.857097	0.884485	0.696656	NaN	0.170665	0.691996	1.08945	NaN	0.304358	0.482691	0.333058	0.695438	0.937996	0.890555	0.394086	0.974625	0.557803	0.778319	0.785369	0.910856	0.821721	0.389493
1309	0.214996	0.394191	0.46609	0.855797	0.88556	0.696489	NaN	0.171074	0.691478	1.08634	NaN	0.303619	0.485151	0.334175	0.695489	0.937042	0.895334	0.396478	0.978527	0.557409	0.779761	0.776641	0.918198	0.822528	0.389211
1310	0.214711	0.394757	0.464141	0.853198	0.886781	0.69638	NaN	0.170831	0.68951	1.08673	NaN	0.30494	0.484793	0.333227	0.697033	0.936851	0.893422	0.400313	0.984421	0.556073	0.78161	0.774872	0.925014	0.823323	0.390692
1311	0.214254	0.3931	0.462839	0.855147	0.888138	0.696335	NaN	0.169285	0.689079	1.08715	NaN	0.305798	0.482583	0.336487	0.694867	0.9344	0.894357	0.404602	0.987545	0.55556	0.782517	0.768439	0.933686	0.824082	0.391684
1312	0.21688	0.393813	0.4633	0.857465	0.889624	0.696357	NaN	0.16949	0.687262	1.08715	NaN	0.306097	0.485595	0.335578	0.694841	0.933475	0.889875	0.403851	0.990462	0.553984	0.784337	0.776565	0.92989	0.824803	0.393949
1313	0.214749	0.39374	0.464879	0.85578	0.891238	0.696453	NaN	0.167842	0.686129	1.0874	NaN	0.306136	0.48566	0.333526	0.694066	0.933035	0.885755	0.407093	0.993336	0.550919	0.786194	0.775324	0.940502	0.825494	0.394297
1314	0.218631	0.395386	0.465006	0.857869	0.892974	0.696621	NaN	0.167037	0.685078	1.08551	NaN	0.306105	0.487404	0.334409	0.691994	0.930261	0.884056	0.409169	0.994431	0.55294	0.78814	0.773179	0.941139	0.826182	0.395338
1315	0.221371	0.395627	0.465628	0.860503	0.894829	0.696846	NaN	0.169745	0.683422	1.08481	NaN	0.308889	0.48878	0.336695	0.693307	0.928632	0.881826	0.418578	0.997635	0.552478	0.788155	0.77017	0.940613	0.826907	0.3981
1316	0.223521	0.399402	0.465847	0.86031	0.896799	0.697105	NaN	0.168583	0.683381	1.08458	NaN	0.308653	0.489127	0.335786	0.693247	0.929542	0.878407	0.421286	1.00133	0.552786	0.789663	0.776264	0.938285	0.827688	0.399233
1317	0.226318	0.400492	0.467496	0.858484	0.898874	0.697376	NaN	0.167241	0.682858	1.08322	NaN	0.309739	0.489658	0.33537	0.689871	0.92665	0.879257	0.422709	1.00274	0.551673	0.790324	0.771712	0.94028	0.828516	0.398605
1318	0.230066	0.402904	0.467876	0.856359	0.901052	0.697634	NaN	0.165683	0.681917	1.08024	NaN	0.311068	0.489159	0.333422	0.687245	0.925168	0.878959	0.422709	1.00532	0.554087	0.789544	0.772954	0.947428	0.829394	0.399001
1319	0.230276	0.406311	0.467311	0.852777	0.903332	0.697855	NaN	0.166258	0.682211	1.07551	NaN	0.311336	0.489203	0.333487	0.687006	0.923524	0.883908	0.427315	1.00897	0.552751	0.790049	0.772239	0.947456	0.830326	0.398877
1320	0.230751	0.407045	0.466724	0.853374	0.905734	0.698024	NaN	0.166309	0.68172	1.07204	NaN	0.312909	0.488986	0.332786	0.687918	0.920589	0.882209	0.429153	1.0113	0.550115	0.792344	0.777732	0.953357	0.831316	0.399382
1321	0.230219	0.408869	0.466262	0.852689	0.908269	0.698131	NaN	0.168353	0.680325	1.06978	NaN	0.315206	0.484955	0.334578	0.68953	0.920574	0.879618	0.429964	1.01519	0.552169	0.792463	0.77555	0.954549	0.832345	0.399531
1322	0.228753	0.411291	0.466539	0.854217	0.910942	0.698177	NaN	0.166411	0.679637	1.0656	NaN	0.316709	0.487707	0.335604	0.688046	0.919796	0.880446	0.433344	1.01909	0.550919	0.793139	0.779387	0.956045	0.833376	0.399084
1323	0.230028	0.411805	0.464015	0.848369	0.913748	0.698172	NaN	0.166398	0.67961	1.06356	NaN	0.319494	0.488455	0.33611	0.685343	0.92053	0.877133	0.442575	1.01947	0.553745	0.794796	0.776264	0.956959	0.834374	0.397389
1324	0.227136	0.41192	0.464568	0.848194	0.916674	0.698121	NaN	0.164929	0.678532	1.06205	NaN	0.32098	0.490308	0.339474	0.68432	0.918123	0.871271	0.446667	1.02189	0.553419	0.795353	0.777431	0.962944	0.835301	0.397207
1325	0.230885	0.415233	0.464856	0.849634	0.91971	0.698022	NaN	0.165082	0.67683	1.05904	NaN	0.32323	0.485822	0.340487	0.681456	0.914938	0.86817	0.45406	1.02619	0.553025	0.797678	0.775625	0.969843	0.836112	0.398183
1326	0.233054	0.416083	0.466066	0.853532	0.922865	0.697878	NaN	0.16309	0.676876	1.05546	NaN	0.32452	0.483829	0.338838	0.681515	0.914864	0.861714	0.459417	1.02811	0.552306	0.798792	0.774985	0.978348	0.836777	0.396976
1327	0.23646	0.416156	0.465917	0.856956	0.926145	0.697692	NaN	0.162515	0.675843	1.05177	NaN	0.32703	0.484414	0.338214	0.680262	0.912736	0.859612	0.469241	1.03191	0.554019	0.79984	0.77886	0.977822	0.837258	0.399481
1328	0.238762	0.417058	0.466804	0.856236	0.929545	0.697477	NaN	0.160458	0.675931	1.04974	NaN	0.329885	0.48475	0.33963	0.679716	0.91322	0.86182	0.470526	1.03448	0.555406	0.798725	0.771223	0.979401	0.837517	0.400399
1329	0.238324	0.42013	0.464683	0.857746	0.933034	0.697248	NaN	0.15706	0.675077	1.04915	NaN	0.333008	0.486732	0.338201	0.677517	0.913881	0.858125	0.47527	1.03761	0.55121	0.798822	0.764714	0.979567	0.837546	0.401366
1330	0.241959	0.422594	0.463519	0.859204	0.93658	0.697017	NaN	0.153203	0.673288	1.04533	NaN	0.338326	0.486765	0.335669	0.67507	0.911929	0.854833	0.480983	1.04002	0.553043	0.797581	0.762231	0.97591	0.837367	0.401201
1331	0.245745	0.425844	0.462482	0.858027	0.940143	0.696791	NaN	0.151555	0.671352	1.04471	NaN	0.341528	0.487122	0.334253	0.673245	0.91096	0.853219	0.485609	1.04136	0.553043	0.799505	0.769041	0.976104	0.837003	0.401432
1332	0.248238	0.429189	0.461836	0.856974	0.943687	0.696584	NaN	0.150622	0.670384	1.04413	NaN	0.344722	0.490459	0.330864	0.67177	0.909639	0.850097	0.486755	1.04561	0.551245	0.801504	0.770922	0.972059	0.836483	0.403549
1333	0.247267	0.429283	0.462677	0.85678	0.947183	0.696414	NaN	0.152411	0.668788	1.04059	NaN	0.346468	0.491727	0.328487	0.668956	0.907027	0.851435	0.491045	1.04846	0.552032	0.802536	0.773819	0.973167	0.835852	0.405203
1334	0.250521	0.429042	0.461997	0.851758	0.950611	0.696306	NaN	0.153752	0.668829	1.03779	NaN	0.347215	0.492908	0.331162	0.66749	0.906572	0.850225	0.495492	1.0525	0.550782	0.803532	0.773857	0.969704	0.835131	0.404566
1335	0.254384	0.430006	0.461732	0.851109	0.95396	0.696278	NaN	0.154046	0.668521	1.03466	NaN	0.349308	0.491944	0.330435	0.668914	0.904399	0.852709	0.499268	1.05486	0.550663	0.805099	0.772766	0.97688	0.834351	0.407535
1336	0.255564	0.431642	0.461225	0.850266	0.957224	0.696335	NaN	0.152526	0.668489	1.03243	NaN	0.351747	0.490828	0.331578	0.666808	0.904928	0.853453	0.499307	1.05853	0.54782	0.802559	0.76795	0.978515	0.833546	0.411198
1337	0.260967	0.432439	0.460372	0.850037	0.960408	0.696457	NaN	0.150622	0.667563	1.02546	NaN	0.355208	0.490091	0.328409	0.665009	0.903768	0.852263	0.504486	1.06027	0.549498	0.805263	0.769869	0.985136	0.832754	0.414588
1338	0.262775	0.435395	0.457871	0.847421	0.963521	0.696607	NaN	0.149306	0.66648	1.02424	NaN	0.356419	0.489192	0.328708	0.662741	0.903783	0.857828	0.503261	1.06396	0.55157	0.807476	0.764112	0.984693	0.832003	0.415282
1339	0.267152	0.434515	0.455876	0.845349	0.966592	0.696739	NaN	0.150239	0.665328	1.02059	NaN	0.360282	0.488856	0.32963	0.661624	0.901479	0.857042	0.505692	1.06382	0.55496	0.809846	0.756889	0.984721	0.831303	0.415274
1340	0.270291	0.436297	0.453214	0.842926	0.969646	0.696814	NaN	0.150673	0.66258	1.01704	NaN	0.362225	0.487263	0.331149	0.659612	0.901772	0.858656	0.513164	1.0661	0.553864	0.813322	0.756625	0.991065	0.830662	0.417043
1341	0.272384	0.437199	0.451692	0.841152	0.972702	0.696814	NaN	0.149741	0.660672	1.01254	NaN	0.36534	0.49073	0.331487	0.657898	0.901112	0.857403	0.518897	1.06662	0.551296	0.814563	0.754293	0.988766	0.830078	0.419284
1342	0.272803	0.434703	0.452626	0.842118	0.975765	0.696719	NaN	0.147135	0.659213	1.00952	NaN	0.369824	0.488997	0.330162	0.653678	0.902036	0.856829	0.520972	1.06973	0.550577	0.815655	0.75561	0.996163	0.829542	0.420268
1343	0.276703	0.43657	0.453778	0.840818	0.978844	0.696509	NaN	0.144721	0.659603	1.00614	NaN	0.372522	0.489918	0.328214	0.64979	0.901435	0.853495	0.520557	1.07144	0.55157	0.817802	0.754406	1.00151	0.829031	0.422443
1344	0.27853	0.437094	0.454412	0.836815	0.981953	0.696166	NaN	0.143111	0.659842	1.00417	NaN	0.376102	0.489506	0.327123	0.648068	0.897971	0.85409	0.522791	1.07211	0.555628	0.820119	0.750342	1.00614	0.828504	0.424047
1345	0.28009	0.439149	0.456799	0.836569	0.985091	0.695661	NaN	0.140467	0.659681	1.00063	NaN	0.377549	0.488477	0.325825	0.646158	0.896943	0.85135	0.531785	1.07413	0.557768	0.819436	0.747859	1.00697	0.827917	0.426734
1346	0.280357	0.441005	0.456522	0.833215	0.988251	0.694976	NaN	0.137899	0.658736	0.99714	NaN	0.381593	0.487068	0.324214	0.645024	0.899174	0.854663	0.536054	1.07557	0.558762	0.820201	0.745451	1.01254	0.827248	0.426982
1347	0.283934	0.440439	0.454216	0.830634	0.991421	0.694102	NaN	0.134948	0.657016	0.993845	NaN	0.386202	0.486245	0.322253	0.642833	0.899483	0.854663	0.54151	1.076	0.561981	0.821605	0.748311	1.02005	0.826495	0.42833
1348	0.287683	0.441948	0.455335	0.825102	0.994583	0.693035	NaN	0.133122	0.656043	0.991899	NaN	0.388728	0.488108	0.32176	0.639516	0.898323	0.857191	0.550089	1.07626	0.561398	0.823945	0.745564	1.02733	0.825668	0.429595
1349	0.287797	0.441173	0.454712	0.823048	0.997714	0.69178	NaN	0.128855	0.654782	0.991374	NaN	0.391426	0.485887	0.320734	0.637419	0.896474	0.854854	0.552204	1.0761	0.565405	0.824703	0.742818	1.03046	0.824762	0.431629
1350	0.292002	0.443332	0.453098	0.819079	1.00079	0.690349	NaN	0.127961	0.65191	0.990539	NaN	0.396051	0.483742	0.321422	0.635355	0.896063	0.852072	0.555407	1.07737	0.567066	0.825126	0.734654	1.03639	0.823763	0.433283
1351	0.292744	0.445524	0.450954	0.814233	1.00379	0.688754	NaN	0.128842	0.649455	0.988378	NaN	0.400488	0.483092	0.317877	0.63319	0.894169	0.850225	0.55088	1.07794	0.572511	0.826248	0.735632	1.03628	0.822646	0.434068
1352	0.291697	0.445377	0.45243	0.809246	1.00668	0.687012	NaN	0.124065	0.649538	0.983472	NaN	0.4024	0.482052	0.318007	0.630837	0.892951	0.847081	0.553094	NaN	0.573247	0.82812	0.736798	1.03637	0.821397	0.436326
1353	0.295027	0.446855	0.450874	0.804873	1.00944	0.685136	NaN	0.122928	0.64901	0.980165	NaN	0.4052	0.481478	0.321357	0.628969	0.893934	0.841305	0.552086	NaN	0.576449	0.827964	0.736648	1.03886	0.820026	0.438352
1354	0.295998	0.445587	0.451508	0.802538	1.01203	0.683145	NaN	0.123183	0.64823	0.978565	NaN	0.408827	0.480611	0.322033	0.62804	0.891234	0.843513	0.557403	NaN	0.578179	0.829346	0.737363	1.04684	0.818543	0.440402
1355	0.297672	0.441885	0.448349	0.803521	1.01443	0.681064	NaN	0.123183	0.647776	0.975975	NaN	0.412784	0.480156	0.321591	0.626275	0.889018	0.841177	0.557996	NaN	0.580439	0.830133	0.743646	1.04781	0.81696	0.442527
1356	0.299061	0.442106	0.447196	0.805804	1.01665	0.678924	NaN	0.118265	0.646634	0.974363	NaN	0.415238	0.479658	0.32176	0.622669	0.888753	0.837503	0.566239	NaN	0.580627	0.832473	0.743984	1.05058	0.815295	0.443412
1357	0.300679	0.44241	0.446816	0.80187	1.01869	0.676755	NaN	0.117448	0.644849	0.970352	NaN	0.420273	0.478	0.322266	0.619736	0.887491	0.832767	0.567702	NaN	0.582305	0.834739	0.738755	1.04698	0.813563	0.445463
1358	0.304142	0.444454	0.446954	0.802257	1.02055	0.674585	NaN	0.114459	0.642661	0.968884	NaN	0.423734	0.473309	0.322175	0.617434	0.886361	0.832555	0.567326	NaN	0.582699	0.834754	0.744887	1.0467	0.811763	0.447984
1359	0.30515	0.444098	0.447035	0.801361	1.02223	0.672418	NaN	0.11359	0.64128	0.968227	NaN	0.426078	0.474381	0.322942	0.613512	0.884776	0.836399	0.567287	NaN	0.583675	0.83306	0.739996	1.04706	0.809892	0.450192
1360	0.305873	0.446415	0.447139	0.796567	1.02373	0.670251	NaN	0.111827	0.638817	0.966186	NaN	0.429524	0.475096	0.322695	0.61167	0.884952	0.833468	0.566536	NaN	0.583264	0.833439	0.735858	1.0457	0.807944	0.450539
1361	0.306406	0.445041	0.443	0.789333	1.02506	0.668088	NaN	0.110013	0.638665	0.965064	NaN	0.432898	0.471987	0.323864	0.609436	0.886933	0.832958	0.570627	NaN	0.584326	0.833134	0.72649	1.05277	0.80592	0.449531
1362	0.308347	0.446247	0.440453	0.788384	1.02624	0.665932	NaN	0.110345	0.637046	0.961291	NaN	0.436848	0.472312	0.323695	0.607706	0.887711	0.830665	0.569382	NaN	0.587631	0.831515	0.725474	1.05146	0.803812	0.450118
1363	0.307738	0.444339	0.44209	0.785329	1.02731	0.663781	NaN	0.110946	0.635518	0.958868	NaN	0.441143	0.472507	0.324292	0.606657	0.889458	0.830325	0.572624	NaN	0.588076	0.831017	0.727656	1.05304	0.801614	0.452193
1364	0.309393	0.443091	0.443196	0.782063	1.02831	0.661627	NaN	0.108723	0.634045	0.958844	NaN	0.443723	0.472604	0.322149	0.605148	0.890001	0.828286	0.569263	NaN	0.591586	0.830839	0.723141	1.05706	0.799335	0.450209
1365	0.310801	0.439128	0.442343	0.781448	1.02926	0.659458	NaN	0.109272	0.63244	0.955561	NaN	0.445249	0.473255	0.325669	0.604031	0.887682	0.827606	0.568888	NaN	0.591278	0.830809	0.719529	1.05922	0.796988	0.450812
1366	0.30888	0.439453	0.439266	0.77841	1.03019	0.657254	NaN	0.110001	0.63054	0.954594	NaN	0.446028	0.472702	0.325695	0.602607	0.890867	0.8275	0.571161	NaN	0.594891	0.831158	0.712042	1.05737	0.794584	0.455426
1367	0.308347	0.4396	0.438816	0.776391	1.03111	0.655003	NaN	0.110844	0.630472	0.956349	NaN	0.447924	0.47423	0.326435	0.600706	0.890764	0.824739	0.574047	NaN	0.596603	0.831619	0.710876	1.05637	0.79212	0.457254
1368	0.312932	0.438331	0.437963	0.775987	1.03202	0.652705	NaN	0.110179	0.628838	0.956636	NaN	0.450708	0.477263	0.323955	0.598387	0.891748	0.822403	0.575609	NaN	0.597956	0.832376	0.708732	1.05612	0.789586	0.459164
1369	0.316586	0.4409	0.436983	0.771738	1.03289	0.650361	NaN	0.107497	0.629439	0.955132	NaN	0.453721	0.476342	0.323474	0.596238	0.893435	0.818347	0.575885	NaN	0.603726	0.831151	0.708243	1.05568	0.786974	0.46071
1370	0.31904	0.440124	0.433629	0.769718	1.0337	0.647978	NaN	0.106947	0.627903	0.954594	NaN	0.456168	0.477177	0.323656	0.593552	0.89618	0.816223	0.580649	1.07759	0.604051	0.831752	0.704631	1.05612	0.784299	0.46281
1371	0.320448	0.435343	0.431634	0.766031	1.03441	0.645577	NaN	0.108289	0.627191	0.956206	NaN	0.458048	0.475324	0.323994	0.591736	0.895476	0.810298	0.583259	1.07691	0.607339	0.831396	0.707641	1.06077	0.781586	0.463645
1372	0.32433	0.433854	0.432418	0.763467	1.03497	0.643188	NaN	0.107254	0.626494	0.955609	NaN	0.461163	0.47346	0.323734	0.591762	0.894184	0.807728	0.582962	1.07874	0.604308	0.831998	0.705948	1.05928	0.778847	0.466175
1373	0.326594	0.434745	0.432683	0.763045	1.03535	0.640852	NaN	0.107752	0.625856	0.956767	NaN	0.464137	0.474533	0.323877	0.589161	0.894052	0.799636	0.584781	1.07823	0.604103	0.831775	0.707979	1.06421	0.776096	0.46687
1374	0.327565	0.432082	0.430943	0.763063	1.0355	0.638604	NaN	0.107727	0.625375	0.956051	NaN	0.467095	0.478217	0.326136	0.58732	0.898073	0.79936	0.580412	1.07687	0.603041	0.832206	0.709258	1.06737	0.773347	0.467473
1375	0.329544	0.430499	0.428856	0.76222	1.0354	0.63647	NaN	0.111559	0.62293	0.956731	NaN	0.470682	0.479116	0.329383	0.586859	0.897501	0.803565	0.573533	1.07751	0.605438	0.831648	0.707264	1.06263	0.770611	0.467225
1376	0.329201	0.430027	0.42564	0.759972	1.03508	0.634476	NaN	0.113168	0.62198	0.958964	NaN	0.473632	0.480156	0.33076	0.584455	0.898675	0.798107	0.572703	1.07776	0.606431	0.832584	0.703427	1.06449	0.767918	0.467391
1377	0.330115	0.430331	0.426666	0.759972	1.03453	0.632651	NaN	0.11405	0.621673	0.957841	NaN	0.475457	0.481326	0.329695	0.58275	0.899438	0.7925	0.572881	1.07834	0.606808	0.833112	0.703991	1.06922	0.765287	0.467077
1378	0.333007	0.43051	0.424603	0.755653	1.03377	0.631018	NaN	0.116426	0.620952	0.95506	NaN	0.477203	0.479647	0.332266	0.581624	0.901919	0.791226	0.570706	1.07852	0.609616	0.833922	0.706775	1.07011	0.762732	0.467159
1379	0.337098	0.428874	0.424038	0.751579	1.03283	0.629594	NaN	0.12036	0.619567	0.955848	NaN	0.478769	0.478661	0.333422	0.580806	0.903122	0.790164	0.57041	1.0777	0.608555	0.835556	0.700756	1.07848	0.760275	0.467209
1380	0.33628	0.429493	0.423369	0.746241	1.03173	0.628387	NaN	0.121114	0.618525	0.952374	NaN	0.480389	0.478336	0.336682	0.579254	0.905236	0.784133	0.573098	1.07831	0.606466	0.835103	0.697859	1.08075	0.757935	0.46797
1381	0.33451	0.428916	0.421006	0.742623	1.03048	0.627386	NaN	0.120871	0.616255	0.951323	NaN	0.480358	0.474587	0.339967	0.578521	0.904825	0.783007	0.573928	1.07703	0.607562	0.835117	0.705759	1.08299	0.755718	0.466928
1382	0.336242	0.429126	0.417306	0.737777	1.02909	0.626575	NaN	0.122008	0.615984	0.951932	NaN	0.484724	0.475248	0.341227	0.577464	0.905985	0.77946	0.569105	1.07614	0.609188	0.835467	0.704179	1.08524	0.753616	0.467374
1383	0.336184	0.429744	0.412269	0.737689	1.02759	0.625926	NaN	0.118802	0.613309	0.954941	NaN	0.48776	0.472344	0.345448	0.576722	0.906953	0.773747	0.56527	1.07643	0.612442	0.836024	0.696015	1.08685	0.751623	0.468532
1384	0.337288	0.429943	0.410563	0.734247	1.02598	0.62541	NaN	0.118636	0.612708	0.958044	NaN	0.489719	0.470958	0.346993	0.571939	0.906396	0.76848	0.562226	1.07565	0.612219	0.834865	0.691388	1.08693	0.749726	0.467192
1385	0.340009	0.430552	0.408684	0.731877	1.02432	0.624997	NaN	0.118764	0.610245	0.958999	NaN	0.491796	0.471207	0.348201	0.570532	0.905471	0.767249	0.560823	1.07533	0.614582	0.837235	0.688829	1.0879	0.747898	0.463505
1386	0.340827	0.431244	0.407289	0.727241	1.02263	0.624653	NaN	0.121242	0.609089	0.958104	NaN	0.49366	0.471922	0.351928	0.568835	0.906278	0.761727	0.558767	1.07594	0.612955	0.837287	0.691312	1.08421	0.746106	0.462711
1387	0.341741	0.429105	0.406274	0.723957	1.02093	0.624335	NaN	0.121714	0.607217	0.95457	NaN	0.497601	0.471413	0.354175	0.567565	0.906513	0.760516	0.561495	1.0733	0.612322	0.837465	0.693043	1.08859	0.744334	0.461082
1388	0.34507	0.432229	0.406355	0.719216	1.01924	0.624012	NaN	0.121101	0.606038	0.958402	NaN	0.500598	0.470828	0.357032	0.566755	0.906102	0.761026	0.561653	1.07418	0.612253	0.835541	0.692366	1.08668	0.742582	0.462124
1389	0.345451	0.433697	0.405617	0.717091	1.01758	0.623668	NaN	0.121523	0.605116	0.959537	NaN	0.503879	0.469939	0.357993	0.565391	0.904561	0.757352	0.557403	1.07337	0.61162	0.833142	0.693306	1.08424	0.740839	0.461189
1390	0.347259	0.436025	0.40692	0.71739	1.01595	0.623287	NaN	0.12151	0.603698	0.960718	NaN	0.506388	0.467772	0.358097	0.564462	0.905045	0.75629	0.556059	1.07601	0.61162	0.833216	0.689807	1.08945	0.739099	0.459651
1391	0.35192	0.437534	0.404153	0.713368	1.01432	0.622865	NaN	0.120922	0.602469	0.963034	NaN	0.508929	0.470102	0.358318	0.563814	0.904957	0.756502	0.5577	1.07551	0.611791	0.833647	0.687023	1.08546	0.737345	0.458295
1392	0.350779	0.437755	0.401352	0.711665	1.01266	0.622397	NaN	0.122941	0.600212	0.962199	NaN	0.512737	0.469127	0.360019	0.562833	0.904869	0.757267	0.561969	1.07494	0.609514	0.833179	0.680665	1.08701	0.735557	0.458676
1393	0.351083	0.437765	0.398666	0.707767	1.01096	0.621873	NaN	0.121267	0.598161	0.96424	NaN	0.513091	0.468888	0.362746	0.561375	0.90666	0.754294	0.560724	1.07483	0.607305	0.833253	0.68217	1.08732	0.733716	0.456609
1394	0.353348	0.438751	0.394736	0.703587	1.00918	0.621293	NaN	0.122672	0.595353	0.965672	NaN	0.516253	0.467989	0.365058	0.560386	0.904238	0.754102	0.557225	1.07662	0.608161	0.834412	0.67916	1.08698	0.731809	0.45445
1395	0.353785	0.440009	0.388269	0.701006	1.0073	0.620659	NaN	0.123988	0.594261	0.969469	NaN	0.517291	0.469138	0.369746	0.558502	0.900363	0.748177	0.555031	1.07646	0.607133	0.832584	0.680176	1.0887	0.729819	0.453243
1396	0.355155	0.441498	0.389214	0.698636	1.00531	0.619975	NaN	0.124921	0.592559	0.969946	NaN	0.517968	0.469343	0.370824	0.556507	0.900583	0.743972	0.550979	1.07418	0.606842	0.832027	0.677881	1.08299	0.727743	0.452168
1397	0.351939	0.44177	0.387738	0.70055	1.00322	0.619242	NaN	0.127616	0.590123	0.970925	NaN	0.521154	0.469094	0.372318	0.55614	0.901992	0.736072	0.541214	1.07637	0.610301	0.831322	0.675097	1.08247	0.72559	0.451978
1398	0.355212	0.441162	0.385652	0.697441	1.00105	0.61847	NaN	0.128945	0.589298	0.969242	NaN	0.52279	0.471478	0.375396	0.5551	0.901669	0.737027	0.54149	1.0784	0.606586	0.83254	0.678408	1.08069	0.723379	0.450358
1399	0.354679	0.439401	0.38413	0.698495	0.998824	0.617671	NaN	0.129072	0.587921	0.96929	NaN	0.522955	0.472518	0.375396	0.554614	0.900774	0.735158	0.539672	1.07864	0.604942	0.833156	0.681869	1.07327	0.72114	0.449737
1400	0.354946	0.440501	0.384672	0.697863	0.996555	0.61686	NaN	0.129481	0.586917	0.967714	NaN	0.525897	0.473103	0.381668	0.553079	0.900642	0.735902	0.541293	NaN	0.604531	0.830712	0.686271	1.07	0.718904	0.448613
1401	0.355726	0.440386	0.38307	0.701445	0.994265	0.616056	NaN	0.131691	0.585912	0.969266	NaN	0.52773	0.474988	0.384629	0.552184	0.903064	0.73021	0.542064	NaN	0.604462	0.830267	0.690635	1.07188	0.716691	0.447943
1402	0.357343	0.442452	0.380269	0.700971	0.991983	0.61528	NaN	0.132202	0.584247	0.970841	NaN	0.53164	0.474555	0.384435	0.549328	0.903577	0.72626	0.539968	NaN	0.603966	0.829464	0.688077	1.07377	0.714508	0.445049
1403	0.35761	0.446897	0.377929	0.69918	0.989727	0.614533	NaN	0.131423	0.58271	0.971295	NaN	0.534857	0.475313	0.385305	0.548646	0.906542	0.719549	0.537952	NaN	0.601158	0.830081	0.682697	1.07003	0.712355	0.444412
1404	0.356601	0.452349	0.377583	0.69623	0.987512	0.613804	NaN	0.1321	0.579778	0.973921	NaN	0.538736	0.474165	0.385928	0.547026	0.906513	0.721226	0.536173	NaN	0.59787	0.829583	0.674796	1.07152	0.710225	0.44285
1405	0.358257	0.453523	0.372695	0.690259	0.985343	0.613086	NaN	0.134693	0.576686	0.972119	NaN	0.541827	0.474804	0.387292	0.546276	0.908729	0.719485	0.5339	NaN	0.597802	0.829412	0.670356	1.06803	0.708113	0.441791
1406	0.359455	0.456323	0.373468	0.688029	0.983228	0.612377	NaN	0.135076	0.575681	0.973695	NaN	0.543283	0.473233	0.38924	0.54538	0.91052	0.725601	0.528108	NaN	0.594719	0.829821	0.668663	1.06983	0.706035	0.441303
1407	0.360883	0.457392	0.370148	0.683955	0.981181	0.611666	NaN	0.137209	0.575002	0.97576	NaN	0.547664	0.477621	0.392486	0.543718	0.91005	0.720547	0.527337	NaN	0.598127	0.8289	0.665202	1.06776	0.704015	0.440543
1408	0.364003	0.460024	0.370298	0.685343	0.979207	0.610938	NaN	0.135881	0.573144	0.973563	NaN	0.54897	0.476581	0.393058	0.543624	0.910006	0.714006	0.523166	NaN	0.597151	0.829435	0.668137	1.06837	0.70206	0.43807
1409	0.365031	0.460842	0.367704	0.68443	0.9773	0.610164	NaN	0.134565	0.571603	0.972107	NaN	0.548931	0.477827	0.393694	0.540785	0.912355	0.713602	0.522316	NaN	0.598469	0.828811	0.670131	1.07091	0.700153	0.43812
1410	0.366363	0.462991	0.367508	0.684219	0.975435	0.609328	NaN	0.134821	0.569162	0.970698	NaN	0.549662	0.479116	0.393746	0.538645	0.911606	0.711075	0.51777	NaN	0.598812	0.827748	0.667347	1.06668	0.698279	0.438203
1411	0.367637	0.46448	0.368096	0.679302	0.973579	0.608425	NaN	0.135268	0.566446	0.973062	NaN	0.551582	0.478303	0.396279	0.537809	0.911841	0.711754	0.517295	NaN	0.598983	0.827169	0.663471	1.0608	0.696436	0.439732
1412	0.366838	0.467227	0.361168	0.675773	0.971703	0.607459	NaN	0.13399	0.564543	0.974745	NaN	0.5531	0.477924	0.396188	0.536249	0.91074	0.709015	0.517533	NaN	0.597117	0.826136	0.65764	1.06316	0.694613	0.439038
1413	0.366971	0.470341	0.356972	0.671681	0.969779	0.606429	NaN	0.134565	0.562946	0.975032	NaN	0.553627	0.478195	0.397058	0.535737	0.911092	0.708675	0.514192	NaN	0.596346	0.826723	0.660123	1.05784	0.692798	0.440336
1414	0.363242	0.473528	0.35507	0.668678	0.967773	0.605352	NaN	0.134169	0.55984	0.978004	NaN	0.55627	0.478314	0.396058	0.533214	0.914307	0.706806	0.511523	NaN	0.594959	0.826686	0.661666	1.06487	0.690995	0.439426
1415	0.364098	0.477041	0.35228	0.666993	0.965646	0.604257	NaN	0.133288	0.558785	0.977538	NaN	0.558567	0.478704	0.396655	0.531372	0.914952	0.702261	0.508954	1.07665	0.591158	0.825371	0.671523	1.06302	0.689217	0.436731
1416	0.362823	0.478582	0.347255	0.665254	0.963387	0.603156	NaN	0.132368	0.555289	0.976751	NaN	0.561746	0.47904	0.39785	0.530664	0.918035	0.702091	0.507333	1.07577	0.589548	0.823485	0.672162	1.06258	0.687487	0.435094
1417	0.360464	0.480217	0.344765	0.663164	0.960995	0.602044	NaN	0.129762	0.553431	0.976381	NaN	0.56457	0.477621	0.400408	0.530707	0.918857	0.700137	0.499604	1.07632	0.586278	0.821828	0.670394	1.06402	0.685846	0.433151
1418	0.357857	0.481591	0.342448	0.660039	0.958479	0.600916	NaN	0.129966	0.549995	0.978852	NaN	0.565702	0.479083	0.401928	0.528294	0.919253	0.705893	0.498536	1.07646	0.584463	0.82058	0.662155	1.06382	0.684342	0.433134
1419	0.35721	0.48374	0.339162	0.657264	0.955871	0.59976	NaN	0.130209	0.547454	0.977204	NaN	0.567512	0.481001	0.401733	0.527945	0.917198	0.701964	0.493456	1.07637	0.582442	0.81769	0.662192	1.06515	0.683023	0.433655
1420	0.357001	0.487336	0.337456	0.652593	0.953205	0.598563	NaN	0.128727	0.546022	0.974256	NaN	0.569038	0.481337	0.400928	0.52664	0.915349	0.700944	0.490708	1.07599	0.580114	0.816947	0.654103	1.06357	0.681923	0.433506
1421	0.356221	0.491499	0.334148	0.653787	0.950507	0.597321	NaN	0.12837	0.542976	0.975915	NaN	0.567968	0.483764	0.402577	0.524611	0.917007	0.703387	0.485668	1.07717	0.579463	0.815878	0.65685	1.06615	0.68108	0.433514
1422	0.356696	0.494183	0.33016	0.649345	0.947798	0.596043	NaN	0.129289	0.541201	0.975521	NaN	0.568975	0.482778	0.399967	0.523929	0.918475	0.704661	0.481042	1.07709	0.579275	0.816687	0.653614	1.06055	0.680548	0.434523
1423	0.358295	0.498136	0.32624	0.644832	0.945088	0.594739	NaN	0.127795	0.538338	0.97527	NaN	0.568983	0.481684	0.399525	0.52392	0.919957	0.704427	0.485806	1.07683	0.581723	0.816242	0.650567	1.05407	0.680367	0.433324
1424	0.357267	0.500505	0.324753	0.642777	0.942382	0.593404	NaN	0.123273	0.536108	0.974184	NaN	0.569856	0.480676	0.402434	0.522556	0.922232	0.703089	0.488771	1.07646	0.577511	0.816093	0.648911	1.05443	0.680542	0.433481
1425	0.356145	0.501575	0.323266	0.639441	0.939687	0.592034	NaN	0.121472	0.533406	0.972907	NaN	0.569998	0.480394	0.401655	0.522062	0.923245	0.707634	0.488119	1.07446	0.575473	0.814058	0.65527	1.05412	0.681066	0.432382
1426	0.356411	0.501921	0.320638	0.634033	0.937023	0.590617	NaN	0.121919	0.530365	0.972393	NaN	0.571728	0.480633	0.40285	0.523119	0.922364	0.71082	0.487348	1.07227	0.576501	0.813672	0.664073	1.05152	0.681908	0.432464
1427	0.356734	0.502025	0.3199	0.629994	0.934412	0.58913	NaN	0.120424	0.527741	0.971116	NaN	0.573459	0.482095	0.402616	0.52265	0.920618	0.708569	0.487625	1.07098	0.578162	0.813181	0.661176	1.05108	0.683023	0.432688
1428	0.355612	0.504458	0.317468	0.628835	0.931874	0.58755	NaN	0.119492	0.524749	0.972465	NaN	0.576464	0.483536	0.403603	0.520595	0.923421	0.704236	0.483316	1.07032	0.577186	0.811369	0.667911	1.04847	0.684368	0.433696
1429	0.352834	0.502885	0.313629	0.627922	0.929425	0.585867	NaN	0.119019	0.522116	0.973002	NaN	0.578667	0.48359	0.402304	0.520135	0.923216	0.705425	0.480588	1.06788	0.577648	0.809029	0.664224	1.0467	0.685888	0.433944
1430	0.351254	0.503284	0.311128	0.623286	0.927086	0.584088	NaN	0.117448	0.520974	0.972107	NaN	0.580319	0.486201	0.401486	0.520058	0.924522	0.701475	0.480904	1.06803	0.578247	0.807506	0.660424	1.05063	0.687532	0.435019
1431	0.347601	0.503672	0.307555	0.621021	0.92487	0.582218	NaN	0.116298	0.517276	0.970233	NaN	0.578714	0.487274	0.401629	0.520339	0.925491	0.704406	0.481952	1.06787	0.576347	0.806176	0.654254	1.04881	0.689256	0.434631
1432	0.345622	0.504018	0.305537	0.616806	0.922774	0.580268	NaN	0.117052	0.515836	0.968549	NaN	0.58072	0.489333	0.399356	0.518737	0.925021	0.707231	0.481655	1.0669	0.572545	0.804497	0.652899	1.04709	0.691011	0.434019
1433	0.342273	0.504772	0.302333	0.615331	0.92077	0.578252	NaN	0.115774	0.51428	0.964479	NaN	0.583206	0.490221	0.398201	0.520808	0.927986	0.710926	0.481576	1.06836	0.569823	0.803242	0.652975	1.04623	0.692738	0.431993
1434	0.337707	0.505108	0.300938	0.6098	0.918829	0.576184	NaN	0.116068	0.512592	0.964324	NaN	0.585062	0.489343	0.398266	0.519657	0.927531	0.706105	0.481932	1.06729	0.567648	0.801541	0.649777	1.04781	0.694404	0.432605
1435	0.33432	0.507037	0.297641	0.607499	0.916937	0.574083	NaN	0.114804	0.510335	0.96572	NaN	0.585912	0.488563	0.396928	0.520135	0.925329	0.708123	0.482327	1.06779	0.565594	0.798948	0.646316	1.05008	0.695962	0.432382
1436	0.335157	0.50797	0.294748	0.605568	0.915088	0.57197	NaN	0.113207	0.508326	0.967129	NaN	0.586793	0.487805	0.396564	0.520885	0.925799	0.705787	0.479659	1.0696	0.563436	0.796022	0.646052	1.04756	0.697373	0.431671
1437	0.332874	0.50817	0.291635	0.603478	0.913286	0.569842	NaN	0.111955	0.506257	0.961769	NaN	0.585754	0.487166	0.395006	0.522096	0.926474	0.701921	0.476318	1.06863	0.560286	0.79539	0.651094	1.04966	0.69862	0.432258
1438	0.330305	0.506733	0.289756	0.60109	0.911533	0.567685	NaN	0.110064	0.504876	0.959823	NaN	0.588162	0.487827	0.394305	0.522548	0.9269	0.701751	0.479441	1.06962	0.559498	0.795279	0.649965	1.05509	0.699728	0.432266
1439	0.32395	0.504374	0.287036	0.598175	0.909842	0.565494	NaN	0.111163	0.504188	0.957042	NaN	0.588626	0.488087	0.392201	0.522445	0.927883	0.702813	0.476081	1.06692	0.560371	0.794736	0.654856	1.05537	0.700744	0.432299
1440	0.322465	0.506303	0.285952	0.596946	0.908245	0.563276	NaN	0.11276	0.502091	0.953413	NaN	0.589302	0.487653	0.393642	0.520536	0.928177	0.703047	0.474835	1.06751	0.559429	0.792894	0.651206	1.05748	0.70172	0.432101
1441	0.322542	0.504783	0.28473	0.594277	0.906774	0.561042	NaN	0.113884	0.499852	0.950034	NaN	0.590427	0.488574	0.394577	0.520186	0.92552	0.698927	0.469558	1.06914	0.559789	0.791007	0.65685	1.05662	0.702694	0.431803
1442	0.324273	0.50536	0.28254	0.592187	0.905455	0.558798	NaN	0.114152	0.497315	0.946035	NaN	0.592307	0.489798	0.393305	0.520135	0.92505	0.703408	0.469123	1.06945	0.55984	0.789536	0.657941	1.06005	0.703686	0.432274
1443	0.320525	0.506618	0.279635	0.589606	0.904316	0.556535	NaN	0.114267	0.497045	0.942525	NaN	0.592976	0.490708	0.392863	0.520783	0.926386	0.705808	0.467185	1.06761	0.557563	0.788222	0.65779	1.06717	0.704699	0.433341
1444	0.320486	0.505664	0.281157	0.586498	0.903383	0.554241	NaN	0.116911	0.494586	0.939744	NaN	0.592732	0.487599	0.391253	0.51999	0.927722	0.703769	0.461077	1.0682	0.557032	0.788422	0.660725	1.0608	0.705717	0.432183
1445	0.319002	0.504605	0.278621	0.582951	0.902678	0.55192	NaN	0.116899	0.49337	0.93904	NaN	0.593511	0.49151	0.390603	0.518489	0.928602	0.703705	0.458251	1.07147	0.55669	0.788645	0.654893	1.06102	0.706712	0.433903
1446	0.321876	0.507142	0.275889	0.580966	0.90221	0.54959	NaN	0.117128	0.492108	0.936258	NaN	0.593157	0.491792	0.390447	0.519956	0.926474	0.706763	0.462995	1.07128	0.553591	0.787375	0.658468	1.0587	0.707669	0.434416
1447	0.317918	0.50753	0.272973	0.579052	0.901982	0.547274	NaN	0.117959	0.490338	0.933596	NaN	0.593888	0.490773	0.388032	0.51987	0.926151	0.703663	0.460979	1.07188	0.557289	0.785733	0.656248	1.05798	0.70857	0.435176
1448	0.318241	0.509784	0.270252	0.579158	0.901993	0.544988	NaN	0.118738	0.4897	0.930122	NaN	0.595367	0.489993	0.387603	0.520348	0.927839	0.710671	0.459061	1.07237	0.558385	0.78476	0.666632	1.06149	0.709385	0.434755
1449	0.320391	0.50882	0.268396	0.58044	0.902241	0.542744	NaN	0.118125	0.488617	0.928642	NaN	0.594589	0.487783	0.385422	0.520902	0.927531	0.70859	0.457124	1.07363	0.55193	0.785176	0.660725	1.06396	0.710078	0.435499
1450	0.320753	0.511923	0.267901	0.577507	0.902717	0.540555	NaN	0.118355	0.486924	0.924595	NaN	0.595887	0.489138	0.385045	0.522548	0.924111	0.714197	0.451767	1.07562	0.550234	0.784507	0.664073	1.06526	0.710605	0.434399
1451	0.316795	0.511923	0.268477	0.576524	0.903415	0.538432	NaN	0.116732	0.485154	0.922124	NaN	0.595887	0.490578	0.381097	0.524295	0.923436	0.718062	0.451293	1.07834	0.544481	0.785852	0.664713	1.06404	0.71094	0.434441
1452	0.315977	0.509564	0.267359	0.572959	0.904326	0.536394	NaN	0.116477	0.485553	0.920859	NaN	0.594321	0.489235	0.379629	0.524543	0.921675	0.718975	0.445778	1.07754	0.544533	0.785176	0.668927	1.06468	0.711068	0.433581
1453	0.315216	0.509711	0.26563	0.570869	0.905445	0.534461	NaN	0.113782	0.485814	0.916859	NaN	0.593967	0.487913	0.380954	0.525617	0.922379	0.71666	0.446805	NaN	0.545046	0.785622	0.674194	1.06341	0.710978	0.433763
1454	0.314436	0.509501	0.268097	0.570834	0.906768	0.532638	NaN	0.113335	0.485759	0.914496	NaN	0.593652	0.484966	0.379681	0.525634	0.920985	0.718402	0.44475	NaN	0.541707	0.78531	0.673065	1.0623	0.71066	0.434292
1455	0.310649	0.509795	0.262379	0.573345	0.908273	0.530927	NaN	0.110639	0.484213	0.908957	NaN	0.594242	0.483612	0.376655	0.527714	0.918813	0.713793	0.446094	NaN	0.541211	0.784611	0.672238	1.06244	0.710099	0.434267
1456	0.305512	0.508264	0.260777	0.575892	0.909935	0.52934	NaN	0.110167	0.482974	0.904755	NaN	0.592103	0.477957	0.372292	0.528644	0.918563	0.719336	0.448328	NaN	0.538231	0.783965	0.673253	1.06075	0.709286	0.433101
1457	0.303932	0.509281	0.258713	0.573135	0.911731	0.52789	NaN	0.111176	0.482552	0.903334	NaN	0.592095	0.477317	0.369876	0.529812	0.918269	0.720228	0.449948	NaN	0.538779	0.782271	0.673404	1.06199	0.708218	0.433936
1458	0.304979	0.51165	0.257284	0.57259	0.913641	0.52658	NaN	0.112415	0.482598	0.901376	NaN	0.596831	0.473894	0.368474	0.533018	0.916039	0.723201	0.448426	1.07808	0.537752	0.78265	0.675812	1.05928	0.706883	0.434697
1459	0.303514	0.512992	0.257757	0.572801	0.915645	0.525405	NaN	0.110741	0.482828	0.897855	NaN	0.598939	0.470459	0.368552	0.535149	0.91598	0.723669	0.44556	NaN	0.535612	0.781707	0.681342	1.06125	0.705286	0.433787
1460	0.303609	0.514838	0.253814	0.575909	0.917724	0.524355	NaN	0.110218	0.483589	0.893223	NaN	0.59875	0.46839	0.367019	0.536206	0.913852	0.728766	0.44639	1.07812	0.533865	0.783943	0.691312	1.06571	0.703456	0.432936
1461	0.303932	0.51358	0.255762	0.578297	0.919861	0.523413	NaN	0.108634	0.482603	0.891993	NaN	0.598766	0.466191	0.367889	0.537792	0.912208	0.730571	0.445007	1.07762	0.536485	0.784448	0.696467	1.06208	0.70144	0.433101
1462	0.304123	0.515708	0.255128	0.579228	0.922043	0.522555	NaN	0.107663	0.481442	0.888543	NaN	0.600347	0.464295	0.367487	0.537545	0.912384	0.730486	0.446252	1.07837	0.533488	0.784507	0.702561	1.06374	0.699278	0.433448
1463	0.305607	0.517459	0.252731	0.57677	0.924264	0.521758	NaN	0.107075	0.481603	0.883386	NaN	0.601731	0.464295	0.36363	0.540844	0.91027	0.731017	0.444651	NaN	0.535406	0.784062	0.698799	1.05584	0.697018	0.435028
1464	0.30711	0.517595	0.252938	0.578736	0.92652	0.520999	NaN	0.105989	0.480997	0.882587	NaN	0.602518	0.462431	0.362889	0.543871	0.908348	0.732631	0.444611	NaN	0.536228	0.783534	0.692253	1.06	0.69471	0.434515
1465	0.30751	0.516809	0.253065	0.578227	0.928793	0.520264	NaN	0.104073	0.48158	0.880032	NaN	0.600481	0.460633	0.360669	0.545397	0.904487	0.732164	0.445145	NaN	0.534173	0.783155	0.695451	1.06205	0.692385	0.434961
1466	0.309222	0.517669	0.252466	0.577279	0.931069	0.519547	NaN	0.105632	0.481433	0.87959	NaN	0.600732	0.459625	0.362383	0.547623	0.904194	0.727343	0.446885	NaN	0.532478	0.784173	0.700379	1.06435	0.690067	0.436466
1467	0.306786	0.516106	0.251221	0.579333	0.933335	0.518843	NaN	0.104801	0.481497	0.874624	NaN	0.601967	0.45605	0.360552	0.549234	0.901992	0.725708	0.442674	NaN	0.533129	0.785154	0.705609	1.05961	0.68777	0.436731
1468	0.307643	0.514712	0.251601	0.578367	0.935579	0.518141	NaN	0.103294	0.482222	0.874564	NaN	0.603132	0.452485	0.359136	0.550453	0.899556	0.727598	0.444473	NaN	0.534875	0.78684	0.707979	1.0572	0.68552	0.435772
1469	0.307928	0.515656	0.252166	0.581001	0.937793	0.517433	NaN	0.103601	0.481291	0.874326	NaN	0.602542	0.451055	0.359201	0.551408	0.899233	0.729339	0.445699	NaN	0.534533	0.787843	0.707942	1.05199	0.683346	0.43578
1470	0.309831	0.512951	0.250783	0.578315	0.939966	0.516705	NaN	0.104457	0.481905	0.868799	NaN	0.604996	0.448596	0.36011	0.554503	0.896459	0.726918	0.445817	NaN	0.533231	0.789113	0.704856	1.05357	0.681259	0.435937
1471	0.309279	0.51423	0.2522	0.580492	0.942073	0.515952	NaN	0.101672	0.480259	0.864883	NaN	0.606601	0.447307	0.361669	0.556584	0.895211	0.730189	0.44475	NaN	0.535218	0.787546	0.705759	1.05401	0.679261	0.435962
1472	0.309793	0.511231	0.255013	0.579579	0.94409	0.515181	NaN	0.101531	0.480428	0.859511	NaN	0.610102	0.445497	0.360175	0.559227	0.890485	0.727088	0.439472	NaN	0.533523	0.787464	0.709823	1.05728	0.67738	0.438004
1473	0.310002	0.51078	0.255578	0.578315	0.946001	0.514408	NaN	0.102208	0.481139	0.856073	NaN	0.610692	0.444674	0.356565	0.561477	0.885833	0.722416	0.43882	NaN	0.532855	0.786387	0.711102	1.05562	0.675642	0.438691
1474	0.311201	0.510791	0.256074	0.576313	0.947796	0.513636	NaN	0.102017	0.481525	0.851453	NaN	0.611502	0.444067	0.357188	0.564913	0.883587	0.716936	0.429825	NaN	0.530646	0.787746	0.710086	1.05471	0.67404	0.438021
1475	0.309146	0.510466	0.253953	0.578666	0.949471	0.512869	NaN	0.0989892	0.482291	0.847311	NaN	0.611219	0.443352	0.356578	0.565587	0.882398	0.716873	0.427256	NaN	0.52967	0.786936	0.701847	1.06221	0.672565	0.44003
1476	0.309945	0.508851	0.254045	0.58195	0.951024	0.512117	NaN	0.0980056	0.482809	0.847335	NaN	0.610857	0.439625	0.354928	0.568358	0.881107	0.718062	0.427671	NaN	0.53217	0.786929	0.70685	1.06778	0.671208	0.439873
1477	0.305759	0.50775	0.254932	0.582705	0.952462	0.511383	NaN	0.096115	0.483855	0.843718	NaN	0.607938	0.437794	0.35163	0.572161	0.878802	0.721439	0.43457	NaN	0.533557	0.78785	0.712644	1.06601	0.669952	0.439807
1478	0.305797	0.507981	0.255751	0.584724	0.953794	0.510661	NaN	0.0966771	0.484727	0.839742	NaN	0.609165	0.435562	0.349552	0.573874	0.878685	0.723456	0.434807	NaN	0.531913	0.789782	0.718815	1.06526	0.668792	0.439352
1479	0.30789	0.508033	0.254771	0.586463	0.955023	0.509935	NaN	0.0988615	0.48475	0.835194	NaN	0.610495	0.435638	0.345721	0.575903	0.877496	0.722671	0.432158	NaN	0.526622	0.790413	0.723404	1.06127	0.667728	0.439741
1480	0.311182	0.509071	0.255094	0.581792	0.95615	0.509197	NaN	0.0993341	0.486374	0.832448	NaN	0.614939	0.431521	0.345396	0.57754	0.876146	0.717807	0.431328	NaN	0.526759	0.790829	0.732321	1.06388	0.666764	0.440551
1481	0.311106	0.509585	0.25461	0.579386	0.957181	0.508438	NaN	0.100586	0.486741	0.827411	NaN	0.615223	0.429268	0.343928	0.580047	0.874179	0.715853	0.431624	NaN	0.530098	0.790911	0.739432	1.06734	0.665901	0.439418
1482	0.314169	0.508725	0.254275	0.575523	0.958122	0.507646	NaN	0.0992958	0.485759	0.82556	NaN	0.615097	0.4267	0.343461	0.582767	0.871009	0.71356	0.431011	NaN	0.532119	0.791446	0.750305	1.0646	0.66514	0.440749
1483	0.317461	0.509407	0.252915	0.576682	0.958972	0.506813	NaN	0.0971498	0.485713	0.821299	NaN	0.615529	0.425021	0.343305	0.585342	0.871287	0.710629	0.430063	NaN	0.53229	0.791958	0.756249	1.06427	0.664485	0.442345
1484	0.318317	0.508211	0.252834	0.574171	0.959727	0.505928	NaN	0.0978012	0.487287	0.817538	1.04831	0.616576	0.424555	0.34163	0.586868	0.872285	0.708186	0.426603	NaN	0.535218	0.794439	0.761554	1.06892	0.663933	0.442287
1485	0.314321	0.510287	0.252581	0.574153	0.960394	0.504982	NaN	0.096907	0.489259	0.814769	1.04807	0.617229	0.422496	0.340773	0.588513	0.869599	0.707613	0.425002	NaN	0.538916	0.795383	0.764112	1.07258	0.663447	0.444231
1486	0.313446	0.50818	0.251025	0.577138	0.960995	0.50398	NaN	0.0951442	0.490122	0.812166	1.04519	0.620053	0.420871	0.339539	0.590483	0.870612	0.709652	0.423698	NaN	0.540286	0.797515	0.76558	1.07344	0.662975	0.443428
1487	0.315596	0.506807	0.25069	0.574013	0.961563	0.502929	NaN	0.0941095	0.490416	0.809779	1.04187	0.619361	0.420167	0.339188	0.592367	0.871053	0.707974	0.42346	NaN	0.543437	0.796957	0.765316	1.07188	0.662472	0.444181
1488	0.319878	0.509166	0.247866	0.570079	0.96212	0.50182	NaN	0.0936496	0.490484	0.808346	1.04092	0.622075	0.420178	0.34198	0.59461	0.868352	0.707146	0.421938	NaN	0.542683	0.797529	0.768439	1.07321	0.661908	0.444164
1489	0.317842	0.509239	0.24616	0.571256	0.962682	0.500646	NaN	0.0898557	0.492544	0.805887	1.0368	0.622727	0.416472	0.340266	0.598549	0.867075	0.708993	0.421583	NaN	0.542444	0.797589	0.781757	1.07299	0.661263	0.445049
1490	0.317366	0.512321	0.246218	0.570624	0.963274	0.499413	NaN	0.0898557	0.493925	0.806997	1.03699	0.622311	0.414262	0.337669	0.601439	0.866796	0.705871	0.424903	NaN	0.540903	0.798725	0.792066	1.0731	0.660529	0.44562
1491	0.316053	0.512374	0.245411	0.568551	0.963922	0.498136	NaN	0.0915802	0.494485	0.806806	1.03294	0.624702	0.413861	0.337292	0.603511	0.865563	0.697546	0.42261	NaN	0.540885	0.799803	0.799026	1.07144	0.659697	0.444239
1492	0.317746	0.513171	0.244293	0.570588	0.964645	0.496832	NaN	0.0928449	0.49465	0.805875	1.03065	0.627581	0.41177	0.335396	0.604483	0.866767	0.697122	0.42437	NaN	0.54145	0.799691	0.805422	1.06659	0.658775	0.444396
1493	0.316129	0.513013	0.244189	0.571115	0.965459	0.495514	NaN	0.0890765	0.495664	0.80221	1.02448	0.630743	0.4115	0.335747	0.606657	0.867838	0.695635	0.430636	NaN	0.539875	0.79929	0.810388	1.0713	0.657773	0.447364
1494	0.314302	0.514429	0.242518	0.57403	0.966386	0.494179	NaN	0.0875308	0.496678	0.801231	1.02064	0.632954	0.405855	0.335279	0.610809	0.866737	0.694488	0.431268	NaN	0.539327	0.798555	0.819756	1.07172	0.656712	0.447091
1495	0.315444	0.514251	0.243232	0.573398	0.96746	0.492828	NaN	0.0858574	0.497444	0.800587	1.01371	0.634087	0.405617	0.338721	0.611167	0.868264	0.692704	0.431091	NaN	0.537016	0.800991	0.826942	1.07405	0.655598	0.44705
1496	0.32022	0.515844	0.242068	0.576892	0.96872	0.491463	NaN	0.0861768	0.498572	0.799715	1.0062	0.635165	0.404956	0.340279	0.612813	0.868792	0.689922	0.429766	NaN	0.536159	0.802195	0.831532	1.0797	0.654429	0.447158
1497	0.318032	0.518424	0.244477	0.573661	0.970198	0.4901	NaN	0.0849505	0.497306	0.799142	1.00151	0.635857	0.405692	0.341292	0.612079	0.870157	0.68406	0.43281	NaN	0.531468	0.803688	0.824572	1.07978	0.653212	0.447984
1498	0.316757	0.517805	0.245434	0.571747	0.971925	0.488749	NaN	0.0838263	0.498123	0.79685	1.00518	0.634661	0.407643	0.341448	0.612702	0.871419	0.681958	0.434629	NaN	0.534242	0.804505	0.829312	1.08144	0.65195	0.447885
1499	0.315558	0.515666	0.242541	0.567884	0.973915	0.487415	NaN	0.0812077	0.498178	0.795334	1.00075	0.634213	0.404392	0.338928	0.614458	0.871258	0.676181	0.435261	NaN	0.533848	0.804133	0.82619	1.07834	0.650651	0.448927
1500	0.315083	0.515194	0.240627	0.567076	0.976173	0.486101	NaN	0.0814887	0.498825	0.792672	0.994384	0.633056	0.400839	0.341084	0.615515	0.870568	0.674652	0.433403	NaN	0.537444	0.802796	0.83458	1.0754	0.649319	0.449407
1501	0.317651	0.519178	0.239659	0.564829	0.978706	0.484804	NaN	0.0805306	0.49888	0.787945	0.994265	0.633607	0.400059	0.339201	0.617212	0.870377	0.675013	0.436408	NaN	0.533797	0.803502	0.836574	1.07906	0.647956	0.451788
1502	0.320277	0.519566	0.239889	0.566181	0.981516	0.483527	NaN	0.0817569	0.498595	0.784101	0.997053	0.633772	0.400059	0.337773	0.618423	0.871258	0.673293	0.433285	NaN	0.529807	0.802432	0.838267	1.07992	0.646557	0.452962
1503	0.320867	0.520814	0.23725	0.565953	0.984598	0.482276	NaN	0.0821913	0.499793	0.784686	0.996695	0.632663	0.40021	0.336591	0.620154	0.870832	0.669682	0.436329	NaN	0.530201	0.802692	0.84169	1.07986	0.645121	0.453772
1504	0.321133	0.519912	0.236327	0.562265	0.987945	0.481047	NaN	0.0826767	0.500926	0.783922	0.990119	0.631861	0.398098	0.339032	0.619625	0.871757	0.668429	0.442061	NaN	0.531416	0.804319	0.844964	1.08094	0.643637	0.453839
1505	0.325681	0.522114	0.235624	0.55993	0.991545	0.479827	NaN	0.0824467	0.501614	0.782716	0.984162	0.632356	0.40085	0.339578	0.621876	0.871375	0.664819	0.440935	NaN	0.528591	0.803836	0.84534	1.08089	0.642095	0.455335
1506	0.327165	0.522418	0.232074	0.559174	0.995367	0.478605	NaN	0.0819102	0.501536	0.779803	0.975107	0.634346	0.400405	0.338967	0.623368	0.872256	0.660826	0.438978	NaN	0.528899	0.806028	0.83996	1.07452	0.640496	0.455955
1507	0.326157	0.519262	0.233365	0.560562	0.999369	0.477374	NaN	0.0829833	0.501614	0.779075	0.976155	0.633583	0.402258	0.338123	0.624476	0.872197	0.655687	0.43882	NaN	0.526947	0.805686	0.842217	1.07449	0.638837	0.457378
1508	0.328155	0.517595	0.233849	0.556172	1.0035	0.476131	NaN	0.0824851	0.501453	0.776485	0.978419	0.632356	0.404772	0.337032	0.624493	0.870554	0.652904	0.44471	NaN	0.526245	0.806481	0.846694	1.07557	0.637103	0.458915
1509	0.325567	0.515918	0.233376	0.549657	1.00771	0.474885	NaN	0.0810927	0.500949	0.774026	0.971247	0.632348	0.406028	0.336214	0.626488	0.873944	0.645386	0.445007	NaN	0.521468	0.804542	0.84835	1.07111	0.635278	0.459238
1510	0.323626	0.516117	0.2328	0.546654	1.01196	0.473649	NaN	0.0811821	0.501802	0.769071	0.972462	0.631719	0.404544	0.333851	0.628185	0.876116	0.64545	0.445659	NaN	0.516023	0.804772	0.843797	1.07435	0.633358	0.458907
1511	0.32395	0.513884	0.231786	0.540298	1.01618	0.472423	NaN	0.081412	0.502518	0.766409	0.966267	0.631601	0.404197	0.333058	0.630163	0.876879	0.640438	0.450601	NaN	0.510664	0.80527	0.84154	1.07787	0.631345	0.459288
1512	0.325529	0.511661	0.232858	0.541948	1.02034	0.471207	NaN	0.0792149	0.502279	0.7629	0.964336	0.631617	0.403721	0.33298	0.629626	0.879624	0.641075	0.45404	NaN	0.506092	0.805597	0.843308	1.07393	0.629251	0.458651
1513	0.326804	0.509879	0.234045	0.536996	1.0244	0.470009	NaN	0.0795342	0.501169	0.758865	0.959166	0.630964	0.405671	0.334019	0.630564	0.880446	0.635383	0.457579	NaN	0.503472	0.807751	0.846205	1.07175	0.627111	0.459238
1514	0.328668	0.509983	0.233641	0.535785	1.02832	0.468842	NaN	0.07887	0.502155	0.75366	0.95857	0.630767	0.404078	0.333045	0.630905	0.881899	0.630775	0.46341	NaN	0.501571	0.808212	0.843346	1.06806	0.624983	0.458519
1515	0.32844	0.509312	0.232097	0.530271	1.03209	0.467725	NaN	0.0774393	0.50166	0.748706	0.956545	0.629265	0.404002	0.331058	0.62943	0.882985	0.635426	0.468609	NaN	0.502941	0.807268	0.844813	1.06327	0.622903	0.459709
1516	0.330819	0.508211	0.231474	0.525161	1.03569	0.466675	NaN	0.0781802	0.5021	0.747679	0.95135	0.62873	0.407718	0.331331	0.630675	0.88413	0.631582	0.478769	NaN	0.498695	0.807112	0.846732	1.06548	0.620896	0.459453
1517	0.328307	0.509732	0.230448	0.522825	1.0391	0.465701	NaN	0.0784229	0.501362	0.74214	0.947347	0.629744	0.408152	0.332799	0.629822	0.887183	0.631539	0.483612	NaN	0.497205	0.807365	0.84376	1.06756	0.618985	0.460429
1518	0.326747	0.509879	0.228938	0.517136	1.04233	0.464807	NaN	0.0798536	0.501802	0.739192	0.938864	0.63035	0.407599	0.331539	0.632721	0.890485	0.622704	0.485391	NaN	0.494825	0.805805	0.850193	1.06939	0.617182	0.45918
1519	0.322789	0.510466	0.229008	0.513922	1.04537	0.464001	NaN	0.0790872	0.501389	0.735491	0.942915	0.629996	0.40618	0.329292	0.631885	0.892437	0.621515	0.488514	NaN	0.494226	0.805419	0.852714	1.07086	0.615495	0.459668
1520	0.324064	0.509879	0.226356	0.508813	1.04823	0.463276	NaN	0.0788572	0.501793	0.732447	0.945154	0.628564	0.405898	0.32737	0.631843	0.893377	0.620411	0.496303	NaN	0.487086	0.805887	0.850645	1.07044	0.613934	0.458973
1521	0.31963	0.510749	0.22397	0.503106	1.05087	0.46263	NaN	0.0766345	0.502183	0.732065	0.943367	0.627801	0.40657	0.326007	0.632039	0.895754	0.621579	0.499367	NaN	0.486709	0.805389	0.847108	1.06856	0.612514	0.458444
1522	0.321038	0.510508	0.223059	0.500155	1.05326	0.462063	NaN	0.0767878	0.501995	0.729653	0.942271	0.625599	0.408206	0.323591	0.630854	0.899277	0.619264	0.505613	NaN	0.486195	0.806644	0.851284	1.07707	0.611271	0.4609
1523	0.319668	0.511179	0.222564	0.499067	1.05535	0.46158	NaN	0.0785379	0.502293	0.730919	0.941819	0.626024	0.408022	0.322149	0.629933	0.902154	0.615165	0.515042	NaN	0.485476	0.807201	0.855686	1.07463	0.610229	0.462165
1524	0.320353	0.513328	0.220823	0.493202	1.0571	0.461181	NaN	0.0804412	0.500715	0.731874	0.942104	0.62574	0.408119	0.322097	0.627853	0.904561	0.607732	0.517038	NaN	0.483473	0.808501	0.863813	1.06584	0.609397	0.461785
1525	0.318146	0.515813	0.218817	0.489637	1.05846	0.460859	NaN	0.0803518	0.499926	0.72834	0.93772	0.626527	0.408661	0.319461	0.626011	0.905838	0.608135	0.52366	NaN	0.480613	0.808479	0.861518	1.05914	0.608766	0.463323
1526	0.318489	0.513894	0.21733	0.485598	1.05942	0.460612	NaN	0.0787806	0.498485	0.72452	0.939793	0.627211	0.409149	0.320279	0.625465	0.907496	0.604015	0.526962	NaN	0.478576	0.808798	0.858545	1.05867	0.608319	0.464588
1527	0.319174	0.515477	0.215186	0.481805	1.05995	0.460443	NaN	0.0782696	0.498522	0.722956	0.940556	0.62467	0.412735	0.321981	0.625482	0.908171	0.595201	0.528385	NaN	0.47623	0.80868	0.852225	1.05834	0.608021	0.464695
1528	0.319516	0.515855	0.21808	0.476344	1.06008	0.460353	NaN	0.0752294	0.497531	0.720533	0.938006	0.624537	0.410687	0.323227	0.625943	0.911826	0.594161	0.534849	NaN	0.478336	0.809266	0.846356	1.06188	0.607834	0.463662
1529	0.320144	0.517207	0.218391	0.480084	1.05983	0.460337	NaN	0.0748845	0.496077	0.718337	0.937124	0.621445	0.412626	0.324461	0.626309	0.913514	0.593056	0.538249	NaN	0.47813	0.809512	0.844249	1.05385	0.607746	0.463678
1530	0.319326	0.516085	0.219152	0.480172	1.05921	0.460394	NaN	0.0741947	0.494902	0.715209	0.93212	0.619872	0.413937	0.32489	0.627026	0.917947	0.591549	0.544119	NaN	0.472942	0.809066	0.851209	1.05246	0.607752	0.46615
1531	0.319459	0.517333	0.220074	0.481753	1.05825	0.46052	NaN	0.0769539	0.494315	0.712642	0.932764	0.619652	0.414078	0.325799	0.626898	0.925021	0.582183	0.547855	NaN	0.470185	0.809304	0.847183	1.05537	0.607849	0.466787
1532	0.322884	0.516064	0.219647	0.479048	1.05701	0.460706	NaN	0.0773116	0.494659	0.712965	0.935004	0.617543	0.416548	0.325474	0.627776	0.927267	0.585326	0.552105	NaN	0.468524	0.808873	0.853052	1.0559	0.608029	0.466266
1533	0.322599	0.513842	0.219601	0.477538	1.05552	0.460946	NaN	0.0749739	0.492553	0.711663	0.937386	0.618236	0.414858	0.325747	0.628441	0.929366	0.583606	0.559933	NaN	0.466144	0.808033	0.847973	1.04784	0.60828	0.468061
1534	0.325129	0.513831	0.219013	0.473956	1.05385	0.461233	NaN	0.0771455	0.491113	0.709765	0.932907	0.617905	0.417469	0.324059	0.628287	0.931963	0.57991	0.568018	NaN	0.461727	0.809578	0.85008	1.0411	0.6086	0.468003
1535	0.323835	0.513559	0.218575	0.467564	1.05202	0.461567	NaN	0.077797	0.490149	0.709264	0.935004	0.614727	0.416873	0.321825	0.627648	0.93167	0.571458	0.574245	NaN	0.461127	0.808278	0.854031	1.04074	0.608971	0.467341
1536	0.321324	0.518287	0.217665	0.46918	1.0501	0.461956	NaN	0.0783079	0.489512	0.706733	0.935814	0.61442	0.416862	0.320007	0.627375	0.932492	0.56755	0.575055	NaN	0.456573	0.808672	0.858508	1.03637	0.609358	0.466597
1537	0.320791	0.517197	0.219417	0.465668	1.04813	0.462413	NaN	0.0787678	0.488351	0.706757	0.933812	0.610975	0.416212	0.316422	0.626335	0.935236	0.565745	0.583674	NaN	0.454895	0.808152	0.860615	1.03063	0.609727	0.466539
1538	0.320391	0.518549	0.220178	0.462507	1.04616	0.462945	NaN	0.0795087	0.486778	0.706315	0.938792	0.609551	0.417978	0.31637	0.626198	0.938788	0.557717	0.58907	NaN	0.455443	0.809831	0.85546	1.02293	0.610068	0.467903
1539	0.319155	0.515446	0.220327	0.457643	1.04422	0.463556	NaN	0.077005	0.485608	0.703964	0.941819	0.607427	0.421543	0.316396	0.624127	0.940785	0.562283	0.591185	NaN	0.456864	0.809772	0.850757	1.0178	0.610383	0.469441
1540	0.317042	0.516631	0.220062	0.457379	1.04233	0.464239	NaN	0.0733388	0.485314	0.700657	0.944058	0.604461	0.421738	0.315786	0.624868	0.94328	0.559968	0.596661	NaN	0.452446	0.809675	0.848161	1.01625	0.610691	0.472873
1541	0.317081	0.514282	0.220823	0.452709	1.04052	0.464979	NaN	0.07118	0.484456	0.698532	0.944463	0.599631	0.423114	0.316253	0.62359	0.944513	0.556676	0.598717	NaN	0.450237	0.808397	0.849253	1.01536	0.611016	0.473253
1542	0.318317	0.514177	0.221261	0.447651	1.03878	0.465761	NaN	0.0692255	0.484342	0.695571	0.945798	0.596964	0.424154	0.314487	0.622814	0.948666	0.558014	0.599171	NaN	0.452189	0.809445	0.847296	1.01268	0.611387	0.471897
1543	0.318907	0.514114	0.221469	0.442963	1.03708	0.466566	NaN	0.0682164	0.483699	0.692718	0.945369	0.595068	0.427198	0.313188	0.62243	0.950941	0.557016	0.604706	NaN	0.449724	0.809259	0.843082	1.0127	0.611824	0.471699
1544	0.318032	0.512384	0.219636	0.438801	1.03543	0.467375	NaN	0.0702858	0.482731	0.687896	0.940913	0.593951	0.428206	0.306825	0.622728	0.954067	0.554255	0.611704	1.07779	0.452189	0.807238	0.840787	1.01351	0.612351	0.470467
1545	0.314226	0.510392	0.220189	0.431408	1.03386	0.468173	NaN	0.0689062	0.481516	0.684923	0.945869	0.591654	0.428119	0.304526	0.621893	0.956768	0.559012	0.613581	1.07597	0.448885	0.806429	0.838116	1.00434	0.61299	0.472228
1546	0.318755	0.508211	0.219371	0.428037	1.03241	0.468947	NaN	0.0688806	0.48074	0.682882	0.946894	0.59097	0.430817	0.302682	0.62127	0.95668	0.559055	0.616211	1.07547	0.450049	0.805797	0.846205	1.00198	0.61375	0.472013
1547	0.318108	0.508211	0.218472	0.42233	1.03109	0.469677	NaN	0.0705285	0.478937	0.681234	0.942295	0.590191	0.430124	0.301331	0.621492	0.959968	0.550815	0.618247	1.07262	0.449878	0.806718	0.85151	1.0004	0.614633	0.470996
1548	0.318812	0.50839	0.217284	0.422962	1.02994	0.470351	NaN	0.0711289	0.478515	0.68053	0.941652	0.588956	0.432377	0.300202	0.620341	0.964033	0.54867	0.624276	1.06923	0.448525	0.808576	0.853391	1.00328	0.615617	0.470979
1549	0.318945	0.506786	0.219163	0.419257	1.029	0.470968	NaN	0.0687401	0.477153	0.677796	0.943081	0.589216	0.437328	0.298124	0.620443	0.967145	0.543296	0.629692	1.06633	0.448559	0.808858	0.84771	1.00123	0.616667	0.469937
1550	0.315768	0.502455	0.21793	0.417009	1.02828	0.47153	NaN	0.0675904	0.475134	0.678142	0.937815	0.590293	0.439094	0.298695	0.619608	0.968892	0.536288	0.632103	1.06447	0.448645	0.808917	0.851247	0.997909	0.617742	0.468118
1551	0.314283	0.501627	0.215232	0.409037	1.02779	0.472039	NaN	0.0650612	0.47412	0.677295	0.931334	0.587084	0.441218	0.29815	0.619147	0.969567	0.534525	0.635661	1.06141	0.452634	0.810217	0.853504	0.993504	0.61882	0.468424
1552	0.31025	0.501082	0.217619	0.403681	1.02754	0.472501	NaN	0.0628768	0.472033	0.67628	0.930286	0.586643	0.443493	0.297799	0.61861	0.972737	0.531892	0.639457	1.05763	0.453439	0.811666	0.860991	0.997105	0.619883	0.467912
1553	0.312247	0.502172	0.218979	0.398641	1.02753	0.47293	NaN	0.0620465	0.470813	0.675994	0.927807	0.585762	0.445985	0.296319	0.619599	0.977581	0.533208	0.64003	1.05524	0.453439	0.810849	0.862383	0.993116	0.62092	0.469656
1554	0.309888	0.502015	0.220166	0.392513	1.02775	0.473338	NaN	0.058738	0.469445	0.675063	0.926163	0.585888	0.446169	0.293656	0.618465	0.981676	0.531127	0.64345	1.05375	0.454775	0.812988	0.871939	0.992229	0.621918	0.469152
1555	0.306653	0.499551	0.22148	0.388896	1.02821	0.473731	NaN	0.0583931	0.468789	0.674036	0.926449	0.582505	0.450427	0.294526	0.617408	0.985227	0.529895	0.645011	1.05211	0.454039	0.813991	0.88364	0.998435	0.622842	0.469706
1556	0.306235	0.499845	0.218887	0.380432	1.02893	0.474114	NaN	0.057269	0.467592	0.672818	0.924757	0.580625	0.451413	0.29489	0.61595	0.989234	0.529173	0.649933	1.04883	0.454484	0.814674	0.881759	0.994224	0.623651	0.469681
1557	0.30477	0.499048	0.219048	0.378325	1.0299	0.474489	NaN	0.0569624	0.467179	0.673511	0.922946	0.579697	0.450524	0.293903	0.616325	0.99104	0.531085	0.651317	1.04624	0.45498	0.815841	0.879802	0.986965	0.624302	0.470822
1558	0.307548	0.500159	0.220639	0.37634	1.03112	0.474847	NaN	0.0555445	0.466642	0.675695	0.921779	0.57832	0.452875	0.29202	0.614722	0.99148	0.528472	0.650961	1.0448	0.45885	0.817133	0.879652	0.983114	0.624747	0.47117
1559	0.308994	0.499142	0.221595	0.370879	1.03256	0.475176	NaN	0.0565664	0.465124	0.674991	0.910889	0.57873	0.456267	0.29276	0.613009	0.99578	0.52569	0.649222	1.04462	0.459295	0.817623	0.886762	0.982698	0.624942	0.472302
1560	0.307262	0.498146	0.22148	0.369316	1.03421	0.475464	NaN	0.0558255	0.463922	0.674	0.909722	0.576786	0.460156	0.29376	0.612258	0.999112	0.530002	0.647897	1.04271	0.465819	0.817787	0.89075	0.980371	0.624853	0.471806
1561	0.307148	0.497716	0.220131	0.364839	1.03604	0.475702	NaN	0.0577161	0.462885	0.673905	0.90772	0.574875	0.462605	0.293604	0.611824	0.999773	0.527772	0.647937	1.04023	0.46659	0.818946	0.897974	0.985691	0.62446	0.471484
1562	0.307471	0.49802	0.218114	0.365119	1.038	0.475887	NaN	0.0590957	0.46244	0.675612	0.901429	0.57445	0.463439	0.293241	0.61069	1.00051	0.525924	0.646652	1.0398	0.467891	0.819867	0.898463	0.986272	0.623755	0.473295
1563	0.307281	0.497727	0.219175	0.359974	1.04004	0.476017	NaN	0.0595172	0.459963	0.675373	0.891683	0.575048	0.467014	0.293877	0.610758	1.00278	0.525754	0.641651	1.0378	0.468148	0.822029	0.894475	0.985053	0.622744	0.474543
1564	0.30496	0.49758	0.219302	0.361098	1.04209	0.476091	NaN	0.0602581	0.45961	0.675886	0.884559	0.574135	0.467545	0.291085	0.611943	1.00767	0.517875	0.641611	1.0351	0.468798	0.825052	0.899742	0.988683	0.621464	0.473162
1565	0.304427	0.496846	0.22042	0.357393	1.0441	0.476109	NaN	0.0594278	0.458431	0.675648	0.882795	0.571799	0.465703	0.293059	0.614117	1.01207	0.51505	0.636531	1.03116	0.47075	0.827481	0.902451	0.988572	0.619957	0.473261
1566	0.303	0.494781	0.223129	0.354601	1.04599	0.47607	NaN	0.0582142	0.45643	0.677868	0.880365	0.566867	0.468498	0.291098	0.614228	1.01486	0.513627	0.636511	1.02879	0.470973	0.828298	0.911819	0.985386	0.618258	0.474444
1567	0.30397	0.493093	0.22291	0.354478	1.04774	0.47597	NaN	0.0562981	0.455274	0.67665	0.8827	0.56538	0.472854	0.290916	0.613503	1.0174	0.516494	0.635958	1.02783	0.473011	0.830646	0.916748	0.986688	0.616405	0.477983
1568	0.307681	0.494466	0.224074	0.356164	1.04935	0.475801	NaN	0.055174	0.452522	0.681091	0.879555	0.564121	0.475985	0.289799	0.613299	1.01966	0.512459	0.637263	1.02511	0.472206	0.833097	0.919833	0.979983	0.614434	0.478148
1569	0.308214	0.493984	0.225768	0.355778	1.05084	0.475557	NaN	0.0561576	0.452219	0.684911	0.873216	0.562933	0.477881	0.291513	0.613367	1.02483	0.507935	0.637836	1.02248	0.475408	0.834813	0.92826	0.981978	0.612378	0.479934
1570	0.310097	0.494749	0.226022	0.355637	1.0522	0.475232	NaN	0.0589935	0.450783	0.687788	0.870905	0.558772	0.477675	0.291682	0.6115	1.03098	0.505769	0.639477	1.02197	0.474072	0.835964	0.937177	0.982477	0.610267	0.481811
1571	0.308689	0.493355	0.225976	0.353144	1.05346	0.474818	NaN	0.0588913	0.449306	0.687812	0.86876	0.557757	0.477263	0.292319	0.611466	1.03335	0.505238	0.638824	1.0227	0.475613	0.83797	0.934769	0.972087	0.608145	0.480265
1572	0.309469	0.491153	0.226402	0.3513	1.05461	0.474311	NaN	0.0560299	0.447636	0.686738	0.866568	0.554375	0.478206	0.291578	0.612531	1.03482	0.506576	0.636788	1.02187	0.475767	0.837799	0.931646	0.970535	0.606052	0.479397
1573	0.308937	0.488427	0.227221	0.353583	1.05569	0.473716	NaN	0.0554423	0.447191	0.684875	0.862255	0.553431	0.478563	0.291059	0.613401	1.03815	0.508636	0.6392	1.02087	0.475939	0.839693	0.934807	0.968125	0.604013	0.479521
1574	0.309507	0.485575	0.225999	0.350703	1.05668	0.473046	NaN	0.0554167	0.446356	0.685974	0.864304	0.551086	0.482193	0.293422	0.614313	1.04347	0.502371	0.635108	1.01801	0.474243	0.84054	0.936575	0.966629	0.602059	0.477445
1575	0.309641	0.487043	0.227278	0.349702	1.0576	0.472311	NaN	0.0572051	0.446755	0.68552	0.863494	0.547735	0.482496	0.291669	0.61381	1.04734	0.502562	0.629712	1.01709	0.475237	0.840704	0.94188	0.965548	0.600229	0.476503
1576	0.310402	0.484411	0.228581	0.347121	1.05845	0.471524	NaN	0.0574989	0.44442	0.686069	0.85961	0.547271	0.482063	0.290461	0.613546	1.0507	0.504707	0.628288	1.01711	0.478404	0.842546	0.947373	0.961891	0.598545	0.476412
1577	0.309526	0.484506	0.224247	0.348455	1.05926	0.470703	NaN	0.0602453	0.44342	0.688325	0.860158	0.543747	0.483677	0.290955	0.612906	1.04994	0.504644	0.624592	1.01677	0.479209	0.844113	0.948313	0.955463	0.596992	0.477536
1578	0.308937	0.48048	0.225907	0.343942	1.06003	0.469866	NaN	0.057154	0.442865	0.689316	0.859324	0.54226	0.483406	0.288046	0.613341	1.05446	0.503199	0.625126	1.01671	0.477565	0.845703	0.947899	0.956821	0.595522	0.478876
1579	0.310135	0.48135	0.227106	0.342713	1.06076	0.469028	NaN	0.057269	0.442277	0.691847	0.859896	0.541812	0.484641	0.287215	0.613043	1.05684	0.501798	0.621666	1.01571	0.48111	0.848764	0.943874	0.950975	0.594093	0.476908
1580	0.307795	0.480857	0.228823	0.339763	1.06144	0.4682	NaN	0.0566175	0.441727	0.692802	0.857347	0.53669	0.487079	0.286851	0.611286	1.05534	0.50664	0.62052	1.01208	0.481264	0.851304	0.945868	0.944685	0.592668	0.47618
1581	0.302334	0.482723	0.228627	0.339236	1.06203	0.467384	NaN	0.0558894	0.440337	0.691919	0.85208	0.536376	0.487372	0.285436	0.610604	1.05753	0.505429	0.617752	1.00871	0.481349	0.853377	0.944589	0.939948	0.591232	0.476602
1582	0.302448	0.481958	0.228846	0.338165	1.06249	0.466568	NaN	0.055966	0.439763	0.692205	0.850365	0.534771	0.489907	0.284604	0.610596	1.06017	0.503518	0.612395	1.00666	0.478079	0.855828	0.949066	0.939394	0.589784	0.475023
1583	0.301782	0.480962	0.229008	0.338657	1.06278	0.465734	NaN	0.053986	0.438038	0.694127	0.84965	0.532002	0.488336	0.283591	0.609922	1.06419	0.50235	0.607019	1.00439	0.479449	0.856081	0.949592	0.943272	0.588331	0.474998
1584	0.302619	0.482555	0.23069	0.338885	1.06287	0.464859	NaN	0.0534878	0.436479	0.69353	0.840953	0.531082	0.489593	0.284449	0.610417	1.06553	0.504559	0.604014	1.0028	0.476589	0.857083	0.945943	0.941499	0.586902	0.476883
1585	0.30496	0.477712	0.23114	0.337796	1.06272	0.46393	NaN	0.0532196	0.435313	0.694449	0.83988	0.52928	0.489972	0.284708	0.609709	NaN	0.503476	0.601998	0.999767	0.478028	0.858473	0.944701	0.942275	0.585531	0.477991
1586	0.30378	0.478938	0.232028	0.340939	1.06232	0.462945	NaN	0.0508691	0.435052	0.6931	0.841429	0.528501	0.491077	0.284085	0.609385	NaN	0.499525	0.59923	0.997804	0.481007	0.859557	0.946808	0.936955	0.584239	0.477181
1587	0.303913	0.477051	0.232039	0.338551	1.06167	0.461911	NaN	0.051214	0.433717	0.692217	0.840857	0.526975	0.491532	0.282358	0.60733	NaN	0.500927	0.597847	0.995974	0.479586	0.859171	0.940751	0.939837	0.583044	0.476056
1588	0.30437	0.477324	0.232754	0.340307	1.06079	0.460837	NaN	0.0509969	0.433102	0.68891	0.835829	0.525693	0.491012	0.28076	0.60739	NaN	0.495936	0.596147	0.995431	0.480134	0.860731	0.941315	0.940585	0.581969	0.473857
1589	0.304674	0.47616	0.232731	0.338516	1.0597	0.459733	NaN	0.0525553	0.431643	0.686964	0.830349	0.523789	0.491185	0.281397	0.605412	NaN	0.495915	0.59506	0.994953	0.481093	0.863227	0.941127	0.933935	0.581026	0.47384
1590	0.304065	0.475866	0.233964	0.338305	1.05845	0.458608	NaN	0.0511885	0.430914	0.686308	0.825941	0.524796	0.492962	0.280903	0.606861	NaN	0.494619	0.592846	0.994372	0.482343	0.866629	0.941353	0.9305	0.580221	0.473501
1591	0.30182	0.477827	0.236016	0.340571	1.05712	0.45747	NaN	0.0528363	0.429391	0.685997	0.824344	0.524175	0.4941	0.280552	0.607689	NaN	0.49137	0.594012	0.992513	0.483216	0.867513	0.934092	0.926593	0.579565	0.473328
1592	0.299575	0.478089	0.237111	0.34266	1.05571	0.456323	NaN	0.0551868	0.428047	0.686009	0.821723	0.524301	0.494641	0.280526	0.606546	NaN	0.489267	0.587429	0.992564	0.481949	0.868456	0.942143	0.926205	0.57907	0.472005
1593	0.300983	0.479515	0.241042	0.343977	1.05423	0.455166	NaN	0.0529641	0.426904	0.687466	0.8232	0.521956	0.495205	0.281254	0.606137	NaN	0.485275	0.577842	0.992777	0.482822	0.871881	0.939773	0.918475	0.578745	0.473096
1594	0.303114	0.481046	0.24412	0.346137	1.05267	0.454003	NaN	0.0499749	0.425845	0.686141	0.819602	0.521272	0.496721	0.282345	0.605514	NaN	0.483894	0.583318	0.99205	0.483935	0.873537	0.941804	0.923158	0.578587	0.469971
1595	0.301991	0.479525	0.245445	0.346927	1.05104	0.452841	NaN	0.049349	0.427372	0.684875	0.818339	0.520407	0.496039	0.283293	0.605378	NaN	0.484064	0.580748	0.992057	0.482	0.874005	0.935785	0.916813	0.578581	0.470847
1596	0.301249	0.476852	0.245999	0.349263	1.04934	0.451687	NaN	0.0480205	0.427358	0.684672	0.814932	0.519069	0.498238	0.282669	0.603579	NaN	0.492496	0.579503	0.992447	0.484123	0.875699	0.932399	0.913267	0.5787	0.47088
1597	0.299613	0.479641	0.249492	0.350791	1.04758	0.450545	NaN	0.0481993	0.425372	0.68318	0.811739	0.518707	0.498997	0.284215	0.603647	NaN	0.493727	0.576182	0.993079	0.486212	0.875016	0.928862	0.907615	0.57891	0.471219
1598	0.301383	0.479525	0.249653	0.353986	1.04576	0.449414	NaN	0.0494257	0.42551	0.682404	0.808117	0.517567	0.498704	0.28576	0.603596	NaN	0.497784	0.57551	0.992689	0.485014	0.876754	0.927583	0.912352	0.579179	0.472534
1599	0.304884	0.479871	0.251682	0.354847	1.04391	0.448292	NaN	0.0479183	0.424803	0.680566	0.807831	0.514003	0.499701	0.284916	0.602684	NaN	0.501224	0.577091	0.992733	0.487086	0.877779	0.927809	0.90803	0.579468	0.473906
1600	0.305512	0.480459	0.254863	0.357059	1.04204	0.447178	NaN	0.048953	0.423427	0.682464	0.803351	0.513736	0.49982	0.284604	0.603443	NaN	0.501904	0.576696	0.99388	0.487479	0.878321	0.920058	0.909997	0.579738	0.473419
1601	0.309526	0.480521	0.254806	0.360378	1.04017	0.446065	NaN	0.0482121	0.422638	0.678333	0.793462	0.512697	0.500795	0.285825	0.602351	NaN	0.500396	0.572861	0.993674	0.487291	0.87772	0.919156	0.909166	0.579943	0.473336
1602	0.307376	0.478959	0.257837	0.361853	1.03829	0.444959	NaN	0.0481482	0.421188	0.677832	0.795988	0.512005	0.506732	0.283929	0.60195	NaN	0.494726	0.56873	0.99316	0.48688	0.879376	0.921714	0.909	0.580042	0.472096
1603	0.308727	0.478236	0.259324	0.363469	1.0364	0.443863	NaN	0.0508819	0.419546	0.675516	0.797585	0.511037	0.509853	0.284682	0.602471	NaN	0.495002	0.56527	0.991991	0.487496	0.880817	0.91592	0.91238	0.58001	0.472815
1604	0.310706	0.479022	0.262264	0.364013	1.03451	0.442786	NaN	0.0489019	0.417431	0.675612	0.793105	0.512178	0.509202	0.285565	0.600331	NaN	0.495448	0.566891	0.993498	0.487582	0.882051	0.910766	0.903015	0.579848	0.471839
1605	0.30888	0.480144	0.265215	0.36886	1.03262	0.441731	NaN	0.0489019	0.41566	0.675791	0.788292	0.512493	0.511153	0.284565	0.600024	NaN	0.493196	0.565982	0.994637	0.489637	0.884331	0.911217	0.9026	0.579557	0.471798
1606	0.307605	0.482115	0.265123	0.369211	1.03073	0.44071	NaN	0.0492979	0.413999	0.674191	0.777426	0.511517	0.515681	0.285319	0.59941	NaN	0.488715	0.562483	0.994188	0.489928	0.885252	0.908809	0.906534	0.579133	0.469921
1607	0.307605	0.48178	0.265099	0.368842	1.02885	0.439734	NaN	0.0505626	0.412733	0.672436	0.776282	0.508795	0.515844	0.285306	0.598728	NaN	0.492538	0.563234	0.994637	0.490647	0.886344	0.904633	0.9113	0.578582	0.469293
1608	0.31025	0.480679	0.265595	0.369896	1.02698	0.438817	NaN	0.0520188	0.412361	0.673737	0.77185	0.507379	0.515779	0.285903	0.598421	NaN	0.493961	0.564855	0.993292	0.493644	0.888417	0.909411	0.905232	0.577922	0.46916
1609	0.31299	0.480805	0.268661	0.372776	1.02511	0.437974	NaN	0.0490808	0.411123	0.674203	0.765964	0.506671	0.515237	0.28563	0.598344	NaN	0.491349	0.561554	0.994042	0.493815	0.889538	0.902677	0.903099	0.577158	0.468631
1610	0.312057	0.480448	0.271255	0.37469	1.02327	0.437199	NaN	0.0477012	0.410577	0.674322	0.760412	0.506884	0.515735	0.28563	0.597662	NaN	0.491901	0.560467	0.994056	0.494483	0.889219	0.901849	0.901769	0.576301	0.46849
1611	0.310706	0.479179	0.272523	0.37562	1.02146	0.436491	NaN	0.0472413	0.40909	0.670299	0.763987	0.507576	0.5154	0.285838	0.59715	NaN	0.493196	0.559044	0.995335	0.496965	0.889613	0.913249	0.901575	0.575361	0.466324
1612	0.31141	0.478005	0.273572	0.378535	1.01971	0.435849	NaN	0.046411	0.409857	0.671684	0.763581	0.505932	0.517263	0.283981	0.596937	NaN	0.496042	0.562958	0.995952	0.496486	0.890928	0.922805	0.903043	0.574342	0.466605
1613	0.314759	0.474996	0.277134	0.381099	1.01802	0.43527	NaN	0.0448525	0.408214	0.670622	0.761485	0.506805	0.51917	0.284955	0.594772	NaN	0.501713	0.560882	0.995776	0.497034	0.890876	0.918441	0.903708	0.57325	0.467589
1614	0.315939	0.47617	0.278068	0.382469	1.0164	0.434761	NaN	0.0443416	0.406411	0.67092	0.756933	0.507529	0.522984	0.283838	0.593049	NaN	0.505514	0.557462	0.996033	0.500835	0.888721	0.920247	0.903126	0.5721	0.466746
1615	0.318641	0.474283	0.279209	0.38224	1.01487	0.434322	NaN	0.0463088	0.406563	0.669619	0.753717	0.50981	0.523374	0.284773	0.59397	NaN	0.510505	0.552718	0.996408	0.500664	0.888937	0.908283	0.904872	0.570929	0.463959
1616	0.321343	0.473151	0.28337	0.382082	1.01343	0.433945	NaN	0.0476628	0.404384	0.671099	0.74409	0.510809	0.526245	0.285085	0.592077	NaN	0.514094	0.552343	0.995849	0.501777	0.88916	0.903994	0.902738	0.569776	0.463703
1617	0.320087	0.469167	0.284765	0.380607	1.01207	0.433625	NaN	0.0494129	0.405081	0.670049	0.737346	0.511706	0.528162	0.285358	0.592367	NaN	0.520445	0.553964	0.995497	0.50253	0.886768	0.904069	0.905232	0.568676	0.464993
1618	0.320486	0.466147	0.286171	0.381485	1.01084	0.433351	NaN	0.0484165	0.404076	0.667303	0.734797	0.512202	0.528596	0.282747	0.591549	NaN	0.525053	0.55169	0.996187	0.505201	0.885891	0.89993	0.900937	0.567665	0.463248
1619	0.321704	0.464344	0.28873	0.385208	1.00975	0.433112	NaN	0.0459255	0.402755	0.663686	0.730865	0.51313	0.53203	0.282955	0.591182	NaN	0.524841	0.549298	0.994497	0.50652	0.886396	0.897033	0.901464	0.56675	0.462645
1620	0.322675	0.465413	0.289791	0.386191	1.00883	0.432904	NaN	0.0465259	0.401902	0.663388	0.724884	0.515364	0.535681	0.283539	0.589306	NaN	0.527198	0.545009	0.993086	0.508027	0.885141	0.899027	0.90562	0.565935	0.463546
1621	0.326138	0.465832	0.291635	0.386806	1.00806	0.432712	NaN	0.0474712	0.401658	0.661788	0.71957	0.516048	0.539928	0.283968	0.588343	NaN	0.534122	0.545622	0.992998	0.508951	0.885349	0.896883	0.909499	0.565222	0.463157
1622	0.327298	0.467133	0.294632	0.383136	1.00741	0.432509	NaN	0.0458361	0.4007	0.663053	0.715305	0.516127	0.538151	0.283617	0.588138	NaN	0.536012	0.540166	0.99288	0.509636	0.885096	0.897372	0.909859	0.564594	0.463397
1623	0.32981	0.466944	0.297941	0.382908	1.00689	0.432276	NaN	0.044035	0.399424	0.661382	0.71023	0.515718	0.539527	0.283371	0.586902	NaN	0.541852	0.537656	0.992388	0.509671	0.884858	0.896394	0.909831	0.564022	0.465009
1624	0.329886	0.464427	0.297411	0.38282	1.00648	0.432001	NaN	0.0448014	0.39842	0.661704	0.702247	0.516363	0.54294	0.28589	0.586655	NaN	0.544103	0.537023	0.992359	0.510492	0.886025	0.881458	0.909665	0.563468	0.465084
1625	0.330762	0.466116	0.298921	0.381959	1.00617	0.43168	NaN	0.0434346	0.399066	0.659257	0.69598	0.516694	0.54502	0.286526	0.586331	NaN	0.548266	0.539079	0.992858	0.510852	0.884376	0.877131	0.911327	0.562901	0.465324
1626	0.333958	0.464281	0.301364	0.382943	1.00594	0.431305	NaN	0.0402411	0.398943	0.65915	0.694527	0.518707	0.547036	0.284942	0.585521	NaN	0.550029	0.539494	0.991756	0.509551	0.881129	0.878899	0.910552	0.562305	0.464753
1627	0.330609	0.465675	0.303462	0.385208	1.00579	0.430867	NaN	0.0418506	0.399236	0.65866	0.687283	0.518637	0.550264	0.285345	0.583773	NaN	0.551919	0.533801	0.990279	0.510424	0.880966	0.885671	0.910358	0.561682	0.462372
1628	0.332645	0.462121	0.304131	0.382609	1.00574	0.430355	NaN	0.0410203	0.399823	0.65749	0.681421	0.518574	0.552236	0.283773	0.581445	NaN	0.556166	0.532931	0.989029	0.511314	0.880587	0.884806	0.918559	0.56102	0.463505
1629	0.334643	0.461691	0.304627	0.383891	1.00577	0.429766	NaN	0.0375968	0.399911	0.655151	0.673129	0.521579	0.553482	0.282786	0.580994	NaN	0.556931	0.535679	0.989485	0.51902	0.879057	0.886537	0.918115	0.560319	0.464092
1630	0.338297	0.459521	0.307439	0.383979	1.00587	0.429108	NaN	0.0389253	0.399929	0.654613	0.670388	0.522601	0.555031	0.283449	0.580354	NaN	0.559798	0.535837	0.98817	0.526536	0.878879	0.883452	0.917672	0.559572	0.464398
1631	0.343529	0.461681	0.308604	0.383241	1.00604	0.428401	NaN	0.0383633	0.399869	0.653718	0.666981	0.522114	0.556559	0.284241	0.580525	NaN	0.566084	0.538071	0.987405	0.535543	0.877935	0.882323	0.91878	0.558786	0.464083
1632	0.344157	0.458703	0.310068	0.384032	1.00629	0.427666	NaN	0.0391169	0.400227	0.652178	0.668196	0.524859	0.562994	0.285111	0.579246	NaN	0.567422	0.537438	0.987214	0.541331	0.876732	0.880479	0.916952	0.557966	0.462289
1633	0.347734	0.455547	0.310794	0.382153	1.00664	0.426917	NaN	0.0396151	0.400489	0.652429	0.666337	0.525079	0.564825	0.284552	0.577089	NaN	0.573518	0.537458	0.986964	0.548625	0.878685	0.877771	0.916397	0.557121	0.462033
1634	0.346593	0.456061	0.312627	0.38001	1.00708	0.426161	NaN	0.0409436	0.400039	0.651713	0.66355	0.52622	0.567696	0.285241	0.577276	NaN	0.580824	0.538565	0.986031	0.554875	0.880409	0.877883	0.912851	0.556271	0.461967
1635	0.349028	0.455285	0.31341	0.380976	1.0076	0.425403	NaN	0.0417867	0.398209	0.650746	0.661333	0.526369	0.570091	0.287461	0.575869	NaN	0.586664	0.53641	0.986141	0.556981	0.879859	0.87303	0.916647	0.555421	0.46343
1636	0.351293	0.454509	0.312765	0.382363	1.00819	0.424637	NaN	0.0429109	0.398484	0.651402	0.654066	0.527109	0.572734	0.290254	0.574872	NaN	0.587598	0.535896	0.985781	0.563196	0.880349	0.87762	0.916813	0.554566	0.46496
1637	0.352301	0.451353	0.312696	0.382557	1.00885	0.423864	NaN	0.0433324	0.398108	0.651665	0.655686	0.527534	0.576819	0.290202	0.575801	NaN	0.589807	0.538624	0.985561	0.565029	0.878775	0.8792	0.912879	0.553695	0.464703
1638	0.352701	0.451489	0.315508	0.385419	1.00957	0.423088	NaN	0.0431663	0.397167	0.652226	0.651897	0.528297	0.578769	0.289669	0.576534	NaN	0.592632	0.538387	0.981474	0.571176	0.878314	0.87999	0.911881	0.552796	0.464406
1639	0.35466	0.451552	0.315831	0.38577	1.01033	0.422302	NaN	0.0429875	0.396828	0.6525	0.651373	0.528053	0.581272	0.28889	0.574249	NaN	0.594947	0.536568	0.981834	0.575268	0.877957	0.881533	0.912352	0.551853	0.465001
1640	0.359874	0.447778	0.313883	0.38368	1.01111	0.421496	NaN	0.0429109	0.395534	0.652417	0.650897	0.527557	0.584197	0.290656	0.573823	NaN	0.599152	0.535975	0.981342	0.58085	0.880104	0.880968	0.912436	0.550852	0.464406
1641	0.36602	0.444895	0.313848	0.379589	1.01187	0.420667	NaN	0.0408542	0.396039	0.650722	0.647942	0.526786	0.585789	0.291332	0.573908	NaN	0.604249	0.538921	0.980232	0.589925	0.882281	0.86844	0.911549	0.549778	0.464075
1642	0.366096	0.441424	0.313111	0.379027	1.01261	0.419809	NaN	0.0398834	0.396273	0.648979	0.645035	0.528328	0.58749	0.292799	0.573482	NaN	0.612213	0.542676	0.978182	0.594497	0.882541	0.864828	0.917949	0.548625	0.463943
1643	0.367105	0.438258	0.313791	0.376428	1.01331	0.418924	NaN	0.0414035	0.395438	0.649492	0.642509	0.530696	0.589939	0.290384	0.573798	NaN	0.61234	0.532674	0.979542	0.601586	0.883618	0.857492	0.910468	0.54739	0.46663
1644	0.367885	0.436947	0.31386	0.376867	1.01395	0.418028	NaN	0.0406882	0.393781	0.647988	0.637886	0.530051	0.592713	0.2905	0.573823	NaN	0.613721	0.528444	0.978175	0.61114	0.887273	0.863286	0.916868	0.546083	0.46534
1645	0.369521	0.438289	0.312707	0.376024	1.01452	0.41714	NaN	0.0396535	0.393382	0.647618	0.632882	0.531436	0.591792	0.291124	0.575707	NaN	0.613296	0.528721	0.9801	0.618246	0.887874	0.862571	0.916591	0.544726	0.465894
1646	0.373232	0.434242	0.31114	0.373829	1.01498	0.416267	NaN	0.0393724	0.394814	0.647081	0.628951	0.531554	0.592702	0.291059	0.575528	NaN	0.619667	0.526744	0.980071	0.624376	0.88942	0.862985	0.920692	0.54333	0.46601
1647	0.372699	0.434127	0.310229	0.369404	1.01534	0.415417	NaN	0.0402411	0.394153	0.647976	0.626663	0.52987	0.594175	0.290994	0.574437	NaN	0.618521	0.52196	0.980445	0.632972	0.889264	0.858733	0.91371	0.541906	0.466622
1648	0.374259	0.434934	0.310413	0.36828	1.01558	0.414601	NaN	0.0409947	0.394685	0.64874	0.624542	0.530987	0.595334	0.292838	0.575025	NaN	0.620899	0.520814	0.979093	0.639068	0.889018	0.852074	0.911604	0.540456	0.467093
1649	0.377836	0.431715	0.310725	0.369351	1.0157	0.413828	NaN	0.0428342	0.394974	0.646388	0.626449	0.531129	0.596559	0.29402	0.574292	1.06503	0.623724	0.52366	0.979277	0.644204	0.889828	0.857003	0.90562	0.538993	0.467217
1650	0.377494	0.428381	0.309952	0.367192	1.01572	0.413106	NaN	0.0441883	0.395479	0.647331	0.628546	0.532104	0.599213	0.294552	0.574428	1.06149	0.629012	0.521822	0.981107	0.653519	0.891121	0.854031	0.903154	0.537535	0.46768
1651	0.382022	0.426651	0.309848	0.364961	1.01569	0.412426	NaN	0.0464748	0.396273	0.644836	0.62266	0.532262	0.598736	0.297955	0.573687	1.06131	0.635383	0.51943	0.981254	0.658177	0.890786	0.851698	0.901824	0.5361	0.467812
1652	0.380424	0.422143	0.310344	0.366349	1.01562	0.411786	NaN	0.0461299	0.396447	0.644848	0.616298	0.532073	0.599733	0.299942	0.573252	1.05803	0.642392	0.520913	0.981592	0.664991	0.890526	0.846958	0.898167	0.534696	0.465944
1653	0.382746	0.417362	0.309226	0.361959	1.01552	0.411195	NaN	0.0474968	0.397429	0.643285	0.622827	0.533261	0.597902	0.300331	0.575102	1.05731	0.64562	0.517078	0.981048	0.670796	0.889858	0.839847	0.905454	0.533324	0.466829
1654	0.384439	0.415632	0.309641	0.358148	1.01539	0.410668	NaN	0.0482121	0.398043	0.63845	0.620039	0.534205	0.599571	0.302773	0.575034	1.05712	0.646363	0.512037	0.981269	0.676721	0.887176	0.83932	0.908751	0.531992	0.465671
1655	0.388777	0.412853	0.311566	0.357604	1.01524	0.410219	NaN	0.0472796	0.398566	0.635477	0.624947	0.535888	0.59943	0.303955	0.574872	1.05412	0.648721	0.508697	0.980225	0.681104	0.887369	0.844587	0.910247	0.530703	0.465092
1656	0.392107	0.409247	0.314033	0.358464	1.01506	0.409869	NaN	0.048838	0.399076	0.631347	0.620897	0.538854	0.600351	0.307176	0.574497	1.05221	0.652989	0.506759	0.9806	0.684785	0.886166	0.846356	0.909332	0.529458	0.466283
1657	0.392297	0.408922	0.313203	0.357604	1.01488	0.409631	NaN	0.0469475	0.399631	0.628279	0.620873	0.541253	0.603233	0.307851	0.573806	1.04824	0.655602	0.504941	0.980453	0.691926	0.884338	0.841991	0.909637	0.528257	0.465795
1658	0.391746	0.406416	0.313872	0.356076	1.0147	0.409516	NaN	0.0488125	0.399966	0.624531	0.623184	0.543078	0.605638	0.3065	0.573542	1.04702	0.657556	0.508637	0.980174	0.698107	0.883269	0.844663	0.910939	0.527103	0.467449
1659	0.395037	0.404791	0.314678	0.354373	1.01454	0.409537	NaN	0.0490424	0.399924	0.624017	0.625686	0.544659	0.606624	0.310072	0.573243	1.04987	0.658278	0.504605	0.97899	0.701703	0.884584	0.84534	0.910884	0.525993	0.467697
1660	0.394029	0.401813	0.315647	0.350106	1.01444	0.409689	NaN	0.0484548	0.400746	0.623134	0.625495	0.54447	0.608931	0.308721	0.572843	1.04869	0.664968	0.502035	0.97766	0.707387	0.883306	0.838643	0.910607	0.524922	0.469243
1661	0.395646	0.399014	0.316592	0.348771	1.01442	0.40997	NaN	0.047369	0.399498	0.622059	0.622684	0.546233	0.609029	0.3115	0.571658	1.04555	0.659998	0.496085	0.977756	0.716189	0.882496	0.834918	0.911798	0.523885	0.469524
1662	0.395951	0.397483	0.316327	0.34547	1.0145	0.410369	NaN	0.048838	0.399516	0.622	0.624161	0.548278	0.610643	0.312929	0.573047	1.04291	0.662865	0.493792	0.979137	0.717969	0.881612	0.836273	0.907836	0.522872	0.469458
1663	0.396997	0.394663	0.318655	0.344504	1.01466	0.410871	NaN	0.0502687	0.401145	0.617583	0.626401	0.548207	0.610069	0.31463	0.571947	1.03945	0.663842	0.494385	0.979064	0.71975	0.883752	0.838906	0.909416	0.521873	0.47045
1664	0.395266	0.394946	0.31952	0.341449	1.01491	0.411463	NaN	0.0489658	0.400883	0.6151	0.627854	0.549072	0.611532	0.314279	0.570651	1.03438	0.664628	0.496085	0.978145	0.725555	0.883662	0.850607	0.906534	0.520879	0.472153
1665	0.396636	0.394254	0.320062	0.340149	1.01521	0.412145	NaN	0.0461555	0.402058	0.61202	0.631357	0.548034	0.60814	0.315318	0.570822	1.03283	0.662525	0.495097	0.978351	0.729373	0.884361	0.843233	0.904733	0.519891	0.470467
1666	0.397777	0.39503	0.320304	0.337849	1.01553	0.412917	NaN	0.0442905	0.402503	0.607555	0.629951	0.547625	0.607989	0.316305	0.56875	1.03369	0.661272	0.490372	0.979123	0.735691	0.885839	0.846544	0.904013	0.518905	0.47002
1667	0.399186	0.392838	0.320454	0.335654	1.01587	0.413779	NaN	0.0451463	0.402003	0.604165	0.627211	0.548978	0.609722	0.317708	0.568733	1.03608	0.658894	0.486696	0.979821	0.736839	0.886136	0.846318	0.902461	0.517915	0.47083
1668	0.40086	0.391224	0.321111	0.332388	1.01621	0.414727	NaN	0.0463599	0.403461	0.601956	0.628546	0.550433	0.610567	0.318461	0.569961	1.03531	0.658235	0.483039	0.979181	0.743465	0.885497	0.848425	0.895175	0.516925	0.471558
1669	0.4036	0.388613	0.322632	0.33374	1.01654	0.415755	NaN	0.0450825	0.404342	0.602374	0.627759	0.550575	0.610361	0.31963	0.569986	1.03189	0.65987	0.479006	0.981548	0.746359	0.887295	0.840787	0.891462	0.515927	0.469747
1670	0.40341	0.387061	0.324004	0.332879	1.01686	0.416861	NaN	0.0452868	0.404677	0.601539	0.622779	0.551771	0.608119	0.323448	0.568861	1.02982	0.656196	0.474954	0.981276	0.749047	0.887793	0.833489	0.891573	0.514931	0.470706
1671	0.406587	0.383528	0.323163	0.332634	1.01714	0.418031	NaN	0.0461427	0.405347	0.597898	0.625281	0.552612	0.612409	0.325838	0.569253	1.02776	0.654582	0.475764	0.981386	0.756222	0.88725	0.825738	0.889661	0.513945	0.468846
1672	0.408699	0.383046	0.323912	0.333231	1.01733	0.419234	NaN	0.0490041	0.406177	0.595844	0.622445	0.554036	0.614208	0.327201	0.569245	1.02631	0.653966	0.47187	0.982885	0.762146	0.888848	0.81859	0.888137	0.512988	0.468276
1673	0.412695	0.383129	0.327739	0.329929	1.01741	0.420438	NaN	0.048276	0.406907	0.593564	0.621016	0.55712	0.613568	0.327903	0.569526	1.02671	0.656494	0.47191	0.981959	0.766632	0.88864	0.824045	0.888996	0.51209	0.468284
1674	0.412505	0.378998	0.329779	0.33172	1.01732	0.421617	NaN	0.0474968	0.406315	0.594042	0.625067	0.55856	0.614738	0.328383	0.568656	1.02804	0.656069	0.469735	0.981945	0.771821	0.888706	0.826039	0.889883	0.511269	0.468631
1675	0.411782	0.378946	0.331808	0.33165	1.01706	0.422747	NaN	0.0473818	0.406728	0.589768	0.622851	0.560628	0.615638	0.330292	0.566994	1.02905	0.659934	0.467284	0.982092	0.778088	0.890304	0.815166	0.898139	0.510523	0.468375
1676	0.415397	0.37665	0.33356	0.329701	1.01663	0.423812	NaN	0.0469219	0.405622	0.5867	0.622922	0.563453	0.616277	0.331149	0.567872	1.02665	0.664458	0.468411	0.98293	0.78355	0.891381	0.808582	0.898084	0.509846	0.469805
1677	0.415378	0.376115	0.334171	0.331703	1.01605	0.424805	NaN	0.0469092	0.405292	0.584886	0.623875	0.565553	0.61917	0.33598	0.568665	1.02381	0.663736	0.467779	0.982004	0.785108	0.893178	0.80704	0.891628	0.509239	0.469723
1678	0.417376	0.371429	0.334632	0.331545	1.01538	0.425724	NaN	0.049068	0.405641	0.583728	0.623708	0.567417	0.624229	0.337045	0.568443	1.0205	0.670999	0.464556	0.982099	0.786837	0.89323	0.797296	0.894205	0.508698	0.469483
1679	0.415549	0.368965	0.334148	0.329648	1.01462	0.426559	NaN	0.0496684	0.405686	0.579896	0.618228	0.568353	0.624641	0.338084	0.570131	1.01791	0.669873	0.465486	0.98362	0.785296	0.893208	0.788341	0.89728	0.508219	0.467597
1680	0.409061	0.367906	0.335278	0.329806	1.01382	0.427299	NaN	0.051214	0.405503	0.57912	0.613128	0.570517	0.626299	0.341266	0.570319	1.01429	0.666943	0.464972	0.985347	0.784372	0.893498	0.781343	0.894066	0.507792	0.468168
1681	0.408985	0.366218	0.336892	0.326189	1.01299	0.427947	NaN	0.048953	0.406164	0.575204	0.605432	0.572177	0.62762	0.343149	0.5706	1.01317	0.66467	0.465288	0.986001	0.78468	0.895221	0.778898	0.890326	0.507405	0.469929
1682	0.407425	0.364383	0.339278	0.324609	1.01219	0.428502	NaN	0.0475606	0.405686	0.572721	0.606862	0.575426	0.628465	0.345357	0.569117	1.01037	0.659063	0.468372	0.986024	0.78855	0.894686	0.77555	0.886752	0.507044	0.469193
1683	0.408338	0.365085	0.339935	0.324433	1.01145	0.428962	NaN	0.0448397	0.406035	0.567648	0.607171	0.578549	0.627924	0.346292	0.569321	1.00613	0.655941	0.468925	0.988361	0.787265	0.892621	0.774421	0.885117	0.506698	0.469127
1684	0.408224	0.360577	0.34073	0.320939	1.01075	0.429334	NaN	0.0448781	0.407301	0.566263	0.598927	0.582159	0.630361	0.347682	0.5702	1.00463	0.655326	0.469795	0.988184	0.79057	0.892421	0.770772	0.885755	0.506359	0.46835
1685	0.408928	0.358522	0.34337	0.319797	1.01009	0.429627	NaN	0.0430514	0.407365	0.562825	0.595615	0.585054	0.63346	0.349175	0.572502	1.00429	0.655899	0.470427	0.98839	0.79093	0.892339	0.768176	0.886087	0.506026	0.468854
1686	0.407653	0.359654	0.345076	0.319376	1.00944	0.429852	NaN	0.042336	0.408476	0.562694	0.58706	0.588051	0.632756	0.352902	0.573823	1.0025	0.656706	0.468154	0.98817	0.791221	0.893914	0.76257	0.887278	0.505712	0.46978
1687	0.408014	0.355576	0.344811	0.318796	1.00875	0.430021	NaN	0.0427192	0.40899	0.562777	0.587179	0.591112	0.63411	0.353422	0.573295	0.99851	0.659	0.467265	0.991469	0.792351	0.893773	0.754029	0.891268	0.505437	0.468912
1688	0.407805	0.352504	0.34767	0.317813	1.00799	0.430147	NaN	0.0436901	0.409476	0.56304	0.584582	0.592488	0.634132	0.357201	0.57419	0.995751	0.660677	0.471791	0.991844	0.797145	0.894159	0.750229	0.89149	0.505208	0.468904
1689	0.404723	0.351581	0.35069	0.31906	1.00709	0.430238	NaN	0.0430003	0.409935	0.56101	0.57822	0.597074	0.63398	0.357279	0.573661	0.992493	0.659722	0.469933	0.994042	0.796854	0.89147	0.749515	0.891268	0.505032	0.470682
1690	0.404247	0.348614	0.353744	0.323467	1.00603	0.430292	NaN	0.0429109	0.409802	0.559566	0.577124	0.598947	0.63723	0.361565	0.574914	0.988236	0.657279	0.468391	0.994879	0.793378	0.889018	0.750794	0.89113	0.504918	0.471418
1691	0.404	0.346234	0.353525	0.322273	1.00473	0.430302	NaN	0.0416462	0.408668	0.557787	0.573001	0.602959	0.639495	0.362824	0.574957	0.98536	0.65677	0.470289	0.996327	0.793087	0.887607	0.746241	0.887361	0.504876	0.47174
1692	0.402325	0.346538	0.353433	0.325241	1.00315	0.430259	NaN	0.0413907	0.409476	0.558205	0.571667	0.603816	0.642268	0.367019	0.575588	0.98216	0.655368	0.477445	0.994828	0.789663	0.885393	0.743796	0.891379	0.504906	0.46835
1693	0.39753	0.347251	0.354597	0.326294	1.00123	0.430142	NaN	0.0435368	0.409724	0.557704	0.567997	0.607553	0.642604	0.36872	0.576466	0.979503	0.652522	0.483573	0.996011	0.787505	0.882816	0.734127	0.890354	0.50502	0.469491
1694	0.40046	0.344808	0.35869	0.326856	0.998975	0.429943	NaN	0.0432685	0.409811	0.556331	0.565615	0.610747	0.646613	0.370409	0.575469	0.980839	0.648784	0.485806	0.995666	0.784132	0.879688	0.724797	0.890797	0.505232	0.469764
1695	0.3993	0.342155	0.359889	0.328138	0.996392	0.429662	NaN	0.0431152	0.409191	0.556152	0.568379	0.613217	0.650784	0.372552	0.574454	0.978681	0.643836	0.491361	0.995577	0.780553	0.878076	0.723969	0.888054	0.505542	0.469086
1696	0.399928	0.338287	0.362782	0.328542	0.993512	0.429303	NaN	0.0441755	0.409613	0.554528	0.564066	0.617598	0.652182	0.373941	0.575426	0.979665	0.647744	0.495472	0.99507	0.77855	0.878581	0.720846	0.885699	0.505951	0.468284
1697	0.394999	0.33296	0.36435	0.332001	0.990381	0.428864	NaN	0.0448908	0.409265	0.551436	0.56042	0.620131	0.65502	0.372707	0.574292	0.978725	0.646406	0.494405	0.996364	0.78093	0.877304	0.714789	0.885588	0.506443	0.466233
1698	0.392259	0.331524	0.36722	0.329613	0.987055	0.428341	NaN	0.0436645	0.409223	0.549884	0.557989	0.622743	0.656407	0.374006	0.57448	0.978402	0.649804	0.490432	0.995622	0.777899	0.876241	0.709334	0.891074	0.506998	0.466275
1699	0.390185	0.331388	0.369929	0.329438	0.9836	0.427739	NaN	0.0424254	0.40876	0.547927	0.555392	0.626181	0.656288	0.373526	0.575051	0.978681	0.649039	0.491835	0.994005	0.774834	0.875201	0.704292	0.886613	0.507594	0.466506
1700	0.389786	0.327634	0.370275	0.330544	0.980064	0.427073	NaN	0.0406115	0.40859	0.547318	0.55065	0.629729	0.656158	0.374629	0.574599	0.978593	0.642647	0.496836	0.993211	0.777112	0.87512	0.700041	0.884868	0.508209	0.465489
1701	0.391993	0.327666	0.372672	0.330825	0.976495	0.426354	NaN	0.0413524	0.408645	0.546912	0.549078	0.633127	0.657837	0.374331	0.574787	0.980487	0.636445	0.49909	0.993233	0.776529	0.875291	0.697746	0.884037	0.508816	0.466258
1702	0.38931	0.32647	0.375577	0.333213	0.972953	0.425594	NaN	0.0427576	0.409535	0.544763	0.542882	0.635283	0.661878	0.377123	0.574002	0.979254	0.635001	0.505297	0.990536	0.776923	0.875357	0.698762	0.883455	0.509401	0.465605
1703	0.390147	0.323713	0.376811	0.335865	0.969489	0.424816	NaN	0.0412119	0.410926	0.545969	0.54374	0.636006	0.66398	0.377902	0.572809	0.979386	0.636721	0.513441	0.988037	0.77742	0.876241	0.698461	0.880546	0.509954	0.464497
1704	0.388207	0.320494	0.376061	0.337568	0.966162	0.424049	NaN	0.0404327	0.410967	0.543928	0.538093	0.637934	0.665594	0.378188	0.572433	0.978975	0.636849	0.521308	0.988699	0.776478	0.874288	0.694774	0.878773	0.510469	0.465878
1705	0.384363	0.320274	0.373894	0.338569	0.963015	0.423313	NaN	0.038376	0.410398	0.54234	0.539141	0.640663	0.666038	0.380201	0.571581	0.97717	0.634003	0.528642	0.988272	0.775793	0.874273	0.69451	0.880684	0.51094	0.464828
1706	0.385238	0.3189	0.37673	0.339096	0.96006	0.422618	NaN	0.0391297	0.410274	0.5416	0.543526	0.64145	0.667609	0.378513	0.571854	0.974792	0.622811	0.534928	0.988456	0.771547	0.874169	0.691312	0.881322	0.511366	0.46596
1707	0.385162	0.318691	0.375508	0.341431	0.95731	0.421979	NaN	0.0399217	0.410017	0.542698	0.539427	0.642795	0.667447	0.38011	0.570183	0.974102	0.618457	0.535224	0.989676	0.769646	0.873419	0.688829	0.880518	0.511758	0.465646
1708	0.382479	0.316971	0.37379	0.342889	0.954754	0.421416	NaN	0.038606	0.410641	0.540955	0.533112	0.644447	0.670372	0.378824	0.570131	0.969464	0.61525	0.538624	0.990683	0.771016	0.871383	0.68059	0.879992	0.512125	0.46367
1709	0.384173	0.316436	0.376465	0.345856	0.952371	0.420958	NaN	0.0372519	0.41082	0.539523	0.525106	0.646083	0.673189	0.380318	0.569194	0.967776	0.612468	0.546847	0.991161	0.768824	0.872527	0.672539	0.878967	0.512474	0.462752
1710	0.378008	0.315524	0.377445	0.347928	0.950138	0.420623	NaN	0.0380695	0.411109	0.535977	0.52339	0.64816	0.676288	0.381396	0.570507	0.969303	0.614868	0.553845	0.991697	0.767146	0.871799	0.665052	0.876002	0.512796	0.46152
1711	0.375344	0.317066	0.378563	0.349491	0.948028	0.420423	NaN	0.0385166	0.411861	0.533804	0.519292	0.647366	0.678032	0.381512	0.568298	0.9708	0.608072	0.558174	0.991837	0.767574	0.871272	0.660161	0.8747	0.513081	0.45985
1712	0.37247	0.317296	0.377733	0.35209	0.946005	0.420367	NaN	0.0368559	0.410999	0.535846	0.510213	0.650111	0.681315	0.38098	0.568818	0.970946	0.602444	0.563155	0.993674	0.767608	0.87018	0.652335	0.872566	0.513315	0.45956
1713	0.374354	0.315084	0.378275	0.355391	0.944029	0.42045	NaN	0.0347227	0.411705	0.535965	0.505781	0.650795	0.685388	0.382772	0.569108	0.973207	0.595563	0.566476	0.995034	0.76266	0.870692	0.64372	0.87168	0.513488	0.459627
1714	0.370758	0.314696	0.37862	0.356111	0.942063	0.420662	NaN	0.0360512	0.411123	0.534616	0.501373	0.65207	0.691672	0.384499	0.570566	0.972766	0.595223	0.567326	0.995342	0.761547	0.869132	0.641462	0.866804	0.513583	0.460338
1715	0.369483	0.313469	0.381179	0.360062	0.940074	0.420992	NaN	0.035323	0.411549	0.535046	0.497489	0.650945	0.693622	0.385876	0.571581	0.97055	0.594734	0.572308	0.996004	0.762968	0.868434	0.633674	0.86769	0.513597	0.45918
1716	0.367295	0.313616	0.384499	0.361959	0.938036	0.421426	NaN	0.033343	0.412494	0.534819	0.49451	0.650756	0.696244	0.387993	0.571172	0.964063	0.595159	0.575095	0.995526	0.765263	0.86781	0.626564	0.86841	0.513531	0.457948
1717	0.364593	0.312683	0.385906	0.363627	0.935941	0.421941	NaN	0.0330876	0.413339	0.533566	0.49544	0.651181	0.697165	0.389824	0.570021	0.960878	0.596412	0.58144	0.998282	0.765263	0.86784	0.628482	0.868881	0.513397	0.455327
1718	0.360825	0.312641	0.387923	0.363012	0.933803	0.42252	NaN	0.0333814	0.413242	0.529913	0.493462	0.653344	0.702192	0.392045	0.571214	0.959953	0.593056	0.589367	0.997635	0.766461	0.867104	0.634427	0.872345	0.513206	0.454194
1719	0.35565	0.312725	0.387738	0.363925	0.931681	0.423149	NaN	0.0332153	0.413219	0.530713	0.489459	0.653407	0.705562	0.391123	0.571589	0.957091	0.592292	0.593557	0.998458	0.767352	0.86735	0.642064	0.870599	0.512958	0.453789
1720	0.35388	0.311855	0.390251	0.36821	0.929638	0.423818	NaN	0.0321423	0.41327	0.52854	0.484717	0.655122	0.706851	0.389629	0.570089	0.95621	0.590848	0.599606	0.999054	0.766119	0.866614	0.646805	0.872622	0.512659	0.454674
1721	0.349523	0.312054	0.391923	0.369351	0.927741	0.424516	NaN	0.029613	0.414238	0.527633	0.4881	0.655059	0.709115	0.39046	0.569986	0.95348	0.586919	0.604726	0.998804	0.766615	0.863724	0.651131	0.875476	0.512302	0.452317
1722	0.346383	0.31197	0.388718	0.372688	0.926051	0.425237	NaN	0.0295236	0.414389	0.527609	0.487219	0.654886	0.711315	0.392915	0.568307	0.951851	0.583266	0.605734	0.999553	0.764475	0.864408	0.653464	0.875171	0.511894	0.453003
1723	0.346079	0.311676	0.391197	0.375568	0.924596	0.425979	NaN	0.0294853	0.415169	0.525233	0.483192	0.65502	0.711986	0.395616	0.569032	0.951734	0.582204	0.609628	0.999473	0.764235	0.866874	0.650492	0.876445	0.51145	0.451325
1724	0.346041	0.312096	0.393767	0.376779	0.923372	0.426734	NaN	0.0296513	0.415247	0.526546	0.479451	0.653919	0.71372	0.398058	0.569722	0.950193	0.579273	0.610063	1.00041	0.762009	0.867179	0.658016	0.871514	0.510982	0.451763
1725	0.345147	0.31284	0.394332	0.379554	0.922354	0.427489	NaN	0.0307754	0.416385	0.526499	0.476067	0.654398	0.717956	0.402356	0.568085	0.950251	0.574792	0.614273	1.00192	0.761958	0.865871	0.658543	0.870793	0.510496	0.451457
1726	0.345261	0.312756	0.394413	0.381696	0.921514	0.428218	NaN	0.0287188	0.41644	0.527764	0.475209	0.653423	0.719039	0.400733	0.570046	0.949018	0.571012	0.616665	1.00499	0.762882	0.863888	0.65922	0.873287	0.509997	0.451449
1727	0.341417	0.312253	0.39575	0.381784	0.920844	0.428897	NaN	0.0279524	0.415944	0.526511	0.472969	0.653557	0.719787	0.403149	0.569807	0.947727	0.563557	0.621271	1.00592	0.760999	0.864556	0.665578	0.874063	0.509481	0.451267
1728	0.341722	0.311645	0.398367	0.384716	0.920331	0.429518	NaN	0.027633	0.416545	0.527107	0.474471	0.653722	0.722734	0.40424	0.567591	0.951704	0.559819	0.623485	1.00751	0.7598	0.863509	0.672689	0.868023	0.508964	0.452218
1729	0.344138	0.310618	0.401053	0.38649	0.919946	0.430072	NaN	0.0266622	0.417004	0.527418	0.475352	0.651724	0.723741	0.403356	0.566252	0.951382	0.560499	0.625046	1.00641	0.758088	0.863219	0.677956	0.866416	0.508456	0.451432
1730	0.344804	0.310586	0.402055	0.387263	0.919645	0.430541	NaN	0.0269688	0.416944	0.526176	0.474614	0.648774	0.723492	0.40485	0.566278	0.949429	0.563302	0.62645	1.00924	0.753962	0.861682	0.675059	0.866139	0.507986	0.451317
1731	0.344328	0.312568	0.405156	0.388053	0.919377	0.430916	NaN	0.0296002	0.41683	0.5286	0.474995	0.646697	0.726255	0.40633	0.567991	0.948842	0.565256	0.627142	1.01089	0.75117	0.85952	0.674232	0.864587	0.507574	0.451118
1732	0.343872	0.309705	0.405583	0.389054	0.919098	0.431194	NaN	0.0302262	0.41733	0.530271	0.474256	0.646374	0.728075	0.407408	0.568051	0.947609	0.563026	0.630482	1.01139	0.750554	0.859691	0.671974	0.862149	0.507233	0.451184
1733	0.347658	0.309758	0.406344	0.393777	0.918778	0.431367	NaN	0.0290765	0.416706	0.528421	0.478378	0.645014	0.726797	0.408278	0.568469	0.947022	0.560287	0.630917	1.01474	0.746856	0.861786	0.676715	0.861539	0.506973	0.451747
1734	0.345299	0.308919	0.408914	0.393883	0.918397	0.431427	NaN	0.0307371	0.415921	0.531572	0.476949	0.646099	0.727133	0.408265	0.568332	0.944953	0.56154	0.630206	1.01731	0.747232	0.862454	0.67837	0.862925	0.506793	0.44944
1735	0.343948	0.30721	0.410101	0.394743	0.917938	0.431369	NaN	0.0298557	0.414297	0.533315	0.476425	0.644557	0.728108	0.410564	0.566116	0.942751	0.556549	0.631609	1.0192	0.74766	0.86163	0.680402	0.861706	0.506692	0.449382
1736	0.343396	0.306445	0.411715	0.392794	0.917398	0.431195	NaN	0.0309671	0.41444	0.533136	0.477449	0.643165	0.72554	0.411798	0.567335	0.942076	0.554956	0.634159	1.01912	0.745897	0.859802	0.686196	0.862177	0.506673	0.448869
1737	0.342559	0.304809	0.41349	0.395094	0.916777	0.430914	NaN	0.0298557	0.414527	0.531608	0.47571	0.643487	0.72372	0.411616	0.566141	0.941856	0.551048	0.634218	1.02025	0.739185	0.857083	0.685293	0.858769	0.506728	0.448522
1738	0.343301	0.304232	0.415773	0.396324	0.916084	0.430538	NaN	0.0292426	0.414435	0.530832	0.477092	0.641497	0.723969	0.412564	0.566226	0.941724	0.549604	0.636353	1.01916	0.738174	0.856615	0.697257	0.858603	0.506839	0.448985
1739	0.340352	0.304599	0.414343	0.393637	0.915338	0.430074	NaN	0.0303922	0.412944	0.532265	0.474161	0.639554	0.721542	0.411759	0.564589	0.941739	0.550538	0.639101	1.01982	0.740024	0.857158	0.699138	0.854363	0.506991	0.449035
1740	0.338982	0.306361	0.418574	0.3952	0.914582	0.429523	NaN	0.0309798	0.413059	0.532682	0.475948	0.638193	0.717999	0.413265	0.566005	0.939302	0.547119	0.636452	1.01982	0.737506	0.856519	0.70448	0.848185	0.507165	0.448704
1741	0.339001	0.30439	0.421375	0.39599	0.913852	0.42889	NaN	0.0322317	0.412618	0.530545	0.473565	0.635015	0.714857	0.414564	0.564598	0.93779	0.545972	0.635286	1.01912	0.73665	0.856452	0.707302	0.845387	0.507337	0.450184
1742	0.341588	0.302691	0.422885	0.395885	0.913179	0.428188	NaN	0.0318102	0.412563	0.530832	0.472064	0.632403	0.713741	0.414876	0.563345	0.936117	0.547353	0.634436	1.01894	0.734613	0.854825	0.708882	0.843974	0.50746	0.448869
1743	0.338772	0.301936	0.425145	0.395393	0.912566	0.427422	NaN	0.0323083	0.412481	0.530211	0.469085	0.630594	0.710025	0.41433	0.563924	0.932125	0.546567	0.632538	1.01819	0.733585	0.854283	0.712231	0.844694	0.507506	0.450043
1744	0.337631	0.302419	0.429928	0.394901	0.911996	0.426592	NaN	0.033177	0.411971	0.529125	0.466417	0.630043	0.708476	0.41311	0.563839	0.933578	0.549094	0.630087	1.0192	0.733962	0.853488	0.717761	0.841868	0.507453	0.450052
1745	0.337174	0.301905	0.433905	0.394392	0.91146	0.425701	NaN	0.0307627	0.412063	0.531727	0.462008	0.62873	0.707869	0.415045	0.561546	0.931318	0.547756	0.63068	1.02062	0.732438	0.85279	0.728822	0.844389	0.507278	0.450341
1746	0.340694	0.303593	0.436245	0.393549	0.910945	0.424761	NaN	0.0304305	0.411861	0.534186	0.459625	0.625898	0.706753	0.416707	0.561034	0.931156	0.54404	0.631332	1.02181	0.729544	0.852649	0.740786	0.845331	0.506965	0.450192
1747	0.340409	0.303362	0.438689	0.397114	0.910442	0.423783	NaN	0.0290765	0.411513	0.533566	0.458434	0.623915	0.706656	0.418746	0.561529	0.928646	0.539707	0.633467	1.0227	0.731342	0.851943	0.744247	0.839291	0.5065	0.449605
1748	0.342026	0.299126	0.442055	0.397237	0.909982	0.422781	NaN	0.0323978	0.412036	0.534974	0.458577	0.622185	0.706158	0.419863	0.560923	0.9269	0.537732	0.631787	1.02487	0.73177	0.85045	0.743796	0.838349	0.505881	0.44786
1749	0.338468	0.301852	0.445675	0.398132	0.909611	0.421767	NaN	0.0336752	0.411403	0.535786	0.460674	0.617921	0.704825	0.420759	0.560821	0.923098	0.53856	0.629455	1.02834	0.729767	0.848214	0.737739	0.839652	0.505117	0.448505
1750	0.33647	0.300154	0.447704	0.398905	0.909364	0.420748	NaN	0.0340712	0.410792	0.533124	0.460888	0.615372	0.704673	0.423642	0.559772	0.91915	0.537244	0.627636	1.02806	0.726856	0.847025	0.737099	0.840538	0.504201	0.449853
1751	0.334757	0.301517	0.44828	0.397535	0.909266	0.419722	NaN	0.0320656	0.409178	0.53242	0.458887	0.614554	0.701477	0.42233	0.559551	0.918137	0.539898	0.623188	1.0314	0.727404	0.845495	0.738077	0.838516	0.503126	0.450663
1752	0.336261	0.30223	0.449352	0.399238	0.909331	0.418675	NaN	0.0312353	0.407352	0.531632	0.455694	0.612115	0.698075	0.421928	0.55984	0.917286	0.53289	0.619966	1.03356	0.722644	0.845889	0.739695	0.834664	0.501887	0.45116
1753	0.337098	0.303477	0.451415	0.401275	0.909557	0.417604	NaN	0.0323467	0.406347	0.532849	0.458434	0.610463	0.698389	0.423045	0.559832	0.916391	0.533336	0.615281	1.0346	0.725092	0.846542	0.744774	0.83339	0.500482	0.452144
1754	0.336184	0.301422	0.456683	0.40196	0.909936	0.416514	NaN	0.0334197	0.405842	0.532933	0.455598	0.608214	0.698487	0.423824	0.56054	0.916494	0.530448	0.610537	1.0357	0.723312	0.846944	0.747483	0.831478	0.498916	0.4524
1755	0.334681	0.30094	0.456971	0.404471	0.910461	0.415414	NaN	0.0320784	0.405838	0.531835	0.449141	0.605358	0.696862	0.427473	0.560395	0.917433	0.537923	0.604469	1.03713	0.725315	0.845837	0.754029	0.828791	0.497198	0.449671
1756	0.334206	0.299095	0.460395	0.404787	0.911113	0.414303	NaN	0.0305711	0.406237	0.529734	0.446973	0.604209	0.697013	0.431992	0.561341	0.916273	0.540897	0.601761	1.03678	0.724151	0.844574	0.755459	0.823166	0.495326	0.449059
1757	0.333197	0.295782	0.462574	0.403453	0.911876	0.413183	NaN	0.0324872	0.405274	0.528994	0.447997	0.60196	0.695919	0.435603	0.560932	0.914512	0.542192	0.602769	1.03677	0.722199	0.844106	0.752073	0.823804	0.493308	0.450928
1758	0.332208	0.295834	0.462781	0.401837	0.912721	0.412061	NaN	0.031989	0.404535	0.530498	0.450499	0.598624	0.694619	0.437486	0.561409	0.913896	0.537371	0.595791	1.03667	0.723277	0.841409	0.754518	0.824995	0.491145	0.4502
1759	0.335518	0.294995	0.46353	0.400573	0.913607	0.410962	NaN	0.0332409	0.403879	0.531787	0.452429	0.59746	0.693817	0.437707	0.559875	0.909845	0.542234	0.587429	1.03559	0.724288	0.840503	0.751697	0.829456	0.488825	0.45049
1760	0.338011	0.291483	0.464084	0.398519	0.914523	0.409909	NaN	0.033458	0.402796	0.530808	0.448688	0.595265	0.692171	0.44194	0.560693	0.908685	0.544677	0.585334	1.03501	0.724818	0.837851	0.752976	0.822335	0.486344	0.451193
1761	0.338392	0.290728	0.464176	0.399432	0.915476	0.408921	NaN	0.0355657	0.40281	0.525508	0.450261	0.593637	0.692485	0.444161	0.559576	0.908245	0.548521	0.580175	1.0331	0.722558	0.835013	0.751433	0.821255	0.483711	0.44963
1762	0.338982	0.290026	0.466931	0.399238	0.916467	0.408004	NaN	0.0377629	0.401567	0.524433	0.449189	0.590238	0.690329	0.44407	0.560275	0.907203	0.546779	0.575035	1.03487	0.726428	0.83413	0.758017	0.816794	0.480944	0.449928
1763	0.340922	0.287614	0.466712	0.400134	0.917485	0.407169	NaN	0.0384016	0.401521	0.521747	0.449498	0.588815	0.688368	0.446901	0.557223	0.905221	0.546673	0.574363	1.03664	0.729014	0.832867	0.759823	0.820479	0.478064	0.450787
1764	0.340998	0.286817	0.465479	0.397816	0.918501	0.406421	NaN	0.0409181	0.399787	0.521604	0.45281	0.58898	0.68749	0.449356	0.556976	0.903475	0.544103	0.57298	1.03665	0.725572	0.8315	0.755722	0.820008	0.47508	0.450961
1765	0.34195	0.287237	0.465951	0.397412	0.919496	0.405765	NaN	0.0426682	0.397874	0.520064	0.454264	0.587682	0.684662	0.45107	0.555288	0.905794	0.54198	0.573474	1.03701	0.725007	0.831203	0.762306	0.820313	0.471988	0.452879
1766	0.343149	0.287153	0.467127	0.397623	0.920455	0.405202	NaN	0.0421061	0.395447	0.520303	0.448521	0.585424	0.684988	0.453239	0.555339	0.906601	0.537435	0.572485	1.03765	0.722199	0.831166	0.753503	0.821809	0.468783	0.452822
1767	0.343396	0.285674	0.466608	0.397886	0.921358	0.404728	NaN	0.0401133	0.394098	0.519993	0.446043	0.581609	0.681217	0.452992	0.553241	0.905471	0.539452	0.568137	1.03575	0.722164	0.829308	0.753239	0.81624	0.465483	0.454368
1768	0.345394	0.283599	0.467507	0.400362	0.922168	0.404335	NaN	0.0402283	0.394249	0.516853	0.450809	0.580751	0.678985	0.453979	0.553744	0.907849	0.53958	0.571181	1.03526	0.720829	0.82812	0.74816	0.818373	0.46212	0.45202
1769	0.344443	0.283703	0.467819	0.401223	0.922865	0.40402	NaN	0.0413396	0.392887	0.515146	0.452239	0.577542	0.677523	0.458291	0.553352	0.906337	0.542553	0.56357	1.03608	0.718158	0.825817	0.739244	0.82034	0.458723	0.453045
1770	0.346174	0.281072	0.466643	0.402838	0.923463	0.403762	NaN	0.0411608	0.391231	0.513713	0.446043	0.577463	0.673839	0.461122	0.554392	0.906836	0.541321	0.563136	1.03519	0.716908	0.825416	0.737776	0.813885	0.455315	0.453194
1771	0.348153	0.278209	0.469675	0.40203	0.923989	0.403532	NaN	0.0388359	0.390194	0.511254	0.444923	0.575292	0.671596	0.46181	0.555219	0.905764	0.540196	0.560309	1.03531	0.716754	0.824027	0.734353	0.807041	0.451904	0.452251
1772	0.349028	0.278073	0.46866	0.39815	0.924473	0.403312	NaN	0.0397557	0.38963	0.510777	0.443756	0.573357	0.673677	0.462784	0.554554	0.901978	0.53786	0.554122	1.03537	0.716343	0.822073	0.736083	0.804299	0.448504	0.453268
1773	0.347829	0.27389	0.467288	0.398343	0.924939	0.403099	NaN	0.0410586	0.387964	0.51061	0.443875	0.571335	0.673904	0.464784	0.554588	0.897868	0.533145	0.555288	1.03559	0.718295	0.822214	0.735895	0.801057	0.445141	0.4524
1774	0.349542	0.271436	0.466839	0.398887	0.925395	0.402891	NaN	0.0417229	0.386781	0.508485	0.446424	0.569006	0.671336	0.464174	0.554597	0.895211	0.530448	0.552125	1.03478	0.716839	0.820959	0.733788	0.801639	0.44184	0.452664
1775	0.347335	0.272128	0.466966	0.397465	0.925837	0.402696	NaN	0.0430131	0.385501	0.504939	0.443994	0.566937	0.669527	0.466291	0.552491	0.895226	0.53427	0.550148	1.03343	0.717267	0.8185	0.728935	0.798369	0.438616	0.453599
1776	0.348724	0.273932	0.466309	0.399748	0.926239	0.402515	NaN	0.0415568	0.384358	0.505321	0.447687	0.563217	0.667869	0.466291	0.551016	0.892467	0.536564	0.542775	1.03235	0.718517	0.816962	0.722539	0.794103	0.435483	0.455749
1777	0.346726	0.272789	0.465352	0.398835	0.926589	0.402348	NaN	0.041378	0.382909	0.503459	0.448426	0.561187	0.667328	0.468135	0.549933	0.88934	0.539792	0.541056	1.03279	0.72076	0.818255	0.716896	0.79582	0.432444	0.454591
1778	0.348267	0.270388	0.466528	0.398835	0.926874	0.402192	NaN	0.0387209	0.38145	0.499699	0.449069	0.560377	0.666569	0.470875	0.550257	0.888974	0.531127	0.540008	1.03274	0.723363	0.81567	0.718438	0.793521	0.429504	0.455261
1779	0.347772	0.269287	0.46677	0.399045	0.927084	0.402048	NaN	0.0381972	0.380266	0.497884	0.448283	0.559291	0.667046	0.472356	0.547358	0.889942	0.527007	0.539217	1.03237	0.725897	0.817259	0.719642	0.800004	0.426669	0.454285
1780	0.347202	0.267253	0.466239	0.399186	0.9272	0.401916	NaN	0.0358085	0.380895	0.493264	0.444852	0.557797	0.667122	0.473654	0.545474	0.890705	0.527453	0.534374	1.03386	0.724853	0.818195	0.720207	0.804576	0.423962	0.454153
1781	0.348286	0.265838	0.467657	0.400889	0.927195	0.401796	NaN	0.0374819	0.380606	0.493133	0.439657	0.554398	0.667815	0.475096	0.54284	0.892951	0.529067	0.528721	1.03361	0.724767	0.816777	0.714827	0.807346	0.421412	0.452846
1782	0.344956	0.263594	0.468729	0.399976	0.927038	0.401699	NaN	0.0386826	0.379771	0.493276	0.439443	0.552188	0.669408	0.475771	0.54162	0.890676	0.52431	0.523996	1.03163	0.726925	0.813731	0.712005	0.806404	0.419033	0.451391
1783	0.34507	0.263206	0.468787	0.402873	0.926719	0.401644	NaN	0.037137	0.379748	0.487642	0.440896	0.547932	0.669939	0.475109	0.539736	0.893215	0.523269	0.520735	1.03041	0.725469	0.811829	0.709145	0.802692	0.41682	0.452549
1784	0.345698	0.262231	0.468222	0.404752	0.926252	0.401639	NaN	0.038095	0.379647	0.48258	0.445495	0.545564	0.668411	0.474408	0.540989	0.892291	0.523142	0.521763	1.02846	0.725949	0.811473	0.703577	0.798979	0.414773	0.452185
1785	0.350436	0.261654	0.47085	0.407913	0.925643	0.401688	NaN	0.0361278	0.379133	0.479011	0.444042	0.54377	0.6706	0.47481	0.538713	0.888034	0.526858	0.520419	1.02801	0.724955	0.811963	0.696467	0.799727	0.41289	0.452102
1786	0.351483	0.261434	0.470309	0.407966	0.924896	0.401786	NaN	0.0345055	0.377642	0.475811	0.446186	0.540844	0.672756	0.4752	0.53827	0.884233	0.522441	0.519529	1.0258	0.728226	0.813159	0.691726	0.801472	0.411158	0.452201
1787	0.352453	0.260323	0.46994	0.407825	0.924006	0.401933	NaN	0.0353358	0.377459	0.47346	0.445019	0.538901	0.673037	0.475914	0.537818	0.881591	0.521613	0.513243	1.02655	0.727575	0.814028	0.674683	0.805379	0.409548	0.450027
1788	0.349599	0.259484	0.471265	0.406456	0.922963	0.402134	NaN	0.0348376	0.376963	0.470738	0.447807	0.538571	0.67502	0.476239	0.53717	0.877936	0.516494	0.507965	1.0262	0.727404	0.814548	0.673065	0.811225	0.408033	0.449175
1789	0.34762	0.257471	0.470631	0.40412	0.921762	0.40239	NaN	0.0351314	0.377	0.467933	0.448092	0.534952	0.678649	0.476615	0.533538	0.875969	0.517174	0.504209	1.0268	0.729253	0.81483	0.668099	0.810754	0.406589	0.447596
1790	0.345013	0.257261	0.469709	0.400275	0.920414	0.402691	NaN	0.0340073	0.376362	0.461964	0.447044	0.534173	0.679733	0.477693	0.534441	0.874355	0.513967	0.502964	1.02923	0.731479	0.81463	0.66776	0.808815	0.405198	0.447149
1791	0.344252	0.255678	0.470724	0.398378	0.918934	0.403028	NaN	0.0326277	0.376633	0.459493	0.446996	0.533009	0.680047	0.478602	0.534919	0.873019	0.511334	0.501442	1.02914	0.733277	0.813664	0.667083	0.803024	0.403836	0.448216
1792	0.340922	0.256066	0.47017	0.3975	0.917347	0.403398	NaN	0.0349398	0.376009	0.456914	0.451428	0.53046	0.685963	0.480771	0.532975	0.872241	0.512778	0.503794	1.02878	0.735914	0.81434	0.672651	0.802886	0.402468	0.447191
1793	0.340694	0.253529	0.470366	0.400011	0.915688	0.403789	NaN	0.0334963	0.375023	0.453894	0.451476	0.526708	0.68606	0.483317	0.531449	0.868102	0.507723	0.502608	1.02842	0.736582	0.814838	0.661703	0.802913	0.401063	0.444231
1794	0.341189	0.254032	0.468049	0.400573	0.913992	0.404181	NaN	0.0339434	0.374371	0.449954	0.452525	0.524686	0.685995	0.483472	0.532617	0.866121	0.504941	0.502391	1.02962	0.738671	0.813293	0.65764	0.804271	0.399591	0.442659
1795	0.338848	0.251652	0.46798	0.399116	0.912297	0.404555	NaN	0.0339945	0.374133	0.444153	0.454526	0.524017	0.685627	0.484304	0.533333	0.865622	0.509082	0.504387	1.02833	0.741068	0.81151	0.655307	0.80186	0.398026	0.444966
1796	0.33765	0.24902	0.466654	0.397289	0.910626	0.404894	NaN	0.0369964	0.373977	0.442756	0.452691	0.522767	0.688097	0.483498	0.532105	0.863288	0.507086	0.501778	1.02775	0.738979	0.810938	0.655232	0.805102	0.39635	0.445678
1797	0.338068	0.248706	0.465306	0.396675	0.908971	0.405187	NaN	0.0345821	0.372619	0.439927	0.451428	0.519533	0.691921	0.486408	0.532813	0.863083	0.510038	0.499623	1.02719	0.737506	0.811168	0.655006	0.808399	0.394546	0.445719
1798	0.338125	0.24663	0.464188	0.397447	0.907336	0.405424	NaN	0.0334452	0.372545	0.436596	0.452977	0.520399	0.694002	0.487018	0.532276	0.861542	0.512969	0.499841	1.02646	0.739322	0.811859	0.657565	0.807845	0.392609	0.444867
1799	0.335461	0.247877	0.465997	0.396517	0.905726	0.405606	NaN	0.0327299	0.371834	0.43631	0.458768	0.51903	0.692799	0.484706	0.530988	0.8589	0.514689	0.497587	1.02567	0.739253	0.811517	0.661891	0.803052	0.390556	0.442585
1800	0.340865	0.248328	0.466977	0.396763	0.904142	0.405736	NaN	0.0332792	0.371398	0.43557	0.460197	0.515427	0.696645	0.48833	0.530247	0.856287	0.513627	0.493693	1.02364	0.738003	0.810336	0.665164	0.797261	0.388407	0.442403
1801	0.337098	0.247322	0.470516	0.392812	0.902575	0.405818	NaN	0.034927	0.372376	0.436059	0.464772	0.514845	0.700524	0.490005	0.528746	0.848993	0.520869	0.491005	1.02453	0.738774	0.809006	0.660123	0.800974	0.386177	0.441816
1802	0.33647	0.247385	0.471484	0.388843	0.901016	0.405862	NaN	0.0377884	0.37255	0.434591	0.464868	0.513295	0.70087	0.49042	0.528081	0.847026	0.521698	0.490155	1.02482	0.739048	0.808709	0.645676	0.798951	0.383876	0.440096
1803	0.336965	0.24707	0.470505	0.385155	0.899454	0.405883	NaN	0.0375968	0.3731	0.433946	0.469753	0.5118	0.703503	0.491498	0.528004	0.845852	0.524352	0.493654	1.02409	0.742523	0.811161	0.639167	0.791692	0.381519	0.440534
1804	0.33685	0.245057	0.472303	0.381643	0.897878	0.405889	NaN	0.0393852	0.371848	0.433564	0.473613	0.51147	0.706873	0.491239	0.526785	0.843533	0.521464	0.495314	1.02314	0.743996	0.811881	0.630326	0.793715	0.379124	0.441477
1805	0.334529	0.244963	0.470585	0.376235	0.896288	0.405893	NaN	0.0429875	0.371779	0.432335	0.479165	0.507639	0.708173	0.490433	0.527092	0.843078	0.516622	0.494504	1.02395	0.744561	0.812104	0.624381	0.791166	0.376714	0.441833
1806	0.335024	0.24793	0.474355	0.374075	0.894706	0.405906	NaN	0.0410969	0.371431	0.430723	0.482215	0.505491	0.710036	0.49068	0.526691	0.842432	0.516091	0.493832	1.02388	0.748979	0.811599	0.630326	0.790058	0.374317	0.443478
1807	0.335366	0.245298	0.475807	0.372337	0.893152	0.405926	NaN	0.0438689	0.371297	0.425924	0.485646	0.50535	0.708855	0.491654	0.527629	0.843518	0.518767	0.493931	1.0253	0.747249	0.811584	0.634991	0.787758	0.371956	0.443759
1808	0.332151	0.245696	0.476672	0.370897	0.891647	0.405945	NaN	0.043128	0.370692	0.42707	0.490722	0.502494	0.709224	0.492472	0.528627	0.843151	0.513245	0.497014	1.02547	0.744972	0.811473	0.644096	0.779529	0.369657	0.446008
1809	0.327451	0.246284	0.479323	0.373425	0.89019	0.405958	NaN	0.0421827	0.37105	0.427249	0.499467	0.501173	0.709939	0.489927	0.52942	0.840318	0.515666	0.494761	1.02793	0.743517	0.813716	0.644021	0.782965	0.36741	0.446612
1810	0.327584	0.243851	0.480914	0.372688	0.888789	0.405958	NaN	0.0423871	0.370692	0.430305	0.504661	0.499678	0.710513	0.489226	0.528951	0.836443	0.515751	0.493258	1.02897	0.745486	0.815276	0.646504	0.779529	0.365191	0.447769
1811	0.325909	0.245057	0.4796	0.374409	0.88745	0.405948	NaN	0.0423871	0.370692	0.428431	0.504304	0.498742	0.71048	0.491654	0.526922	0.833831	0.52174	0.492527	1.02942	0.744698	0.814407	0.64244	0.77831	0.362991	0.447373
1812	0.323074	0.24383	0.479657	0.37541	0.886178	0.405924	NaN	0.0409053	0.370678	0.431189	0.510857	0.497019	0.710112	0.4892	0.526836	0.827916	0.52225	0.490768	1.02841	0.742763	0.814674	0.645074	0.780748	0.360805	0.444942
1813	0.320753	0.241838	0.482089	0.376744	0.884979	0.405878	NaN	0.0402794	0.371674	0.427655	0.512096	0.495666	0.712441	0.48833	0.526427	0.828107	0.523375	0.487822	1.02939	0.746616	0.815328	0.651244	0.776676	0.358618	0.445611
1814	0.318964	0.239961	0.483069	0.377587	0.883856	0.405802	NaN	0.0394874	0.373064	0.428264	0.515956	0.495949	0.714706	0.489849	0.526964	0.824613	0.52448	0.486636	1.03048	0.750742	0.814325	0.654856	0.76961	0.356407	0.444743
1815	0.315102	0.24167	0.48413	0.380116	0.882815	0.405698	NaN	0.0404071	0.374261	0.430031	0.52127	0.496295	0.717089	0.489485	0.526768	0.821605	0.529471	0.484857	1.02955	0.751924	0.814972	0.661139	0.761908	0.354149	0.446339
1816	0.3167	0.240569	0.484533	0.381924	0.881859	0.405569	NaN	0.0423488	0.375711	0.429076	0.525749	0.495698	0.719516	0.488745	0.527655	0.819286	0.529067	0.485945	1.03232	0.749664	0.814652	0.665503	0.758833	0.351828	0.447083
1817	0.318812	0.239605	0.485732	0.380695	0.880995	0.405412	NaN	0.0422083	0.375197	0.427691	0.528323	0.495949	0.723633	0.491174	0.527527	0.814369	0.528749	0.479995	1.03422	0.752489	0.814771	0.667196	0.750272	0.349444	0.449886
[truncated: 18,183 more rows]

## Sheet: WT, conditioned
Figure 4B Source Data
[truncated: 20,002 more rows]
