# Supplementary material for: Parallel encoding of sensory history and behavioral preference during Caenorhabditis elegans olfactory learning
Source: eLife. 2016 Jul 6;5:e14000. doi: 10.7554/eLife.14000 (PMC4935464; doi:10.7554/eLife.14000)
Supplement: Figure 5—source data 1. — DOI: http://dx.doi.org/10.7554/eLife.14000.013 [file elife-14000-fig5-data1.xlsx]

## Sheet: gcy-28d_unc-103, naive
Figure 5A Source Data
ΔF/Fmax values for gcy-28d::unc-103, naïve
Frame / Animal #	1	2	3	4	5	6	7	8	9	10	11	12	13	14	15	16	17
1	0.451241	0.585309	0.527272	0.555279	0.463056	0.602286	0.525532	0.117308	NaN	-0.0241563	0.305862	NaN	0.3873	0.614751	0.505555	NaN	0.532935
2	0.454443	0.587657	0.620026	0.57111	0.50778	0.585382	0.606639	0.120407	NaN	0.110795	0.204139	NaN	0.410668	0.518323	0.505006	0.957304	0.53579
3	0.457714	0.633478	0.638888	0.547019	0.499136	0.588026	0.617135	0.123475	NaN	0.135902	0.264512	NaN	0.393517	0.540168	0.504419	0.925264	0.538623
4	0.461056	0.68249	0.671734	0.57111	0.489472	0.603146	0.659971	0.126507	NaN	0.12299	0.284283	NaN	0.387111	0.549921	0.503794	0.90542	0.541431
5	0.464471	0.66641	0.66459	0.570805	0.494187	0.60011	0.632879	0.129495	NaN	0.166763	0.29569	NaN	0.37488	0.550161	0.503128	0.890738	0.544211
6	0.467955	0.682433	0.666121	0.588506	0.495599	0.59197	0.645159	0.132433	NaN	0.171251	0.275484	NaN	0.374553	0.568884	0.502418	0.917304	0.546959
7	0.471505	0.685733	0.668078	0.598485	0.496881	0.590236	0.650633	0.135315	NaN	0.172259	0.294419	NaN	0.378702	0.568031	0.501661	0.931899	0.549673
8	0.475112	0.69929	0.67827	0.595569	0.497632	0.593583	0.652142	0.138139	NaN	0.172056	0.316594	NaN	0.39237	0.551776	0.500858	0.949184	0.552352
9	0.478771	0.699614	0.669467	0.606985	0.503745	0.592185	0.655664	0.140907	NaN	0.167526	0.323589	NaN	0.388272	0.561362	0.500011	0.943233	0.554995
10	0.482478	0.698987	0.66804	0.606034	0.506197	0.589469	0.65788	0.143627	NaN	0.16883	0.323972	NaN	0.396663	0.556591	0.499124	0.970413	0.557597
11	0.486226	0.699309	0.663036	0.598152	0.502625	0.592148	0.654945	0.146307	NaN	0.172195	0.329223	NaN	0.413345	0.553055	0.498203	0.947742	0.56015
12	0.490009	0.701093	0.663261	0.6002	0.497126	0.588838	0.65466	0.148954	NaN	0.17475	0.319197	NaN	0.438398	0.561281	0.497255	0.965366	0.56265
13	0.493818	0.706979	0.665502	0.598506	0.494761	0.58895	0.666228	0.151579	NaN	0.176801	0.321243	NaN	0.454813	0.574388	0.496287	0.96437	0.565087
14	0.497647	0.714378	0.67242	0.599485	0.491953	0.588543	0.670914	0.154189	NaN	0.176178	0.317504	NaN	0.466861	0.57753	0.495308	0.974129	0.567457
15	0.501488	0.714961	0.672461	0.603794	0.494004	0.588504	0.67662	0.156793	NaN	0.177199	0.311992	NaN	0.472481	0.563787	0.494325	0.971076	0.569754
16	0.505329	0.718034	0.675305	0.609368	0.496281	0.58779	0.67628	0.1594	NaN	0.178741	0.31642	NaN	0.48544	0.562121	0.493346	0.965657	0.571977
17	0.509158	0.722777	0.690287	0.609156	0.499341	0.584424	0.679423	0.162019	NaN	0.179511	0.308567	NaN	0.491938	0.555132	0.492374	0.959598	0.574125
18	0.512961	0.723959	0.692276	0.611859	0.49833	0.584311	0.682438	0.16466	NaN	0.182991	0.307105	NaN	0.498279	0.553016	0.491409	0.959969	0.576194
19	0.516728	0.72777	0.693083	0.615387	0.497094	0.584808	0.690373	0.167336	NaN	0.184352	0.315657	NaN	0.508797	0.556835	0.490451	0.949356	0.578182
20	0.520453	0.727233	0.698152	0.60971	0.498196	0.585846	0.695796	0.170059	NaN	0.18515	0.304415	NaN	0.512233	0.555164	0.489498	0.942533	0.580084
21	0.524134	0.731805	0.700623	0.61429	0.497747	0.585582	0.701302	0.172849	NaN	0.18741	0.306998	NaN	0.514285	0.554359	0.488549	0.954521	0.581904
22	0.527778	0.729734	0.701562	0.615452	0.49869	0.582296	0.702114	0.175728	NaN	0.188944	0.310617	NaN	0.519114	0.558061	0.487598	0.953298	0.583644
23	0.531406	0.732349	0.702797	0.616999	0.501604	0.57996	0.703987	0.178717	NaN	0.190709	0.317391	NaN	0.519884	0.553451	0.486636	0.946405	0.585313
24	0.535064	0.733857	0.701596	0.619162	0.501355	0.581433	0.703111	0.181812	NaN	0.192353	0.312323	NaN	0.522123	0.54445	0.485618	0.939538	0.586907
25	0.538841	0.739185	0.706013	0.623325	0.501793	0.582059	0.707182	0.184925	NaN	0.194247	0.308323	NaN	0.526581	0.536407	0.484439	0.92255	0.588378
26	0.542343	0.743929	0.712517	0.626879	0.501126	0.580061	0.717387	0.18718	NaN	0.198686	0.308214	NaN	0.530617	0.531958	0.482309	0.924633	0.588381
27	0.54599	0.747304	0.712183	0.628691	0.499573	0.580389	0.717442	0.189159	NaN	0.200242	0.310269	NaN	0.532871	0.525019	0.479941	0.916168	0.588687
28	0.549811	0.750234	0.714484	0.630911	0.500689	0.578831	0.71925	0.190828	NaN	0.199473	0.315002	NaN	0.537986	0.532294	0.477331	0.919393	0.589411
29	0.5538	0.752363	0.715864	0.634029	0.502461	0.577438	0.7227	0.192174	NaN	0.202067	0.313336	NaN	0.542225	0.529216	0.47447	0.918385	0.590598
30	0.557911	0.752281	0.715642	0.636361	0.502656	0.57672	0.728305	0.19322	NaN	0.20274	0.313834	NaN	0.552618	0.525103	0.471372	0.92114	0.592254
31	0.5621	0.752582	0.716926	0.63844	0.502461	0.574404	0.72951	0.194027	NaN	0.203047	0.319984	NaN	0.562282	0.522361	0.468063	0.915967	0.594333
32	0.566286	0.751391	0.716546	0.6391	0.50475	0.571126	0.72909	0.194687	NaN	0.207966	0.32341	NaN	0.573728	0.517885	0.464586	0.914422	0.596693
33	0.570388	0.755451	0.717196	0.640716	0.50299	0.570439	0.732997	0.1953	NaN	0.203249	0.319284	NaN	0.58099	0.51047	0.461009	0.916639	0.599147
34	0.574365	0.759784	0.720924	0.640547	0.504669	0.568656	0.736958	0.19596	NaN	0.204469	0.318988	NaN	0.592908	0.508204	0.457387	0.913548	0.601539
35	0.57817	0.758928	0.721098	0.641334	0.506637	0.56759	0.743512	0.196704	NaN	0.204258	0.322429	NaN	0.604678	0.503643	0.453787	0.911063	0.603796
36	0.581759	0.761133	0.722082	0.64361	0.504048	0.565746	0.742271	0.197545	NaN	0.205295	0.324173	NaN	0.612601	0.49911	0.450243	0.90374	0.605884
37	0.585097	0.764316	0.726381	0.642837	0.505463	0.564055	0.745721	0.198484	NaN	0.206074	0.321464	NaN	0.622238	0.501712	0.446738	0.898904	0.607772
38	0.588131	0.764241	0.725698	0.644284	0.505245	0.563082	0.746214	0.199506	NaN	0.206612	0.319206	NaN	0.631605	0.495109	0.443264	0.901927	0.609503
39	0.590788	0.765274	0.726777	0.647571	0.507684	0.562959	0.746817	0.200584	NaN	0.207323	0.315734	NaN	0.638057	0.498467	0.439819	0.885871	0.611114
40	0.592958	0.764453	0.729696	0.649538	0.507385	0.561442	0.748788	0.201705	NaN	0.208216	0.308649	NaN	0.644819	0.499334	0.436391	0.883117	0.612599
41	0.594579	0.768375	0.73179	0.644776	0.50628	0.560213	0.75306	0.202871	NaN	0.210839	0.305676	NaN	0.65277	0.494214	0.432968	0.8809	0.613851
42	0.595651	0.766438	0.737659	0.646883	0.508731	0.557631	0.752403	0.204087	NaN	0.214038	0.304025	NaN	0.662461	0.487554	0.429567	0.879287	0.614777
43	0.596229	0.768293	0.738928	0.648667	0.507672	0.559352	0.756091	0.205386	NaN	0.215873	0.306516	NaN	0.669749	0.481399	0.426303	0.884998	0.615341
44	0.596371	0.768896	0.741704	0.649004	0.508535	0.558409	0.761622	0.206805	NaN	0.217881	0.299027	NaN	0.679549	0.477901	0.423325	0.878683	0.615554
45	0.596192	0.767376	0.746637	0.651547	0.511987	0.558	0.764799	0.208382	NaN	0.218611	0.296676	NaN	0.6838	0.466178	0.420796	0.879623	0.61552
46	0.595809	0.770059	0.750603	0.655691	0.512228	0.556258	0.770422	0.210144	NaN	0.218947	0.297688	NaN	0.68565	0.466262	0.418876	0.891245	0.615338
47	0.595302	0.771052	0.755076	0.656421	0.51614	0.556135	0.776501	0.212096	NaN	0.22036	0.29199	NaN	0.687229	0.461086	0.417672	0.890439	0.61507
48	0.594683	0.772948	0.760025	0.655719	0.516197	0.553686	0.775095	0.214224	NaN	0.221042	0.294886	NaN	0.689024	0.463464	0.417254	0.871159	0.614824
49	0.593962	0.773311	0.763864	0.656182	0.517727	0.552938	0.774767	0.216488	NaN	0.223165	0.293095	NaN	0.694409	0.462457	0.417679	0.873644	0.614791
50	0.593125	0.773386	0.764483	0.656519	0.519867	0.551001	0.773069	0.218818	NaN	0.222915	0.28844	NaN	0.698216	0.457812	0.418954	0.872368	0.615074
51	0.592122	0.773058	0.767671	0.656519	0.521248	0.550591	0.775972	0.221121	NaN	0.224232	0.289561	NaN	0.703696	0.44967	0.421013	0.864038	0.615603
52	0.590867	0.772318	0.770146	0.655016	0.523733	0.552057	0.776081	0.223293	NaN	0.226787	0.290464	NaN	0.709095	0.444913	0.423732	0.857051	0.616258
53	0.589298	0.77316	0.772684	0.654525	0.527012	0.551534	0.776812	0.225234	NaN	0.229208	0.290713	NaN	0.715722	0.445445	0.426962	0.844086	0.616862
54	0.587391	0.774872	0.776808	0.654623	0.526862	0.551268	0.775461	0.226853	NaN	0.228315	0.297766	NaN	0.720271	0.447319	0.430547	0.852886	0.617245
55	0.585089	0.774755	0.781678	0.65194	0.525873	0.549075	0.775862	0.228104	NaN	0.229266	0.296085	NaN	0.724428	0.442815	0.434392	0.841331	0.617257
56	0.582333	0.774838	0.780631	0.650535	0.52677	0.548194	0.77641	0.228995	NaN	0.230918	0.29459	NaN	0.728437	0.44357	0.438434	0.83804	0.616803
57	0.579117	0.774646	0.77849	0.652713	0.528991	0.548798	0.779039	0.229578	NaN	0.232004	0.29487	NaN	0.732162	0.443878	0.4426	0.837838	0.61583
58	0.575489	0.773023	0.775222	0.651125	0.527599	0.548378	0.781649	0.229933	NaN	0.233522	0.29677	NaN	0.738708	0.444186	0.446828	0.832464	0.614365
59	0.571439	0.773756	0.776808	0.649763	0.528323	0.547241	0.782927	0.230112	NaN	0.232926	0.297346	NaN	0.743271	0.439765	0.451123	0.831187	0.612471
60	0.566922	0.773167	0.776951	0.650479	0.532258	0.546329	0.784899	0.230159	NaN	0.232609	0.297112	NaN	0.749709	0.432378	0.45554	0.819028	0.610301
61	0.561879	0.772065	0.780361	0.647669	0.533098	0.546001	0.787711	0.230102	NaN	0.233099	0.286291	NaN	0.752004	0.425243	0.46016	0.81231	0.607979
62	0.556356	0.771853	0.779203	0.645773	0.534858	0.544802	0.782069	0.229959	NaN	0.233032	0.281028	NaN	0.756255	0.422669	0.465043	0.81137	0.605611
63	0.550433	0.773612	0.782899	0.648133	0.53686	0.543183	0.782252	0.22974	NaN	0.234838	0.284033	NaN	0.761965	0.41657	0.47022	0.809354	0.603312
64	0.544185	0.774037	0.782947	0.649692	0.536135	0.541154	0.779879	0.229436	NaN	0.234089	0.291087	NaN	0.766257	0.4138	0.475697	0.813587	0.601179
65	0.537742	0.772565	0.783883	0.64656	0.53571	0.54016	0.780718	0.229058	NaN	0.23429	0.288159	NaN	0.77229	0.414387	0.481436	0.805055	0.59933
66	0.531264	0.771031	0.784121	0.646616	0.537976	0.538275	0.780372	0.228592	NaN	0.246127	0.291351	NaN	0.778513	0.417885	0.487378	0.783155	0.597904
67	0.524932	0.773256	0.788515	0.644818	0.540346	0.540088	0.783311	0.228018	NaN	0.255571	0.288113	NaN	0.781145	0.417213	0.493475	0.777915	0.596998
68	0.518936	0.773544	0.787119	0.644663	0.538988	0.538818	0.784917	0.227332	NaN	0.267195	0.284796	NaN	0.78545	0.416262	0.499668	0.775362	0.596658
69	0.513403	0.772572	0.785564	0.644509	0.536124	0.539361	0.781065	0.226534	NaN	0.276313	0.280048	NaN	0.788649	0.418836	0.505908	0.773078	0.596846
70	0.508401	0.771161	0.786691	0.647037	0.537309	0.539996	0.786177	0.225624	NaN	0.285824	0.278241	NaN	0.794507	0.423704	0.512198	0.778788	0.59745
71	0.503965	0.770949	0.790466	0.64441	0.53923	0.539699	0.789226	0.224606	NaN	0.295162	0.285762	NaN	0.797342	0.423481	0.518509	0.79088	0.598396
72	0.500077	0.769539	0.793972	0.642416	0.540553	0.539515	0.790412	0.2235	NaN	0.307047	0.290713	NaN	0.802687	0.423313	0.524792	0.790007	0.599619
73	0.496691	0.767218	0.792956	0.63792	0.537447	0.53643	0.791033	0.222327	NaN	0.317432	0.292597	NaN	0.803105	0.424768	0.530979	0.7935	0.600931
74	0.493743	0.765261	0.794368	0.636165	0.54007	0.534033	0.792786	0.221102	NaN	0.328452	0.291258	NaN	0.808585	0.435316	0.537001	0.793299	0.60211
75	0.491163	0.764131	0.794495	0.63174	0.541255	0.536	0.788313	0.219828	NaN	0.339529	0.291663	NaN	0.81447	0.437415	0.542781	0.77637	0.603018
76	0.488912	0.764028	0.794574	0.629745	0.544085	0.534145	0.786487	0.21851	NaN	0.350472	0.28763	NaN	0.820193	0.437443	0.548259	0.772742	0.60368
77	0.486963	0.764145	0.797176	0.62584	0.54351	0.534668	0.791417	0.21716	NaN	0.359339	0.288128	NaN	0.825052	0.437722	0.553391	0.778049	0.604218
78	0.485264	0.765308	0.800808	0.625601	0.543613	0.533992	0.790942	0.215787	NaN	0.368572	0.289358	NaN	0.82867	0.438114	0.558164	0.773884	0.604819
79	0.483827	0.765466	0.802569	0.625039	0.543429	0.533797	0.788331	0.214379	NaN	0.37939	0.291382	NaN	0.827806	0.447375	0.562563	0.765084	0.605732
80	0.482695	0.764699	0.804774	0.620319	0.543775	0.534699	0.789171	0.212906	NaN	0.390477	0.281932	NaN	0.826645	0.443962	0.566568	0.768443	0.607202
81	0.481934	0.764959	0.804917	0.618437	0.545144	0.533438	0.790193	0.211342	NaN	0.397596	0.281278	NaN	0.823392	0.44718	0.570113	0.7716	0.60939
82	0.481617	0.763275	0.806455	0.618717	0.546593	0.531225	0.790887	0.209696	NaN	0.408644	0.27916	NaN	0.826375	0.44606	0.573139	0.7716	0.612346
83	0.481763	0.760975	0.807598	0.618549	0.544131	0.530948	0.792768	0.207983	NaN	0.419664	0.276871	NaN	0.823824	0.452887	0.575639	0.762061	0.615945
84	0.48237	0.760852	0.808645	0.616217	0.542095	0.530508	0.790978	0.206256	NaN	0.429761	0.278677	NaN	0.821152	0.452608	0.577631	0.752253	0.619989
85	0.483401	0.760243	0.811087	0.612551	0.543222	0.532444	0.78981	0.204595	NaN	0.440588	0.275626	NaN	0.820558	0.455462	0.579179	0.757157	0.624295
86	0.484788	0.759709	0.811928	0.613604	0.539483	0.53226	0.790741	0.203073	NaN	0.449975	0.275018	NaN	0.817089	0.456805	0.580392	0.751312	0.628692
87	0.486561	0.760325	0.813943	0.607732	0.540691	0.53227	0.79107	0.201735	NaN	0.460101	0.281729	NaN	0.815712	0.462596	0.581366	0.745132	0.633073
88	0.488785	0.75912	0.81472	0.605471	0.536918	0.532004	0.790066	0.200622	NaN	0.469968	0.296022	NaN	0.816859	0.45812	0.582191	0.753596	0.637396
89	0.491504	0.759736	0.814038	0.602226	0.53808	0.529985	0.790212	0.19974	NaN	0.480958	0.306158	NaN	0.815402	0.462373	0.582962	0.755947	0.641601
90	0.494709	0.760092	0.817068	0.601832	0.539598	0.530231	0.791307	0.199077	NaN	0.490547	0.318583	NaN	0.815928	0.460246	0.583775	0.749364	0.645612
91	0.498425	0.761427	0.816021	0.600765	0.537021	0.531235	0.793735	0.19861	NaN	0.50099	0.328252	NaN	0.818317	0.459966	0.584656	0.748625	0.64929
92	0.502636	0.764124	0.814244	0.599472	0.537826	0.527321	0.79107	0.1983	NaN	0.509704	0.338513	NaN	0.818088	0.468388	0.585591	0.741504	0.652461
93	0.507296	0.764295	0.815957	0.59655	0.538011	0.527301	0.786834	0.19812	NaN	0.518696	0.351856	NaN	0.8169	0.46822	0.586521	0.731091	0.654984
94	0.512289	0.764343	0.817988	0.59686	0.537136	0.525395	0.783858	0.198027	NaN	0.527535	0.359625	NaN	0.816981	0.478741	0.587362	0.719873	0.656726
95	0.517507	0.764336	0.818971	0.592168	0.537757	0.523366	0.7763	0.197942	NaN	0.538814	0.366492	NaN	0.821165	0.487219	0.588063	0.711005	0.65763
96	0.522841	0.763303	0.821081	0.59037	0.535572	0.52352	0.774749	0.197799	NaN	0.548287	0.383821	NaN	0.820382	0.486939	0.588593	0.710132	0.657727
97	0.528156	0.763241	0.819764	0.588838	0.537171	0.523827	0.777779	0.197558	NaN	0.557058	0.391949	NaN	0.821637	0.484672	0.588907	0.719201	0.657007
98	0.533255	0.763898	0.819733	0.586661	0.537389	0.524442	0.779294	0.197202	NaN	0.565935	0.400092	NaN	0.818816	0.482098	0.588964	0.718731	0.655588
99	0.537961	0.762556	0.819225	0.58704	0.533765	0.523837	0.7807	0.196732	NaN	0.57634	0.413778	NaN	0.81775	0.474488	0.58879	0.721552	0.653749
100	0.542191	0.762947	0.818479	0.585832	0.533305	0.521235	0.77871	0.196143	NaN	0.58539	0.423353	NaN	0.816535	0.480504	0.588455	0.722963	0.651845
101	0.545924	0.762057	0.817385	0.585636	0.532799	0.517986	0.776939	0.19542	NaN	0.596054	0.434875	NaN	0.815159	0.489709	0.588009	0.734585	0.650192
102	0.549163	0.762036	0.817543	0.583318	0.531384	0.51729	0.778655	0.194545	NaN	0.606958	0.438518	NaN	0.811447	0.491947	0.587481	0.7497	0.64899
103	0.551907	0.762166	0.815989	0.581084	0.530314	0.514482	0.779897	0.193517	NaN	0.616796	0.443937	NaN	0.813485	0.490101	0.586887	0.746878	0.648367
104	0.554157	0.762009	0.818337	0.579441	0.533915	0.516285	0.777378	0.192348	NaN	0.625558	0.453185	NaN	0.812958	0.495417	0.586226	0.753731	0.648384
105	0.555907	0.761913	0.820716	0.577319	0.532707	0.516081	0.779842	0.191081	NaN	0.636146	0.464707	NaN	0.811906	0.494773	0.5855	0.756754	0.649055
106	0.557163	0.762652	0.826522	0.577249	0.532063	0.513242	0.780025	0.189774	NaN	0.643822	0.4745	NaN	0.813066	0.494913	0.584717	0.751917	0.650315
107	0.558026	0.76422	0.825618	0.578443	0.532373	0.513509	0.777122	0.188466	NaN	0.654534	0.486209	NaN	0.814038	0.496116	0.583838	0.754201	0.651992
108	0.558633	0.7655	0.829678	0.575858	0.532546	0.512556	0.779769	0.187216	NaN	0.66613	0.493807	NaN	0.810367	0.502943	0.582758	0.759508	0.653955
109	0.559076	0.767027	0.830741	0.571743	0.531441	0.511357	0.778163	0.186099	NaN	0.676996	0.507742	NaN	0.809341	0.505406	0.581413	0.763337	0.656072
110	0.559403	0.766328	0.834564	0.57215	0.528784	0.508723	0.77212	0.185173	NaN	0.686824	0.526426	NaN	0.810421	0.510638	0.579796	0.763203	0.658248
111	0.559592	0.764754	0.83615	0.574735	0.528738	0.503713	0.779221	0.184449	NaN	0.694856	0.53664	NaN	0.808207	0.510918	0.577937	0.76683	0.66038
112	0.559597	0.765028	0.836087	0.57392	0.529359	0.502207	0.783128	0.183915	NaN	0.705491	0.546371	NaN	0.804698	0.516849	0.575861	0.770324	0.662341
113	0.559409	0.762543	0.838451	0.575535	0.527645	0.500967	0.785429	0.183529	NaN	0.719796	0.554841	NaN	0.805832	0.517129	0.573618	0.771667	0.663999
114	0.559069	0.762919	0.841861	0.576715	0.526437	0.502739	0.786834	0.183264	NaN	0.727809	0.564417	NaN	0.805589	0.517549	0.571296	0.772003	0.66526
115	0.558686	0.761598	0.846049	0.573246	0.524734	0.501612	0.789043	0.183097	NaN	0.72852	0.570536	NaN	0.803996	0.513492	0.569001	0.787521	0.666125
116	0.558379	0.761879	0.847857	0.570239	0.524297	0.50026	0.787309	0.182975	NaN	0.727377	0.578756	NaN	0.806642	0.513995	0.566811	0.784364	0.666641
117	0.558187	0.762413	0.851696	0.571616	0.525275	0.499184	0.789226	0.182839	NaN	0.728914	0.589873	NaN	0.807694	0.514443	0.564798	0.794575	0.666846
118	0.558117	0.76307	0.856264	0.568413	0.527184	0.497503	0.790285	0.182648	NaN	0.728184	0.59537	NaN	0.808275	0.515087	0.56302	0.787387	0.66678
119	0.558145	0.763898	0.857375	0.565548	0.526034	0.49571	0.786524	0.182372	NaN	0.729404	0.600383	NaN	0.807317	0.513408	0.561493	0.794105	0.666502
120	0.558191	0.764069	0.860262	0.568512	0.526908	0.493353	0.786396	0.181988	NaN	0.730586	0.6037	NaN	0.811055	0.514107	0.560226	0.783155	0.666055
121	0.558138	0.764329	0.863101	0.565477	0.528554	0.489757	0.787729	0.181474	NaN	0.730163	0.6044	NaN	0.811595	0.522501	0.559196	0.775362	0.665533
122	0.557876	0.762762	0.867987	0.565028	0.533363	0.488097	0.79368	0.180819	NaN	0.72851	0.616124	NaN	0.812743	0.523956	0.558358	0.787253	0.665097
123	0.557331	0.762769	0.870937	0.562612	0.532454	0.487144	0.790212	0.180014	NaN	0.726589	0.626073	NaN	0.812945	0.5185	0.557653	0.792829	0.664813
124	0.556473	0.761899	0.87135	0.565239	0.534663	0.48367	0.791271	0.17905	NaN	0.730086	0.632722	NaN	0.812176	0.5185	0.557068	0.804115	0.664681
125	0.555345	0.761913	0.876521	0.565393	0.534433	0.481406	0.797295	0.177947	NaN	0.730336	0.643885	NaN	0.813107	0.523648	0.556605	0.8109	0.664639
126	0.554004	0.761899	0.878758	0.566966	0.535675	0.479111	0.796364	0.176743	NaN	0.731594	0.654831	NaN	0.810529	0.524068	0.556233	0.812512	0.66463
127	0.552462	0.761406	0.881772	0.56455	0.536699	0.478547	0.79735	0.175494	NaN	0.731642	0.663286	NaN	0.810151	0.522949	0.555882	0.824873	0.664594
128	0.550739	0.761071	0.882961	0.563061	0.538275	0.478762	0.803904	0.174263	NaN	0.731181	0.676084	NaN	0.809193	0.519367	0.55552	0.831591	0.664469
129	0.54888	0.760886	0.884611	0.565786	0.53992	0.476108	0.804068	0.173087	NaN	0.730259	0.69346	NaN	0.808369	0.525691	0.555118	0.83018	0.664204
130	0.546934	0.759154	0.886737	0.565997	0.540266	0.475268	0.806752	0.171977	NaN	0.732171	0.698256	NaN	0.808653	0.523732	0.554682	0.821447	0.663796
131	0.544909	0.75862	0.887403	0.56441	0.537976	0.47327	0.809819	0.170946	NaN	0.730528	0.713265	NaN	0.807411	0.527873	0.554216	0.827896	0.663325
132	0.542908	0.759031	0.890797	0.564115	0.541025	0.473495	0.81347	0.17001	NaN	0.731191	0.726608	NaN	0.809476	0.52958	0.553731	0.826351	0.662888
133	0.54109	0.758422	0.892971	0.564016	0.544373	0.47078	0.81599	0.169141	NaN	0.729702	0.731949	NaN	0.810191	0.532966	0.553247	0.832464	0.662528
134	0.539635	0.758654	0.89416	0.562513	0.544189	0.469018	0.8163	0.168304	NaN	0.727405	0.742007	NaN	0.809773	0.532238	0.552766	0.82541	0.662274
135	0.538628	0.758648	0.896825	0.56146	0.548572	0.470001	0.815588	0.167499	NaN	0.727847	0.750617	NaN	0.811636	0.530867	0.552275	0.836562	0.662118
136	0.538069	0.7586	0.90022	0.563862	0.550815	0.467645	0.817304	0.166763	NaN	0.728318	0.754167	NaN	0.81142	0.527314	0.551809	0.831591	0.661979
137	0.537954	0.758565	0.902457	0.562907	0.554474	0.463864	0.81975	0.166106	NaN	0.728952	0.750648	NaN	0.806925	0.533777	0.551416	0.835554	0.661815
138	0.538311	0.757922	0.903868	0.564396	0.55383	0.463607	0.823329	0.165557	NaN	0.728866	0.753295	NaN	0.807033	0.532686	0.551131	0.838241	0.661644
139	0.539105	0.756977	0.903408	0.566966	0.551908	0.462911	0.820754	0.165125	NaN	0.729798	0.748967	NaN	0.805913	0.534896	0.550964	0.855439	0.661499
140	0.540209	0.755143	0.903979	0.56434	0.552806	0.462132	0.818491	0.164806	NaN	0.729154	0.75015	NaN	0.802525	0.539765	0.550945	0.850804	0.661417
141	0.541483	0.753534	0.91015	0.564564	0.553669	0.462511	0.826122	0.164583	NaN	0.729798	0.744623	NaN	0.799177	0.536827	0.55109	0.842877	0.661437
142	0.542838	0.752884	0.909531	0.564845	0.55406	0.458002	0.825118	0.164437	NaN	0.729798	0.746865	NaN	0.796451	0.537806	0.551445	0.839786	0.661593
143	0.544206	0.754396	0.909912	0.561544	0.553047	0.455994	0.832365	0.164357	NaN	0.731095	0.746398	NaN	0.798017	0.534057	0.552052	0.849729	0.661898
144	0.545501	0.756354	0.908643	0.562963	0.552104	0.45582	0.838226	0.164345	NaN	0.731902	0.746538	NaN	0.795034	0.527733	0.552921	0.864844	0.662332
145	0.546663	0.757943	0.90712	0.565323	0.555901	0.455492	0.841457	0.16439	NaN	0.73195	0.743035	NaN	0.7939	0.53263	0.55407	0.868069	0.662868
146	0.547671	0.758887	0.907723	0.564901	0.555625	0.453955	0.844122	0.164483	NaN	0.734611	0.746195	NaN	0.793859	0.528545	0.555528	0.868875	0.663401
147	0.548579	0.75899	0.909737	0.56677	0.557661	0.449221	0.845857	0.164632	NaN	0.737589	0.74822	NaN	0.795479	0.530587	0.557318	0.868337	0.66378
148	0.549475	0.761009	0.912799	0.566166	0.561941	0.445727	0.84666	0.164857	NaN	0.738175	0.742085	NaN	0.796532	0.540492	0.559393	0.867733	0.663986
149	0.550415	0.760181	0.912164	0.565744	0.565415	0.445983	0.852009	0.165195	NaN	0.740827	0.740621	NaN	0.796303	0.538282	0.561673	0.875122	0.664077
150	0.551398	0.760537	0.921159	0.567346	0.563275	0.44337	0.853707	0.165685	NaN	0.742643	0.735623	NaN	0.795007	0.533693	0.564053	0.862022	0.664078
151	0.552406	0.760037	0.926758	0.568399	0.564805	0.440952	0.856957	0.166336	NaN	0.741259	0.741244	NaN	0.796046	0.537191	0.566417	0.853894	0.66402
152	0.553467	0.758031	0.93553	0.565955	0.567129	0.441034	0.858727	0.167129	NaN	0.741855	0.737601	NaN	0.795695	0.539653	0.568677	0.85208	0.66385
153	0.554606	0.758887	0.940273	0.566152	0.564633	0.439436	0.863072	0.168026	NaN	0.743642	0.734907	NaN	0.797153	0.534001	0.570774	0.855439	0.66354
154	0.555794	0.759031	0.946269	0.566517	0.564656	0.437099	0.864935	0.168995	NaN	0.745448	0.736355	NaN	0.79583	0.536659	0.572683	0.865717	0.663107
155	0.556946	0.758278	0.948728	0.563314	0.567221	0.438575	0.862908	0.170046	NaN	0.747552	0.735857	NaN	0.793387	0.537834	0.574398	0.868136	0.662667
156	0.557975	0.758148	0.957405	0.560336	0.568337	0.438247	0.866523	0.17117	NaN	0.746313	0.732478	NaN	0.790984	0.537247	0.57596	0.871092	0.662312
157	0.558854	0.757539	0.964591	0.561333	0.568614	0.437704	0.863036	0.172323	NaN	0.74418	0.731638	NaN	0.788285	0.536071	0.577431	0.866927	0.662042
158	0.559647	0.756806	0.971047	0.563721	0.569108	0.435275	0.861539	0.173471	NaN	0.745996	0.731233	NaN	0.787259	0.538366	0.578807	0.867397	0.661852
159	0.560477	0.758367	0.976123	0.558257	0.573285	0.435696	0.861849	0.174602	NaN	0.747706	0.721611	NaN	0.786004	0.536687	0.580091	0.871427	0.661674
160	0.561475	0.760407	0.982436	0.557246	0.576092	0.437991	0.856573	0.175727	NaN	0.751491	0.724725	NaN	0.785909	0.53305	0.58129	0.869009	0.661401
161	0.562661	0.761447	0.987068	0.555461	0.57623	0.43836	0.851754	0.176853	NaN	0.752067	0.724398	NaN	0.78761	0.53554	0.582372	0.871831	0.660924
162	0.563998	0.762207	0.991288	0.554534	0.57891	0.438308	0.848121	0.177983	NaN	0.75053	0.726858	NaN	0.785788	0.541192	0.583275	0.86827	0.660152
163	0.565413	0.76309	0.995475	0.555532	0.584088	0.434753	0.846039	0.17909	NaN	0.751578	0.726546	NaN	0.78402	0.544325	0.58396	0.875928	0.659083
164	0.566752	0.764357	0.998299	0.554085	0.585595	0.434486	0.843885	0.180147	NaN	0.752202	0.722296	NaN	0.783102	0.545025	0.584424	0.865852	0.65769
165	0.567886	0.764727	1.00155	0.556248	0.586619	0.434794	0.843903	0.181095	NaN	0.752682	0.725939	NaN	0.782481	0.543402	0.584694	0.866658	0.655967
166	0.568758	0.764795	1.00679	0.555714	0.586193	0.433134	0.842005	0.181791	NaN	0.750367	0.725425	NaN	0.780065	0.542171	0.584785	0.871226	0.653933
167	0.569301	0.763337	1.01193	0.556627	0.58556	0.430685	0.844159	0.182087	NaN	0.751039	0.730657	NaN	0.781901	0.539653	0.584732	0.879556	0.651604
168	0.569456	0.76333	1.01889	0.554576	0.589736	0.428533	0.848997	0.181888	NaN	0.750713	0.73718	NaN	0.781739	0.539681	0.58457	0.879153	0.648968
169	0.569217	0.764706	1.0232	0.552076	0.588977	0.427806	0.845601	0.181147	NaN	0.751962	0.730968	NaN	0.77993	0.542059	0.584325	0.878414	0.646036
170	0.568649	0.766	1.02469	0.553635	0.588931	0.42676	0.845565	0.179866	NaN	0.751827	0.738519	NaN	0.778054	0.544437	0.583984	0.884326	0.642878
171	0.567847	0.767123	1.03006	0.551051	0.588137	0.428267	0.835998	0.178075	NaN	0.754959	0.735343	NaN	0.78047	0.546928	0.583509	0.873779	0.639651
172	0.566931	0.769532	1.02942	0.550699	0.589161	0.428062	0.835305	0.175834	NaN	0.756352	0.737819	NaN	0.779242	0.547879	0.582837	0.865314	0.636513
173	0.566009	0.771312	1.03665	0.548592	0.5916	0.427447	0.829371	0.173216	NaN	0.755632	0.741774	NaN	0.776947	0.553475	0.581903	0.849259	0.633534
174	0.565162	0.771901	1.04135	0.547482	0.593119	0.428646	0.824004	0.170296	NaN	0.756919	0.745791	NaN	0.77449	0.555825	0.580687	0.85779	0.630748
175	0.564465	0.772476	1.04776	0.545825	0.593326	0.427672	0.82132	0.167165	NaN	0.759244	0.740154	NaN	0.774612	0.552971	0.579235	0.858126	0.628293
176	0.564007	0.773044	1.05383	0.547482	0.594511	0.425746	0.819659	0.163914	NaN	0.761992	0.738613	NaN	0.77337	0.55963	0.577604	0.84899	0.626378
177	0.563802	0.774283	1.05853	0.547918	0.595546	0.423123	0.814419	0.16065	NaN	0.762088	0.731887	NaN	0.775692	0.560889	0.575832	0.837637	0.625204
178	0.563862	0.774749	NaN	0.546331	0.593625	0.42466	0.810056	0.157481	NaN	0.763327	0.725192	NaN	0.777581	0.562456	0.573968	0.842003	0.624907
179	0.564147	0.776145	NaN	0.542383	0.594546	0.425234	0.812703	0.154493	NaN	0.76375	0.725316	NaN	0.777473	0.566961	0.572056	0.843884	0.625506
180	0.564618	0.777966	NaN	0.541625	0.598572	0.428072	0.809928	0.151742	NaN	0.764326	0.722529	NaN	0.780524	0.570878	0.570154	0.839988	0.626911
181	0.565185	0.780252	NaN	0.538928	0.598515	0.428	0.804689	0.149273	NaN	0.763567	0.722015	NaN	0.77692	0.564163	0.56832	0.858193	0.628957
182	0.565798	0.781492	NaN	0.537635	0.598239	0.43088	0.802279	0.147125	NaN	0.766642	0.72734	NaN	0.776259	0.562512	0.566592	0.862493	0.631469
183	0.566482	0.782231	NaN	0.537172	0.600747	0.430634	0.805857	0.145293	NaN	0.769034	0.726858	NaN	0.778432	0.560834	0.564992	0.867195	0.63429
184	0.567285	0.783894	NaN	0.535809	0.602438	0.42883	0.803429	0.143734	NaN	0.770821	0.72871	NaN	0.778445	0.562736	0.563534	0.862493	0.637318
185	0.568237	0.783655	NaN	0.532494	0.602265	0.431126	0.801403	0.142387	NaN	0.77206	0.722078	NaN	0.776704	0.564079	0.562223	0.869681	0.640522
186	0.569355	0.78499	NaN	0.531848	0.602426	0.433103	0.802991	0.141192	NaN	0.773232	0.717453	NaN	0.781725	0.558371	0.561122	0.867128	0.643855
187	0.570624	0.785517	NaN	0.527535	0.604141	0.433718	0.799979	0.140077	NaN	0.774654	0.717983	NaN	0.78294	0.561365	0.560296	0.85947	0.647222
188	0.572022	0.787262	NaN	0.524613	0.605935	0.434138	0.805729	0.138981	NaN	0.774116	0.718964	NaN	0.785221	0.5678	0.559799	0.846235	0.650499
189	0.573559	0.788529	NaN	0.522295	0.609272	0.430562	0.807628	0.137855	NaN	0.774049	0.716472	NaN	0.786274	0.570906	0.559668	0.856783	0.653594
190	0.575299	0.787783	NaN	0.52193	0.610319	0.43088	0.802553	0.136685	NaN	0.773184	0.719773	NaN	0.788865	0.568724	0.559912	0.854633	0.656449
191	0.577327	0.788467	NaN	0.524388	0.612539	0.4338	0.804452	0.135496	NaN	0.774491	0.718076	NaN	0.789311	0.573145	0.560467	0.859671	0.659067
192	0.57975	0.788029	NaN	0.523826	0.613275	0.435214	0.803995	0.134343	NaN	0.773338	0.72295	NaN	0.788339	0.577509	0.561275	0.860545	0.661515
193	0.582641	0.78757	NaN	0.52488	0.617647	0.434712	0.802042	0.13328	NaN	0.773895	0.721688	NaN	0.789068	0.581063	0.562323	0.849863	0.663916
194	0.586038	0.788077	NaN	0.52533	0.617751	0.434179	0.799559	0.132357	NaN	0.775846	0.717671	NaN	0.789702	0.576306	0.563583	0.850401	0.66638
195	0.589964	0.787598	NaN	0.523222	0.619212	0.434251	0.795177	0.131613	NaN	0.775509	0.714729	NaN	0.787381	0.582322	0.565032	0.844758	0.669017
196	0.594395	0.787187	NaN	0.524515	0.619695	0.437099	0.793644	0.131097	NaN	0.774078	0.713499	NaN	0.786989	0.585232	0.56666	0.843951	0.67185
197	0.599301	0.78757	NaN	0.522632	0.620351	0.438811	0.795944	0.130838	NaN	0.773021	0.715819	NaN	0.786868	0.581091	0.568475	0.841667	0.674859
198	0.604594	0.788741	NaN	0.522351	0.619523	0.441136	0.794137	0.130837	NaN	0.769783	0.714168	NaN	0.786476	0.583413	0.570432	0.838241	0.677973
199	0.610215	0.789337	NaN	0.519247	0.624424	0.442407	0.792056	0.13109	NaN	0.767708	0.716628	NaN	0.788784	0.583189	0.57248	0.840794	0.681055
200	0.616128	0.79037	NaN	0.519345	0.62325	0.444344	0.788769	0.131615	NaN	0.769927	0.724351	NaN	0.787853	0.587918	0.574594	0.846571	0.683961
201	0.622245	0.792794	NaN	0.519401	0.624953	0.443493	0.788441	0.13241	NaN	0.769245	0.726297	NaN	0.789054	0.596144	0.576752	0.841466	0.686617
202	0.628481	0.791746	NaN	0.519528	0.628002	0.442294	0.792165	0.133453	NaN	0.769755	0.730517	NaN	0.786895	0.603391	0.578948	0.842675	0.688942
203	0.634753	0.79291	NaN	0.517955	0.629394	0.441803	0.790285	0.134684	NaN	0.767708	0.723339	NaN	0.787502	0.602076	0.581193	0.833472	0.690878
204	0.640994	0.793567	NaN	0.520272	0.629244	0.439774	0.793206	0.136033	NaN	0.767266	0.722996	NaN	0.78954	0.608147	0.583447	0.834748	0.692348
205	0.647118	0.794231	NaN	0.521466	0.630866	0.438964	0.795415	0.137465	NaN	0.76888	0.725238	NaN	0.788298	0.609714	0.58561	0.832464	0.693329
206	0.652991	0.794375	NaN	0.519036	0.632132	0.439466	0.797021	0.138933	NaN	0.770235	0.732214	NaN	0.791632	0.610694	0.587592	0.825948	0.693738
207	0.658446	0.795765	NaN	0.51884	0.632086	0.440737	0.803046	0.14036	NaN	0.769658	0.725581	NaN	0.795452	0.619843	0.589361	0.824738	0.69351
208	0.66335	0.796668	NaN	0.520736	0.631419	0.440839	0.808705	0.141681	NaN	0.767151	0.730314	NaN	0.796195	0.620263	0.590927	0.830381	0.692596
209	0.667625	0.796662	NaN	0.519781	0.631913	0.439569	0.815478	0.142829	NaN	0.769034	0.726904	NaN	0.794534	0.624096	0.59232	0.823999	0.690934
210	0.671254	0.79686	NaN	0.520666	0.633328	0.440429	0.816738	0.143739	NaN	0.768621	0.727216	NaN	0.796518	0.624096	0.593593	0.813452	0.688513
211	0.674233	0.798202	NaN	0.519823	0.634801	0.439313	0.819349	0.144365	NaN	0.766767	0.724226	NaN	0.795965	0.620598	0.594747	0.813452	0.685417
212	0.676597	0.799687	NaN	0.517168	0.635975	0.438964	0.822434	0.144693	NaN	0.768717	0.727371	NaN	0.798111	0.621662	0.595734	0.817953	0.681789
213	0.678444	0.800331	NaN	0.517842	0.640818	0.43796	0.822781	0.144764	NaN	0.767823	0.731061	NaN	0.797544	0.628685	0.596576	0.825209	0.677877
214	0.679859	0.802172	NaN	0.516957	0.642912	0.437355	0.823566	0.144683	NaN	0.770994	0.730968	NaN	0.797207	0.631874	0.597314	0.826485	0.673938
215	0.680943	0.800605	NaN	0.516634	0.643798	0.437151	0.824935	0.144577	NaN	0.771811	0.732011	NaN	0.798611	0.636827	0.597987	0.817819	0.670184
216	0.681768	0.803377	NaN	0.519317	0.646479	0.439999	0.825465	0.144534	NaN	0.773482	0.732914	NaN	0.800392	0.636071	0.598629	0.812445	0.666806
217	0.682412	0.804431	NaN	0.520905	0.645639	0.442807	0.828312	0.144582	NaN	0.77476	0.731778	NaN	0.802916	0.638841	0.59928	0.806466	0.66393
218	0.682887	0.804233	NaN	0.520104	0.643522	0.442899	0.832365	0.14472	NaN	0.776076	0.741883	NaN	0.804104	0.638505	0.599943	0.804786	0.661555
219	0.683139	0.804767	NaN	0.519331	0.646202	0.443872	0.830394	0.14494	NaN	0.775471	0.735047	NaN	0.807033	0.63498	0.600591	0.814124	0.659596
220	0.683092	0.805554	NaN	0.521073	0.645397	0.445502	0.835213	0.145236	NaN	0.77428	0.735452	NaN	0.806831	0.631343	0.601183	0.818625	0.658025
221	0.682648	0.804842	NaN	0.520525	0.647077	0.446905	0.835834	0.145583	NaN	0.774577	0.738115	NaN	0.808531	0.635819	0.601666	0.817483	0.656857
222	0.681736	0.805424	NaN	0.521438	0.645731	0.449129	0.842059	0.145937	NaN	0.771849	0.737554	NaN	0.811298	0.632238	0.601984	0.828433	0.656093
223	0.680294	0.807361	NaN	0.523124	0.645961	0.450338	0.844013	0.146245	NaN	0.769822	0.732603	NaN	0.81223	0.632154	0.602126	0.828299	0.655619
224	0.67825	0.808025	NaN	0.525751	0.647986	0.452592	0.847573	0.146448	NaN	0.768986	0.738208	NaN	0.815645	0.636799	0.6021	0.82588	0.655245
225	0.675569	0.808744	NaN	0.524529	0.649769	0.453494	0.852246	0.146525	NaN	0.766988	0.738333	NaN	0.818627	0.639737	0.601884	0.834076	0.654849
226	0.672317	0.809798	NaN	0.524374	0.650908	0.456138	0.854036	0.146469	NaN	0.767689	0.735608	NaN	0.817291	0.638282	0.601463	0.835487	0.65441
227	0.66861	0.811893	NaN	0.523279	0.655418	0.457029	0.85902	0.146301	NaN	0.769486	0.734316	NaN	0.820585	0.640268	0.60086	0.829911	0.654
228	0.664623	0.812961	NaN	0.528701	0.655797	0.45749	0.857011	0.146081	NaN	0.767603	0.737071	NaN	0.819343	0.638142	0.600113	0.842541	0.653758
229	0.660472	0.814789	NaN	0.530906	0.657581	0.456117	0.854547	0.145917	NaN	0.768073	0.741151	NaN	0.816994	0.641807	0.599284	0.840996	0.65377
230	0.656207	0.815761	NaN	0.532578	0.660146	0.455676	0.856299	0.145923	NaN	0.766719	0.742692	NaN	0.819856	0.642171	0.598472	0.828769	0.654164
231	0.651846	0.816877	NaN	0.531426	0.66117	0.455799	0.857815	0.146185	NaN	0.766786	0.744685	NaN	0.820301	0.644465	0.597801	0.819633	0.655042
232	0.647417	0.816521	NaN	0.532157	0.661435	0.456937	0.85305	0.146783	NaN	0.768313	0.747597	NaN	0.819383	0.646927	0.59737	0.82017	0.656383
233	0.64299	0.814885	NaN	0.535345	0.6601	0.458904	0.860024	0.147808	NaN	0.768525	0.748873	NaN	0.820841	0.649306	0.597226	0.820775	0.65805
234	0.638677	0.816377	NaN	0.536652	0.659237	0.456506	0.864058	0.149338	NaN	0.767103	0.748873	NaN	0.825984	0.648942	0.597365	0.815401	0.659991
235	0.634701	0.816001	NaN	0.53661	0.662114	0.455595	0.865062	0.151424	NaN	0.764788	0.755662	NaN	0.825876	0.646088	0.59775	0.813251	0.662321
236	0.631296	0.816336	NaN	0.539363	0.662493	0.453986	0.868714	0.154076	NaN	0.764019	0.752361	NaN	0.825565	0.64122	0.598376	0.808683	0.665158
237	0.62863	0.816103	NaN	0.53956	0.661101	0.454416	0.863547	0.15727	NaN	0.766613	0.757904	NaN	0.824971	0.636183	0.599224	0.807138	0.668534
238	0.626783	0.816658	NaN	0.541035	0.660445	0.458013	0.866724	0.160944	NaN	0.766603	0.759305	NaN	0.82763	0.634336	0.600239	0.79874	0.672483
239	0.625764	0.818225	NaN	0.539939	0.660215	0.459468	0.867783	0.165001	NaN	0.767593	0.761703	NaN	0.829223	0.640604	0.601403	0.814393	0.676977
240	0.625542	0.820293	1.05753	0.541835	0.65849	0.458894	0.867563	0.16934	NaN	0.769226	0.766499	NaN	0.830559	0.640744	0.602688	0.824268	0.681927
241	0.626095	0.820669	1.05125	0.545755	0.661285	0.460308	0.870904	0.173846	NaN	0.770821	0.767293	NaN	0.832287	0.63512	0.604008	0.828097	0.687203
242	0.627421	0.82273	1.05028	0.543648	0.661055	0.46165	0.87273	0.178413	NaN	0.77109	0.770811	NaN	0.834757	0.639289	0.605274	0.824268	0.692673
243	0.629474	0.822853	1.05107	0.543662	0.662183	0.461589	0.873387	0.182941	NaN	0.770168	0.77117	NaN	0.837565	0.644325	0.606422	0.818961	0.698229
244	0.632107	0.822237	1.05191	0.547117	0.665439	0.463228	0.874428	0.187332	NaN	0.769803	0.774673	NaN	0.841695	0.641975	0.607419	0.823865	0.703763
245	0.635121	0.824161	1.05293	0.545038	0.66285	0.462491	0.874811	0.191522	NaN	0.772003	0.773427	NaN	0.843598	0.64052	0.60826	0.824402	0.709192
246	0.638345	0.8244	1.05464	0.54907	0.660595	0.464407	0.876692	0.195518	NaN	0.773588	0.778145	NaN	0.844624	0.640576	0.608938	0.819431	0.714435
247	0.641654	0.824469	1.0518	0.554183	0.659962	0.463925	0.877641	0.199371	NaN	0.77819	0.77897	NaN	0.846743	0.639737	0.609459	0.825544	0.719498
248	0.644917	0.826207	1.05115	0.557063	0.659548	0.465964	0.881091	0.203152	NaN	0.779564	0.782006	NaN	0.846932	0.639317	0.609792	0.825477	0.724414
249	0.648054	0.827296	1.05014	0.556866	0.660653	0.463915	0.882369	0.206914	NaN	0.778497	0.775934	NaN	0.84955	0.635791	0.609875	0.815736	0.729086
250	0.651046	0.828288	1.05007	0.559634	0.657558	0.466886	0.884451	0.210678	NaN	0.779967	0.781197	NaN	0.848525	0.625635	0.609693	0.81755	0.733306
251	0.653895	0.829076	1.04901	0.563988	0.657535	0.469018	0.882278	0.21446	NaN	0.779131	0.779204	NaN	0.848875	0.619927	0.609234	0.818894	0.736799
252	0.656622	0.829213	1.05149	0.567697	0.656097	0.474295	0.884889	0.218293	NaN	0.781447	0.779826	NaN	0.846743	0.620319	0.60852	0.814527	0.739321
253	0.659243	0.830294	1.0489	0.571068	0.656729	0.47743	0.884578	0.222194	NaN	0.78186	0.780745	NaN	0.845056	0.610945	0.60762	0.817349	0.740707
254	0.661839	0.83267	1.04771	0.572796	0.655579	0.477697	0.87932	0.226165	NaN	0.781476	0.782053	NaN	0.84677	0.612708	0.606602	0.82064	0.740929
255	0.66451	0.834176	1.04893	0.576182	0.655809	0.479889	0.882388	0.230199	NaN	0.782619	0.775389	NaN	0.845758	0.616485	0.605517	0.832531	0.740116
256	0.667324	0.834422	1.047	0.577446	0.655176	0.479049	0.881329	0.234287	NaN	0.782273	0.781897	NaN	0.8443	0.609882	0.604411	0.831389	0.738379
257	0.670293	0.835381	1.04497	0.578865	0.653427	0.480043	0.880964	0.238398	NaN	0.784194	0.781601	NaN	0.843854	0.608203	0.603309	0.825948	0.735839
258	0.673464	0.836058	1.04392	0.579651	0.653957	0.483711	0.879631	0.242496	NaN	0.781562	0.783501	NaN	0.845663	0.608287	0.602236	0.83636	0.732692
259	0.676835	0.83675	1.04417	0.581646	0.652438	0.483281	0.884597	0.246538	NaN	0.781495	0.781041	NaN	0.844205	0.609742	0.601191	0.843683	0.729105
260	0.680369	0.838906	1.04678	0.581295	0.65276	0.485115	0.886842	0.250457	NaN	0.783676	0.78702	NaN	0.84785	0.611729	0.600164	0.839518	0.725156
261	0.684001	0.839974	1.04763	0.581478	0.649021	0.486314	0.887682	0.254171	NaN	0.783608	0.787098	NaN	0.847431	0.609406	0.599128	0.828903	0.720885
262	0.687625	0.841329	1.05125	0.584722	0.644293	0.490546	0.890621	0.257595	NaN	0.784828	0.788857	NaN	0.852506	0.602272	0.598005	0.825544	0.716349
263	0.691093	0.841425	1.04806	0.585284	0.643246	0.492185	0.89168	0.260649	NaN	0.786049	0.790009	NaN	0.852398	0.600117	0.596735	0.824402	0.711574
264	0.694232	0.845142	1.05038	0.584076	0.64389	0.496059	0.892921	0.263255	NaN	0.785395	0.789542	NaN	0.850212	0.591779	0.595267	0.81446	0.706647
265	0.696913	0.845752	1.04762	0.580944	0.64496	0.495505	0.89179	0.265359	NaN	0.78284	0.782785	NaN	0.84731	0.594801	0.593575	0.820775	0.701633
266	0.699014	0.847422	1.04627	0.581674	0.643579	0.4957	0.891972	0.266941	NaN	0.786125	0.779219	NaN	0.844516	0.594213	0.591652	0.819969	0.696601
267	0.700492	0.848764	1.04457	0.584076	0.645374	0.497114	0.892374	0.26799	NaN	0.784166	0.773054	NaN	0.843868	0.5962	0.589514	0.82326	0.691695
268	0.701318	0.850592	1.04284	0.588122	0.645006	0.496837	0.894637	0.268525	NaN	0.786164	0.775062	NaN	0.842572	0.598131	0.58723	0.819095	0.687038
269	0.701464	0.852207	1.0426	0.590075	0.646709	0.49737	0.893944	0.268587	NaN	0.7892	0.77486	NaN	0.8399	0.601684	0.584854	0.816274	0.682758
270	0.700939	0.854521	1.04133	0.594893	0.643993	0.498835	0.896591	0.268236	NaN	0.790324	0.771014	NaN	0.838172	0.597431	0.582429	0.821312	0.678955
271	0.699763	0.855849	1.04292	0.595118	0.641531	0.498528	0.894291	0.26757	NaN	0.790093	0.768678	NaN	0.838968	0.597683	0.579995	0.816408	0.675706
272	0.697961	0.856301	1.04038	0.596789	0.640519	0.499419	0.894345	0.266721	NaN	0.79311	0.770687	NaN	0.835742	0.592199	0.577627	0.811571	0.673039
273	0.695609	0.856801	1.04343	0.594935	0.641969	0.49943	0.892027	0.265809	NaN	0.793062	0.765284	NaN	0.833677	0.585736	0.575391	0.812781	0.670966
274	0.692736	0.858355	1.04619	0.595975	0.638494	0.503364	0.88666	0.264911	NaN	0.793004	0.766732	NaN	0.830964	0.581175	0.573364	0.810026	0.669458
275	0.68935	0.859559	1.04316	0.596621	0.636251	0.502924	0.885491	0.264099	NaN	0.794119	0.769519	NaN	0.831005	0.577006	0.571595	0.811101	0.668431
276	0.685503	0.861243	1.04652	0.598391	0.633098	0.503426	0.884377	0.26344	NaN	0.795233	0.772571	NaN	0.827347	0.574208	0.570097	0.807877	0.667759
277	0.681303	0.863653	1.047	0.597155	0.627714	0.50403	0.882972	0.262959	NaN	0.798356	0.772602	NaN	0.828454	0.57113	0.568878	0.793299	0.667336
278	0.676891	0.863838	1.04639	0.595244	0.62562	0.505639	0.886897	0.262637	NaN	0.799902	0.767729	NaN	0.82647	0.561785	0.56793	0.795381	0.667137
279	0.672419	0.865255	1.04292	0.595609	0.623296	0.508139	0.889197	0.262447	NaN	0.803572	0.766872	NaN	0.824499	0.565142	0.567242	0.8066	0.667103
280	0.668034	0.866405	1.04455	0.598967	0.621916	0.507176	0.890128	0.262378	NaN	0.802871	0.762995	NaN	0.823743	0.56061	0.566821	0.813184	0.667278
281	0.663783	0.868329	1.04365	0.600709	0.619269	0.507156	0.894893	0.262404	NaN	0.799489	0.763353	NaN	0.822987	0.558455	0.566678	0.812176	0.667849
282	0.659665	0.871464	1.04116	0.60238	0.619718	0.506797	0.886203	0.262453	NaN	0.799672	0.760115	NaN	0.818992	0.557504	0.566801	0.809153	0.669001
283	0.655592	0.872018	1.04351	0.606524	0.620029	0.509297	0.883501	0.262462	NaN	0.801036	0.768569	NaN	0.815091	0.557812	0.56716	0.808481	0.670726
284	0.651434	0.873093	1.047	0.608772	0.616807	0.50982	0.884213	0.262405	NaN	0.803803	0.763509	NaN	0.811406	0.557252	0.567717	0.812579	0.672979
285	0.647121	0.875921	1.0493	0.610542	0.617256	0.511459	0.883319	0.262278	NaN	0.804725	0.765891	NaN	0.809949	0.559882	0.568441	0.820103	0.675775
286	0.642648	0.877105	1.04609	0.614166	0.618947	0.512976	0.884743	0.262074	NaN	0.801709	0.764085	NaN	0.806237	0.558623	0.569291	0.827761	0.679083
287	0.637992	0.878645	1.04465	0.61581	0.618798	0.510804	0.881274	0.26179	NaN	0.802477	0.760131	NaN	0.802187	0.559155	0.570219	0.83851	0.682819
288	0.63314	0.879747	1.04622	0.619448	0.61675	0.510547	0.879978	0.261443	NaN	0.801987	0.76189	NaN	0.802201	0.558259	0.571153	0.82971	0.686956
289	0.62807	0.880685	1.04885	0.620038	0.618487	0.513509	0.880361	0.261096	NaN	0.801536	0.756612	NaN	0.800446	0.553419	0.572062	0.814527	0.691392
290	0.622766	0.882752	1.05074	0.623367	0.616336	0.512443	0.878116	0.260852	NaN	0.801065	0.751209	NaN	0.797733	0.554482	0.572923	0.80707	0.69609
291	0.617178	0.883362	1.05098	0.628804	0.615162	0.512218	0.87797	0.260806	NaN	0.799028	0.750057	NaN	0.793117	0.551292	0.573704	0.807541	0.701007
292	0.61126	0.885299	1.05065	0.63299	0.611826	0.513662	0.879211	0.261029	NaN	0.800421	0.753093	NaN	0.789918	0.550397	0.574394	0.803644	0.706075
293	0.605071	0.889085	1.04908	0.63535	0.607224	0.515988	0.883227	0.261562	NaN	0.800075	0.754447	NaN	0.786787	0.545948	0.574974	0.798068	0.711193
294	0.598706	0.888927	1.04936	0.640463	0.608535	0.515906	0.884286	0.26241	NaN	0.796972	0.757188	NaN	0.785208	0.541723	0.575397	0.805996	0.71619
295	0.592219	0.890714	1.0493	0.640196	0.607868	0.515917	0.880233	0.263528	NaN	0.796569	0.756534	NaN	0.781388	0.538897	0.5756	0.814796	0.720969
296	0.585669	0.892138	1.04574	0.640842	0.607845	0.518181	0.881639	0.264841	NaN	0.792764	0.761687	NaN	0.776947	0.536407	0.575514	0.814057	0.725497
297	0.579131	0.893007	1.04961	0.643315	0.607615	0.516972	0.880106	0.266296	NaN	0.791121	0.758916	NaN	0.774652	0.531651	0.575068	0.806466	0.72968
298	0.572658	0.895951	1.04697	0.645984	0.607419	0.518427	0.880635	0.267874	NaN	0.792476	0.754152	NaN	0.76928	0.528461	0.574213	0.811034	0.733391
299	0.566306	0.896841	1.04689	0.649777	0.607247	0.51607	0.882351	0.269563	NaN	0.792216	0.748282	NaN	0.766351	0.529104	0.572957	0.812848	0.736552
300	0.560187	0.898347	1.0479	0.650718	0.607419	0.515056	0.883958	0.271301	NaN	0.793081	0.742069	NaN	0.767026	0.53512	0.571372	0.805861	0.739243
301	0.554395	0.900428	1.04554	0.655101	0.610986	0.511582	0.884852	0.273023	NaN	0.789517	0.742163	NaN	0.768039	0.53207	0.569546	0.816543	0.741562
302	0.548963	0.902283	1.04744	0.656393	0.609283	0.512945	0.885765	0.27468	NaN	0.79165	0.739158	NaN	0.766243	0.531707	0.567596	0.81923	0.743474
303	0.543906	0.901222	1.04852	0.659146	0.607673	0.513959	0.888485	0.276234	NaN	0.79212	0.73866	NaN	0.762451	0.52723	0.565628	0.816207	0.744887
304	0.539268	0.90253	1.04952	0.663178	0.60597	0.514533	0.888321	0.277671	NaN	0.79018	0.742101	NaN	0.762667	0.521746	0.5637	0.811706	0.745718
305	0.53508	0.905295	1.05093	0.666493	0.607604	0.516296	0.885546	0.278982	NaN	0.788249	0.734518	NaN	0.759427	0.520067	0.561852	0.815333	0.745909
306	0.531354	0.906774	1.05128	0.671663	0.608708	0.518693	0.888942	0.280145	NaN	0.787192	0.738769	NaN	0.757133	0.520934	0.560125	0.815468	0.745484
307	0.528064	0.908656	1.05555	0.67745	0.605579	0.517771	0.889106	0.281145	NaN	0.787153	0.738613	NaN	0.757713	0.520738	0.558529	0.81708	0.744443
308	0.525196	0.909779	1.05423	0.683069	0.604405	0.519021	0.887518	0.281978	NaN	0.78772	0.742786	NaN	0.755418	0.516374	0.557077	0.80922	0.74281
309	0.5227	0.90841	1.05336	0.688379	0.601161	0.51939	0.885893	0.282645	NaN	0.789959	0.735997	NaN	0.751612	0.512428	0.555761	0.812781	0.740709
310	0.520492	0.907753	1.05201	0.696386	0.601817	0.517904	0.882388	0.283156	NaN	0.788345	0.735234	NaN	0.748076	0.512205	0.554571	0.814594	0.738273
311	0.518511	0.908581	1.04947	0.700629	0.601563	0.51565	0.879266	0.283501	NaN	0.786673	0.732229	NaN	0.741894	0.50756	0.553505	0.820708	0.735702
312	0.516714	0.908745	1.05385	0.705545	0.601402	0.514318	0.878992	0.283684	NaN	0.78529	0.731887	NaN	0.738492	0.507028	0.552576	0.823596	0.733149
313	0.514984	0.908595	1.05004	0.710532	0.602415	0.511972	0.878481	0.283733	NaN	0.786615	0.728975	NaN	0.738654	0.510554	0.55183	0.837099	0.730714
314	0.51322	0.908999	1.04866	0.716601	0.599504	0.513621	0.876381	0.283663	NaN	0.788806	0.727216	NaN	0.738857	0.505993	0.551291	0.828836	0.728528
315	0.511359	0.909204	1.05222	0.719818	0.598446	0.512976	0.870667	0.2835	NaN	0.787663	0.729645	NaN	0.737804	0.505378	0.550987	0.837368	0.726675
316	0.509352	0.910108	1.05801	0.726322	0.596248	0.512976	0.870083	0.283286	NaN	0.78698	0.737943	NaN	0.734106	0.502132	0.550935	0.835353	0.725073
317	0.507174	0.910724	NaN	0.730002	0.594338	0.511254	0.871598	0.28305	NaN	0.7848	0.742599	NaN	0.732027	0.500761	0.551155	0.833875	0.723583
318	0.504842	0.910676	NaN	0.734497	0.593084	0.511193	0.87273	0.282809	NaN	0.782148	0.738333	NaN	0.730934	0.503979	0.551665	0.831591	0.722068
319	0.5024	0.90954	NaN	0.738416	0.594661	0.509625	0.872547	0.282577	NaN	0.783099	0.739064	NaN	0.728221	0.506833	0.552492	0.834681	0.720524
320	0.499905	0.91008	NaN	0.743361	0.59397	0.510455	0.876874	0.282344	NaN	0.784492	0.744514	NaN	0.724711	0.509854	0.553642	0.840458	0.718934
321	0.497457	0.911497	NaN	0.747351	0.593786	0.508652	0.877641	0.282101	NaN	0.783205	0.744296	NaN	0.723078	0.515618	0.5551	0.832867	0.717208
322	0.495134	0.913325	NaN	0.75259	0.590645	0.507166	0.880635	0.281849	NaN	0.783964	0.74168	NaN	0.719731	0.527258	0.55689	0.834815	0.715215
323	0.49301	0.91375	1.05721	0.757226	0.592475	0.5032	0.883702	0.281589	NaN	0.78675	0.742645	NaN	0.717153	0.529412	0.559041	0.835688	0.712886
324	0.491129	0.913599	NaN	0.76241	0.590898	0.503662	0.882899	0.281295	NaN	0.787105	0.74196	NaN	0.716923	0.536323	0.561576	0.840928	0.710201
325	0.489492	0.913661	1.05831	0.766217	0.590852	0.503887	0.885345	0.280953	NaN	0.788441	0.739858	NaN	0.715587	0.543094	0.56449	0.841399	0.707155
326	0.488078	0.913092	NaN	0.77303	0.594419	0.503846	0.883702	0.280561	NaN	0.788133	0.734658	NaN	0.712456	0.550985	0.567767	0.846639	0.703758
327	0.486889	0.914229	NaN	0.778466	0.59588	0.502842	0.886933	0.280133	NaN	0.788441	0.73908	NaN	0.710026	0.559379	0.571391	0.850871	0.700128
328	0.485875	0.912976	NaN	0.782371	0.594511	0.499963	0.889964	0.279695	NaN	0.788748	0.739563	NaN	0.707151	0.563771	0.575306	0.843078	0.696365
329	0.484996	0.915071	NaN	0.788482	0.594707	0.500393	0.888412	0.279276	NaN	0.790237	0.741088	NaN	0.706341	0.572921	0.579422	0.844556	0.692488
330	0.484276	0.914879	NaN	0.793946	0.598952	0.49943	0.888303	0.27892	NaN	0.794205	0.74344	NaN	0.703156	0.57418	0.583675	0.837838	0.688539
331	0.483713	0.916084	NaN	0.796264	0.598008	0.497432	0.895094	0.278683	NaN	0.794724	0.743611	NaN	0.702832	0.575523	0.588015	0.836495	0.684621
332	0.483298	0.916378	NaN	0.798526	0.596789	0.495966	0.896116	0.278583	NaN	0.795214	0.741415	NaN	0.700267	0.577705	0.592383	0.847713	0.68082
333	0.48298	0.917296	NaN	0.802403	0.598975	0.496643	0.897047	0.278604	NaN	0.798404	0.746086	NaN	0.703223	0.583441	0.596688	0.851475	0.677186
334	0.482633	0.916844	NaN	0.808598	0.598285	0.496889	0.896043	0.278746	NaN	0.79947	0.743517	NaN	0.700996	0.586575	0.600843	0.848923	0.673842
335	0.48212	0.917289	NaN	0.811688	0.597146	0.495679	0.89827	0.279027	NaN	0.803265	0.743938	NaN	0.702495	0.591136	0.604775	0.849527	0.670924
336	0.481368	0.918001	NaN	0.815987	0.596133	0.495679	0.89555	0.279448	NaN	0.803841	0.749418	NaN	0.699039	0.597711	0.608392	0.836092	0.668497
337	0.480339	0.91848	NaN	0.817349	0.595282	0.495475	0.898526	0.279985	NaN	0.807127	0.746803	NaN	0.695489	0.602887	0.611622	0.839249	0.66657
338	0.479053	0.918925	NaN	0.817743	0.592578	0.492196	0.897248	0.28058	NaN	0.808808	0.751738	NaN	0.692911	0.609546	0.614413	0.856312	0.665102
339	0.477573	0.920397	NaN	0.817265	0.592245	0.490812	0.897157	0.281167	NaN	0.810672	0.751801	NaN	0.690779	0.616709	0.616747	0.861015	0.663918
340	0.475993	0.919637	NaN	0.817307	0.59259	0.490156	0.897193	0.281697	NaN	0.814669	0.753233	NaN	0.69063	0.614555	0.61865	0.861015	0.662796
341	0.474415	0.918446	NaN	0.817869	0.593303	0.488384	0.898782	0.282156	NaN	0.81709	0.759695	NaN	0.687013	0.613827	0.620153	0.861284	0.661546
342	0.472895	0.917652	NaN	0.818178	0.594062	0.487216	0.897632	0.282538	NaN	0.818224	0.754899	NaN	0.686419	0.622277	0.621287	0.860477	0.660004
343	0.471506	0.918124	NaN	0.817055	0.595178	0.48987	0.895386	0.282839	NaN	0.822153	0.754074	NaN	0.681209	0.625523	0.622124	0.85114	0.65809
344	0.470357	0.917679	NaN	0.818754	0.596593	0.489429	0.895934	0.283085	NaN	0.826025	0.749979	NaN	0.681857	0.632434	0.622794	0.84731	0.655769
345	0.469545	0.917672	NaN	0.81867	0.596248	0.485679	0.893779	0.283303	NaN	0.829983	0.743969	NaN	0.682343	0.637974	0.623418	0.840525	0.653078
346	0.469156	0.918822	NaN	0.816661	0.596168	0.486693	0.896116	0.283486	NaN	0.832692	0.746211	NaN	0.678536	0.649194	0.624042	0.843616	0.650235
347	0.469249	0.916837	NaN	0.818529	0.59412	0.487257	0.894838	0.283617	NaN	0.832942	0.75068	NaN	0.680183	0.650621	0.624631	0.853961	0.647473
348	0.469823	0.915358	NaN	0.818796	0.593338	0.487626	0.890128	0.28369	NaN	0.834373	0.757079	NaN	0.680655	0.654678	0.625097	0.863903	0.644941
349	0.470809	0.916892	NaN	0.822084	0.590139	0.487646	0.888832	0.28371	NaN	0.834104	0.768538	NaN	0.676917	0.650873	0.625347	0.864911	0.642732
350	0.472212	0.916878	NaN	0.819316	0.588816	0.486519	0.886623	0.283661	NaN	0.839754	0.775171	NaN	0.675621	0.65507	0.6253	0.859268	0.640924
351	0.474041	0.915413	NaN	0.819555	0.587965	0.483793	0.884231	0.283538	NaN	0.8374	0.776012	NaN	0.675189	0.66282	0.624916	0.861754	0.639667
352	0.476216	0.916029	NaN	0.821494	0.588229	0.483076	0.884359	0.283358	NaN	0.839043	0.773567	NaN	0.67666	0.662736	0.624207	0.864978	0.639011
353	0.47861	0.914359	NaN	0.8228	0.588264	0.480791	0.883592	0.283124	NaN	0.842424	0.773147	NaN	0.675675	0.667884	0.623188	0.875055	0.63898
354	0.481103	0.91173	NaN	0.821044	0.588851	0.479316	0.884195	0.282833	NaN	0.845201	0.782878	NaN	0.673745	0.669563	0.621892	0.872032	0.639598
355	0.483598	0.90969	NaN	0.82037	0.587643	0.47659	0.878389	0.282492	NaN	0.848006	0.782037	NaN	0.672746	0.669647	0.620363	0.880228	0.64079
356	0.486018	0.90817	NaN	0.819653	0.587482	0.474592	0.874391	0.282099	NaN	0.849121	0.785198	NaN	0.670019	0.673704	0.618636	0.878616	0.642438
357	0.488327	0.907007	NaN	0.817785	0.588586	0.472881	0.872602	0.281654	NaN	0.85037	0.784575	NaN	0.668886	0.67334	0.616743	0.888021	0.644372
358	0.490559	0.909204	NaN	0.816788	0.590047	0.47161	0.871543	0.281169	NaN	0.849716	0.788172	NaN	0.666362	0.673005	0.614755	0.894738	0.646401
359	0.492753	0.909978	NaN	0.815046	0.589679	0.471098	0.876272	0.280681	NaN	0.851609	0.785183	NaN	0.666969	0.675075	0.61272	0.897157	0.648372
360	0.494922	0.909259	NaN	0.81395	0.590381	0.471344	0.875249	0.280279	NaN	0.854933	0.789542	NaN	0.668251	0.679804	0.610692	0.902934	0.650124
361	0.497122	0.908581	NaN	0.814821	0.586837	0.469356	0.871945	0.280031	NaN	0.857652	0.791379	NaN	0.668035	0.678545	0.608724	0.909518	0.651567
362	0.499389	0.906692	NaN	0.814498	0.585008	0.469274	0.872274	0.279949	NaN	0.858113	0.795708	NaN	0.666254	0.680951	0.606876	0.902195	0.652573
363	0.501695	0.906062	NaN	0.815453	0.585894	0.468208	0.873661	0.280024	NaN	0.859948	0.801858	NaN	0.663973	0.678712	0.605205	0.91113	0.653081
364	0.503985	0.905213	NaN	0.81506	0.586481	0.467224	0.874994	0.280283	NaN	0.860256	0.806794	NaN	0.662542	0.681175	0.603759	0.905084	0.653146
365	0.50622	0.903892	NaN	0.814512	0.587366	0.466313	0.872821	0.280781	NaN	0.862581	0.805019	NaN	0.661246	0.682574	0.602575	0.905017	0.652967
366	0.508348	0.903358	NaN	0.811478	0.585802	0.469632	0.873953	0.281556	NaN	0.864416	0.804162	NaN	0.660436	0.679664	0.60164	0.906293	0.652757
367	0.510304	0.90394	NaN	0.808528	0.58403	0.467409	0.8743	0.282614	NaN	0.86846	0.812227	NaN	0.659937	0.674991	0.600978	0.915698	0.652657
368	0.511981	0.904754	NaN	0.805831	0.583156	0.465308	0.871014	0.283911	NaN	0.869363	0.81134	NaN	0.659181	0.667297	0.600609	0.921677	0.652683
369	0.513301	0.904556	NaN	0.803625	0.584582	0.463536	0.86676	0.285397	NaN	0.869296	0.808755	NaN	0.657669	0.667576	0.600532	0.919863	0.652898
370	0.514225	0.902838	NaN	0.80319	0.580544	0.463351	0.864058	0.287017	NaN	0.871986	0.810172	NaN	0.659235	0.666345	0.6007	0.929403	0.653414
371	0.514744	0.901735	NaN	0.804131	0.57998	0.463464	0.862141	0.288713	NaN	0.875301	0.814765	NaN	0.660571	0.658371	0.601023	0.924499	0.654319
372	0.514886	0.901421	NaN	0.800647	0.578289	0.464396	0.858435	0.290426	NaN	0.876117	0.814376	NaN	0.662663	0.655181	0.601399	0.920804	0.655647
373	0.514724	0.901872	NaN	0.798287	0.578105	0.462214	0.856664	0.292123	NaN	0.877722	0.817475	NaN	0.658412	0.654454	0.601745	0.920266	0.657388
374	0.514367	0.899894	NaN	0.800689	0.578151	0.459478	0.856537	0.293771	NaN	0.874907	0.81872	NaN	0.657615	0.648242	0.602014	0.933299	0.659458
375	0.513899	0.897799	NaN	0.795744	0.579693	0.457818	0.856774	0.295347	NaN	0.875166	0.821834	NaN	0.657507	0.642814	0.602167	0.940554	0.661739
376	0.513315	0.895828	NaN	0.798231	0.5786	0.457787	0.851662	0.296832	NaN	0.874753	0.824372	NaN	0.657872	0.637218	0.602174	0.94613	0.664125
377	0.512583	0.895595	NaN	0.79493	0.580579	0.457091	0.846058	0.29818	NaN	0.875253	0.822208	NaN	0.657912	0.631399	0.602031	0.958222	0.666561
378	0.511666	0.893254	NaN	0.791207	0.580199	0.456834	0.844086	0.299334	NaN	0.877222	0.824481	NaN	0.654875	0.626418	0.601771	0.959633	0.668964
379	0.510512	0.894096	NaN	0.788917	0.576851	0.456506	0.841439	0.300241	NaN	0.87727	0.821632	NaN	0.655429	0.625831	0.601409	0.970382	0.671257
380	0.50913	0.892891	NaN	0.787625	0.576805	0.45664	0.840508	0.300871	NaN	0.880642	0.823905	NaN	0.656778	0.625775	0.600978	0.970046	0.673362
381	0.507622	0.891385	NaN	0.784338	0.574803	0.458443	0.836382	0.301215	NaN	0.88363	0.829292	NaN	0.658074	0.624991	0.600556	0.969844	0.675169
382	0.506102	0.891166	NaN	0.780714	0.573595	0.457511	0.834045	0.301257	NaN	0.882516	0.827268	NaN	0.653066	0.622837	0.600244	0.967627	0.676596
383	0.504704	0.891618	NaN	0.776359	0.568671	0.456568	0.83295	0.300996	NaN	0.883323	0.827766	NaN	0.655995	0.61864	0.600088	0.973337	0.677624
384	0.503575	0.890851	NaN	0.776218	0.566175	0.457418	0.83012	0.300449	NaN	0.881228	0.819654	NaN	0.653498	0.621997	0.600114	0.976629	0.678283
385	0.50278	0.890372	NaN	0.773507	0.564564	0.458761	0.830795	0.299652	NaN	0.882535	0.820542	NaN	0.656063	0.611449	0.600312	0.98993	0.678591
386	0.502325	0.88953	NaN	0.772116	0.564242	0.45665	0.8297	0.298637	NaN	0.879922	0.816291	NaN	0.653917	0.601264	0.600629	0.987378	0.678628
387	0.502182	0.888352	NaN	0.77088	0.563011	0.456148	0.831106	0.297446	NaN	0.880124	0.813208	NaN	0.654538	0.597739	0.601	0.977973	0.678537
388	0.502321	0.885819	NaN	0.768871	0.562527	0.459345	0.825355	0.296126	NaN	0.882295	0.815279	NaN	0.6542	0.590184	0.601357	0.973001	0.678478
389	0.502685	0.886032	NaN	0.763238	0.557787	0.457675	0.821138	0.294713	NaN	0.881545	0.813068	NaN	0.6547	0.591276	0.601648	0.976428	0.678637
390	0.503231	0.886661	NaN	0.763014	0.558397	0.457859	0.820335	0.293223	NaN	0.881872	0.810702	NaN	0.653606	0.589149	0.601813	0.976831	0.679115
391	0.503914	0.885053	NaN	0.763393	0.558213	0.455646	0.816555	0.291688	NaN	0.882631	0.819187	NaN	0.651973	0.585596	0.601809	0.986572	0.67996
392	0.504681	0.884724	NaN	0.761974	0.556683	0.456824	0.813178	0.290147	NaN	0.881978	0.822317	NaN	0.653674	0.586015	0.601586	0.987646	0.68112
393	0.505519	0.883581	NaN	0.757423	0.556154	0.456496	0.811225	0.288631	NaN	0.880354	0.829308	NaN	0.651717	0.584952	0.601071	0.991677	0.682551
394	0.506431	0.882321	NaN	0.756243	0.553139	0.457593	0.80562	0.287169	NaN	0.879749	0.831659	NaN	0.649571	0.578936	0.600222	0.998664	0.684119
395	0.507389	0.881815	NaN	0.759516	0.551333	0.455892	0.802863	0.285796	NaN	0.880527	0.830974	NaN	0.646493	0.575719	0.599073	1.01089	0.685628
396	0.508397	0.881301	NaN	0.758645	0.551655	0.452736	0.800271	0.284542	NaN	0.882304	0.830631	NaN	0.645778	0.576838	0.5977	0.997589	0.686922
397	0.509471	0.882431	NaN	0.756959	0.552541	0.451803	0.800234	0.283433	NaN	0.883573	0.832204	NaN	0.642943	0.58014	0.596128	0.985631	0.687885
398	0.510637	0.881774	NaN	0.753518	0.55383	0.453391	0.799997	0.282476	NaN	0.886301	0.832391	NaN	0.641594	0.583469	0.594343	0.990804	0.688386
399	0.511892	0.881486	NaN	0.753166	0.552633	0.453935	0.799322	0.281665	NaN	0.88462	0.829837	NaN	0.638759	0.581343	0.59233	0.995573	0.688383
400	0.513254	0.880514	NaN	0.750568	0.550286	0.45126	0.79777	0.280998	NaN	0.886925	0.826816	NaN	0.638246	0.582014	0.590085	0.995842	0.687848
401	0.514759	0.879042	NaN	0.74582	0.549999	0.451598	0.792621	0.280462	NaN	0.887742	0.828716	NaN	0.635533	0.582462	0.587596	0.992215	0.686763
402	0.516458	0.878994	NaN	0.744836	0.549964	0.451967	0.788477	0.28005	NaN	0.887848	0.832282	NaN	0.63336	0.57404	0.584886	0.980525	0.685157
403	0.518365	0.880473	NaN	0.744906	0.547502	0.453791	0.787364	0.279775	NaN	0.88951	0.831129	NaN	0.632591	0.577342	0.581982	0.985564	0.683078
404	0.520484	0.882355	1.0569	0.744878	0.548192	0.452818	0.787145	0.279673	NaN	0.889885	0.832889	NaN	0.632523	0.582294	0.578963	0.983616	0.680678
405	0.522781	0.884512	1.05402	0.742195	0.547307	0.453945	0.788295	0.279765	NaN	0.891114	0.828155	NaN	0.629675	0.578657	0.57589	0.986034	0.678181
406	0.525218	0.886435	1.05093	0.739948	0.544948	0.452684	0.785794	0.280049	NaN	0.891393	0.826272	NaN	0.63116	0.580279	0.572767	0.988049	0.675846
407	0.527774	0.884416	1.04865	0.74117	0.543475	0.453627	0.783676	0.280498	NaN	0.893968	0.828047	NaN	0.631254	0.585987	0.56957	0.978846	0.67386
408	0.530517	0.883266	1.04646	0.737461	0.543107	0.454836	0.775077	0.281072	NaN	0.896994	0.830039	NaN	0.631538	0.583105	0.566305	0.977368	0.672294
409	0.533473	0.883006	1.04535	0.736127	0.542049	0.453402	0.774657	0.281707	NaN	0.896936	0.826925	NaN	0.629419	0.584281	0.562966	0.970717	0.671223
410	0.53657	0.884615	1.04555	0.734118	0.544189	0.456004	0.772923	0.282392	NaN	0.896658	0.821445	NaN	0.625977	0.585316	0.559564	0.955669	0.670775
411	0.539744	0.886942	1.0444	0.73468	0.543579	0.456599	0.769454	0.283138	NaN	0.899895	0.820075	NaN	0.625221	0.587051	0.556122	0.966955	0.671019
412	0.542943	0.887271	1.04114	0.733528	0.544097	0.455666	0.766971	0.283936	NaN	0.899598	0.82062	NaN	0.623682	0.59287	0.552662	0.960641	0.671897
413	0.546099	0.887784	1.03777	0.730241	0.54206	0.457572	0.765073	0.284732	NaN	0.901788	0.813053	NaN	0.62155	0.590548	0.549177	0.968501	0.67323
414	0.549126	0.886312	1.0348	0.727221	0.540772	0.457982	0.766515	0.285452	NaN	0.903902	0.813473	NaN	0.61997	0.591387	0.545643	0.9728	0.674833
415	0.551987	0.885155	1.03047	0.728148	0.54122	0.458955	0.760217	0.286066	NaN	0.905141	0.810811	NaN	0.617541	0.593458	0.542083	0.976562	0.676536
416	0.554632	0.883601	1.02601	0.731547	0.540519	0.457603	0.756419	0.286573	NaN	0.905064	0.807354	NaN	0.617959	0.591639	0.538505	0.981466	0.678188
417	0.557012	0.882561	1.02178	0.731196	0.539736	0.459447	0.757661	0.287004	NaN	0.906553	0.811356	NaN	0.617365	0.594717	0.53494	0.968501	0.679667
418	0.559056	0.881643	1.01511	0.730943	0.539552	0.460062	0.757971	0.287371	NaN	0.910511	0.81148	NaN	0.613735	0.586267	0.53144	0.969844	0.680856
419	0.560719	0.882835	1.01237	0.726631	0.541451	0.459837	0.759687	0.287681	NaN	0.911962	0.810795	NaN	0.611737	0.584868	0.528088	0.958625	0.681655
420	0.562003	0.88293	1.01234	0.724692	0.539702	0.457982	0.759815	0.287939	NaN	0.911299	0.814018	NaN	0.609618	0.58498	0.524979	0.967291	0.682004
421	0.56294	0.882191	1.0079	0.723414	0.540035	0.45667	0.759596	0.288146	NaN	0.911655	0.814485	NaN	0.605677	0.585484	0.522171	0.963529	0.681915
422	0.56357	0.880986	1.00342	0.72635	0.543107	0.457736	0.761075	0.288252	NaN	0.912279	0.812383	NaN	0.6065	0.583917	0.519706	0.972061	0.6815
423	0.56396	0.882424	1.00225	0.720857	0.541485	0.456691	0.755415	0.288191	NaN	0.916161	0.811029	NaN	0.603773	0.583553	0.51758	0.968299	0.680904
424	0.564237	0.882431	0.999219	0.720927	0.54022	0.456865	0.751764	0.287916	NaN	0.920388	0.812679	NaN	0.601857	0.585008	0.515745	0.975151	0.680283
425	0.564561	0.88367	0.996966	0.71233	0.539679	0.45705	0.748441	0.287407	NaN	0.922213	0.808631	NaN	0.601533	0.586911	0.51418	0.970382	0.679802
426	0.565047	0.884635	0.994746	0.715336	0.537182	0.457275	0.746981	0.286664	NaN	0.923385	0.806467	NaN	0.599778	0.585316	0.512874	0.966149	0.679588
427	0.565749	0.884108	0.989955	0.717345	0.537435	0.457039	0.747401	0.285702	NaN	0.923395	0.801655	NaN	0.598253	0.585036	0.511819	0.961783	0.67965
428	0.566689	0.882705	0.98591	0.713805	0.535813	0.459447	0.746178	0.284566	NaN	0.923203	0.803664	NaN	0.597133	0.586295	0.51101	0.972061	0.679933
429	0.567814	0.881199	0.983547	0.713131	0.533489	0.459765	0.741796	0.283312	NaN	0.921262	0.802792	NaN	0.594838	0.585875	0.510428	0.977637	0.680463
430	0.568997	0.880336	0.983563	0.714774	0.536135	0.457367	0.745721	0.28201	NaN	0.921627	0.803181	NaN	0.594987	0.583469	0.510036	0.977502	0.681325
431	0.570108	0.880281	0.980564	0.713988	0.533259	0.457808	0.741321	0.280729	NaN	0.920695	0.806607	NaN	0.593434	0.587163	0.509803	0.979652	0.682555
432	0.57112	0.878077	0.978597	0.71455	0.535583	0.458382	0.737834	0.27952	NaN	0.922213	0.800924	NaN	0.588805	0.586995	0.509723	0.978376	0.684131
433	0.572004	0.879912	0.980549	0.706795	0.53816	0.457142	0.737195	0.278432	NaN	0.925585	0.810624	NaN	0.587833	0.579888	0.509806	0.966418	0.686119
434	0.572763	0.878522	0.977868	0.706852	0.536906	0.456896	0.73663	0.277518	NaN	0.927171	0.809425	NaN	0.584539	0.583022	0.510047	0.968702	0.688607
435	0.573376	0.879692	0.974108	0.707484	0.539	0.45747	0.736064	0.276815	NaN	0.929246	0.81067	NaN	0.582137	0.588226	0.51043	0.970113	0.691557
436	0.573816	0.877536	0.97617	0.707105	0.539046	0.458484	0.737086	0.276325	NaN	0.932282	0.810873	NaN	0.58184	0.584085	0.51095	0.980525	0.694821
437	0.57404	0.87781	0.973775	0.708495	0.537792	0.456834	0.739003	0.276023	NaN	0.931571	0.811044	NaN	0.581988	0.579972	0.511625	0.988923	0.698171
438	0.574043	0.876482	0.969587	0.711642	0.54229	0.459734	0.739569	0.275871	NaN	0.934972	0.812368	NaN	0.579356	0.578433	0.512472	0.992282	0.701358
439	0.57383	0.875024	0.967224	0.707765	0.541347	0.45749	0.734567	0.275853	NaN	0.936807	0.811029	NaN	0.582677	0.57432	0.513566	1.00162	0.704144
440	0.573395	0.874059	0.96513	0.706248	0.539472	0.457705	0.732412	0.275948	NaN	0.939093	0.805361	NaN	0.580423	0.572865	0.514942	1.00122	0.706359
441	0.57275	0.872669	0.967652	0.708116	0.536365	0.454324	0.732431	0.276149	NaN	0.941572	0.806186	NaN	0.577993	0.572977	0.516607	1.00673	0.707931
442	0.571943	0.87245	0.967256	0.71181	0.536584	0.453361	0.731153	0.276462	NaN	0.941668	0.804411	NaN	0.576927	0.572809	0.518538	1.00384	0.708846
443	0.571063	0.871888	0.96651	0.709549	0.540829	0.450031	0.733033	0.276894	NaN	0.944838	0.807276	NaN	0.57663	0.575075	0.520706	0.997723	0.709196
444	0.570205	0.869657	0.961656	0.70879	0.539748	0.450973	0.730112	0.277452	NaN	0.945319	0.810126	NaN	0.578776	0.575467	0.523066	0.999806	0.709086
445	0.569431	0.869718	0.964622	0.70695	0.539035	0.451967	0.726844	0.278129	NaN	0.947048	0.807136	NaN	0.577264	0.56822	0.525581	1.0074	0.708608
446	0.568772	0.868041	0.96164	0.704801	0.538206	0.452295	0.723887	0.278918	NaN	0.94871	0.798292	NaN	0.578142	0.562596	0.528265	0.996783	0.707857
447	0.568257	0.86737	0.958277	0.703199	0.538839	0.449979	0.7204	0.279789	NaN	0.950084	0.790383	NaN	0.578884	0.55798	0.531115	0.988318	0.706976
448	0.567922	0.865584	0.954328	0.702567	0.539656	0.448832	0.718045	0.280612	NaN	0.950949	0.788873	NaN	0.580018	0.556609	0.534082	0.979719	0.705996
449	0.567846	0.866658	0.952123	0.700207	0.540197	0.449324	0.718465	0.281157	NaN	0.952294	0.793917	NaN	0.579572	0.553923	0.537101	0.972733	0.704926
450	0.568096	0.865974	0.954026	0.699589	0.538885	0.447756	0.720418	0.281167	NaN	0.952582	0.798448	NaN	0.580058	0.555238	0.540123	0.974479	0.703814
451	0.568633	0.866699	0.952868	0.695656	0.537723	0.445225	0.721586	0.280402	NaN	0.95484	0.790757	NaN	0.580126	0.557448	0.543114	0.980593	0.702708
452	0.56934	0.864961	0.953582	0.69501	0.538597	0.440665	0.718903	0.278698	NaN	0.956338	0.78649	NaN	0.580058	0.550145	0.546064	0.983817	0.701694
453	0.570067	0.863749	0.954788	0.694602	0.538471	0.440163	0.715854	0.275938	NaN	0.959634	0.782333	NaN	0.577939	0.538841	0.548932	0.984153	0.70084
454	0.570706	0.862236	0.955026	0.695726	0.542164	0.438144	0.714302	0.272048	NaN	0.962545	0.791006	NaN	0.577615	0.539933	0.551713	0.979921	0.700195
455	0.571183	0.860874	0.956786	0.695895	0.544419	0.437089	0.714485	0.267071	NaN	0.963284	0.795225	NaN	0.575348	0.537526	0.554383	0.975621	0.699816
456	0.571462	0.860504	0.957294	0.692453	0.543855	0.434343	0.713024	0.26116	NaN	0.963438	0.785821	NaN	0.577683	0.531679	0.556921	0.98281	0.699701
457	0.571481	0.859518	0.960466	0.693394	0.543073	0.432437	0.717515	0.254537	NaN	0.960681	0.781041	NaN	0.574133	0.528489	0.559305	0.982474	0.699859
458	0.571197	0.859703	0.959372	0.692383	0.543004	0.432007	0.714759	0.247457	NaN	0.962987	0.78101	NaN	0.574538	0.529664	0.561554	0.984355	0.700225
459	0.570609	0.858539	0.958182	0.692144	0.542716	0.429117	0.712714	0.240153	NaN	0.965533	0.781851	NaN	0.575132	0.523341	0.563687	0.994902	0.700716
460	0.569721	0.856903	0.95888	0.690837	0.545489	0.428185	0.710925	0.232854	NaN	0.965734	0.781804	NaN	0.574376	0.518724	0.565733	0.986236	0.701283
461	0.568548	0.857116	0.957246	0.688702	0.544683	0.426217	0.711308	0.225766	NaN	0.970442	0.777849	NaN	0.575591	0.515814	0.56773	0.982944	0.70186
462	0.567117	0.857225	0.956866	0.689278	0.547157	0.424424	0.713097	0.219074	NaN	0.971547	0.779344	NaN	0.576157	0.513855	0.569712	0.977032	0.702352
463	0.565489	0.858711	0.958357	0.688758	0.547962	0.422887	0.708643	0.212925	NaN	0.971749	0.779998	NaN	0.576535	0.507924	0.571698	0.969441	0.702658
464	0.563731	0.859306	0.961862	0.684685	0.546099	0.420797	0.708186	0.207395	NaN	0.97391	0.784887	NaN	0.577764	0.508455	0.573666	0.976629	0.702744
465	0.561949	0.859915	0.965352	0.680808	0.546478	0.421945	0.706105	0.202491	NaN	0.973737	0.784513	NaN	0.574767	0.507252	0.575602	0.974748	0.702572
466	0.560243	0.860655	0.967985	0.6821	0.547433	0.42177	0.70344	0.198177	NaN	0.973853	0.777226	NaN	0.572392	0.50963	0.57745	0.986168	0.702053
467	0.558653	0.860381	0.972697	0.681974	0.547583	0.420326	0.702016	0.194415	NaN	0.974573	0.773645	NaN	0.575267	0.511505	0.579164	0.985765	0.701099
468	0.557142	0.860189	0.975441	0.684614	0.548768	0.419598	0.699241	0.191166	NaN	0.975428	0.766545	NaN	0.576522	0.506805	0.580705	1.00122	0.699671
469	0.555689	0.858615	0.976123	0.684628	0.551552	0.421801	0.700208	0.18839	NaN	0.977561	0.760364	NaN	0.574349	0.503671	0.582054	0.995573	0.697771
470	0.554273	0.857526	0.978439	0.686651	0.54993	0.422221	0.694914	0.186043	NaN	0.977964	0.753295	NaN	0.573822	0.50409	0.583194	1.00538	0.695448
471	0.552867	0.857307	0.981056	0.682915	0.54588	0.422129	0.695553	0.184093	NaN	0.978233	0.752346	NaN	0.571393	0.496116	0.584128	0.995977	0.692729
472	0.551423	0.856493	0.980041	0.683294	0.549055	0.423133	0.69276	0.182501	NaN	0.978089	0.748111	NaN	0.571204	0.494102	0.5849	0.995036	0.689641
473	0.549886	0.857567	0.985656	0.687803	0.548204	0.423727	0.692103	0.181224	NaN	0.979415	0.747534	NaN	0.57007	0.490716	0.585556	0.985026	0.686254
474	0.548232	0.855733	0.988305	0.694518	0.548342	0.422231	0.692029	0.180233	NaN	0.982509	0.742879	NaN	0.567991	0.48873	0.58608	0.994499	0.682693
475	0.546496	0.853344	0.986719	0.694406	0.548917	0.421115	0.688378	0.179537	NaN	0.983325	0.747846	NaN	0.56814	0.488814	0.586429	0.995372	0.679141
476	0.544699	0.852693	0.987354	0.691006	0.550125	0.419178	0.683047	0.179158	NaN	0.987447	0.751116	NaN	0.569922	0.487722	0.586572	0.99423	0.675824
477	0.542883	0.853378	0.991066	0.692088	0.550332	0.416463	0.680272	0.179116	NaN	0.99153	0.743891	NaN	0.570407	0.48761	0.586494	0.977234	0.672858
478	0.541085	0.852522	0.989844	0.6905	0.550562	0.413481	0.679962	0.179444	NaN	0.993932	0.742054	NaN	0.567829	0.483525	0.5862	0.973875	0.670217
479	0.539318	0.852255	0.991779	0.689981	0.549964	0.412118	0.674869	0.180211	NaN	0.994086	0.733989	NaN	0.565454	0.481567	0.585698	0.969105	0.667813
480	0.537558	0.851899	0.991415	0.695052	0.548227	0.413532	0.670651	0.181504	NaN	0.996958	0.727667	NaN	0.564914	0.478153	0.58503	0.956946	0.665488
481	0.535701	0.851858	0.989432	0.693408	0.547974	0.40931	0.67339	0.183428	NaN	0.997304	0.735623	NaN	0.563308	0.475607	0.584254	0.963462	0.663148
482	0.533694	0.849476	0.988797	0.699575	0.546329	0.408296	0.669739	0.186045	NaN	0.997535	0.727776	NaN	0.562322	0.482714	0.583413	0.966485	0.660659
483	0.531518	0.850694	0.990717	0.700853	0.546294	0.407097	0.671053	0.189393	NaN	0.997496	0.723884	NaN	0.562363	0.481679	0.582549	0.962656	0.657864
484	0.529196	0.84977	0.994254	0.701233	0.544384	0.406544	0.6647	0.193511	NaN	1.00146	0.725269	NaN	0.566601	0.484029	0.581689	0.95923	0.65464
485	0.52674	0.851625	0.991303	0.700825	0.543084	0.405919	0.662911	0.19842	NaN	1.00301	0.722327	NaN	0.564766	0.487554	0.580837	0.949892	0.650984
486	0.524165	0.851345	0.989368	0.70171	0.543372	0.405601	0.660391	0.204091	NaN	1.00654	0.716566	NaN	0.562417	0.492087	0.580015	0.944115	0.646966
487	0.521497	0.852015	0.991034	0.69987	0.542831	0.401994	0.655736	0.210448	NaN	1.00625	0.715865	NaN	0.559812	0.493514	0.579243	0.947071	0.642709
488	0.518765	0.85168	0.990463	0.702666	0.541842	0.401759	0.654915	0.217368	NaN	1.00718	0.715165	NaN	0.557612	0.500173	0.578528	0.948952	0.638291
489	0.516022	0.852652	0.99105	0.703213	0.542543	0.398777	0.658548	0.224695	NaN	1.00685	0.710976	NaN	0.556883	0.506217	0.577924	0.942099	0.63371
490	0.513279	0.852474	0.986957	0.700755	0.545155	0.399033	0.65643	0.232211	NaN	1.00651	0.706772	NaN	0.555331	0.506161	0.577483	0.943443	0.628969
491	0.51054	0.852146	0.988242	0.700643	0.544396	0.39889	0.651574	0.239656	NaN	1.01178	0.705932	NaN	0.554737	0.507756	0.577254	0.93827	0.624181
492	0.507847	0.852981	0.990669	0.70275	0.541312	0.400058	0.648872	0.246764	NaN	1.01157	0.702164	NaN	0.552564	0.510834	0.577249	0.933971	0.619486
493	0.505287	0.853508	0.991494	0.701275	0.539897	0.397803	0.64878	0.253292	NaN	1.01379	0.701354	NaN	0.550094	0.510498	0.577424	0.919393	0.61501
494	0.502919	0.852693	0.98737	0.701781	0.539115	0.3985	0.649602	0.259046	NaN	1.01559	0.704857	NaN	0.549486	0.51573	0.577697	0.905285	0.61083
495	0.500762	0.853083	0.984943	0.704674	0.539011	0.398305	0.653564	0.263893	NaN	1.0167	0.709762	NaN	0.547165	0.522333	0.578006	0.917109	0.607017
496	0.49878	0.851098	0.984784	0.705995	0.533466	0.397998	0.653253	0.267801	NaN	1.01639	0.711537	NaN	0.543561	0.528405	0.578322	0.931149	0.60369
497	0.496933	0.851988	0.985022	0.706599	0.531579	0.397916	0.652742	0.27088	NaN	1.01801	0.71149	NaN	0.541523	0.530839	0.578625	0.936053	0.601092
498	0.495201	0.851016	0.983214	0.709872	0.530141	0.399699	0.652833	0.273329	NaN	1.02069	0.714402	NaN	0.537042	0.532602	0.578902	0.939412	0.599368
499	0.493548	0.852515	0.979644	0.713454	0.52914	0.398019	0.646334	0.27535	NaN	1.02541	0.712876	NaN	0.533114	0.53733	0.579138	0.941562	0.598546
500	0.491977	0.850578	0.981342	0.716418	0.528381	0.399371	0.646571	0.27712	NaN	1.02637	0.713654	NaN	0.531683	0.540492	0.579327	0.940151	0.598604
501	0.490555	0.85118	0.980057	0.718216	0.529508	0.399556	0.645732	0.278791	NaN	1.02735	0.707613	NaN	0.529942	0.546144	0.579461	0.932023	0.59953
502	0.489303	0.849647	0.976535	0.718806	0.527794	0.401687	0.647411	0.28053	NaN	1.02666	0.711786	NaN	0.528457	0.557728	0.579546	0.931552	0.601239
503	0.488183	0.849674	0.978058	0.718904	0.523284	0.403521	0.649949	0.282451	NaN	1.02707	0.704203	NaN	0.525798	0.554818	0.579578	0.930545	0.603634
504	0.487111	0.849469	0.97579	0.718216	0.522111	0.403828	0.646882	0.284537	NaN	1.02728	0.701774	NaN	0.524408	0.561449	0.579581	0.932358	0.606583
505	0.486043	0.850119	0.973061	0.719649	0.523353	0.403265	0.648926	0.286711	NaN	1.02918	0.710649	NaN	0.52106	0.561897	0.579547	0.929067	0.609985
506	0.485023	0.850954	0.970079	0.721335	0.527138	0.402763	0.645896	0.288886	NaN	1.03202	0.712175	NaN	0.521371	0.563212	0.579463	0.929134	0.613686
507	0.484132	0.85103	0.971031	0.721531	0.52799	0.40349	0.646754	0.290989	NaN	1.03304	0.702569	NaN	0.520898	0.562904	0.579265	0.923424	0.617567
508	0.483432	0.848791	0.973981	0.723358	0.525206	0.402189	0.648452	0.29295	NaN	1.03176	0.703503	NaN	0.521722	0.570011	0.578945	0.923491	0.621521
509	0.482967	0.848449	0.972538	0.72538	0.522134	0.403992	0.649127	0.294716	NaN	1.0327	0.70562	NaN	0.519967	0.574963	0.578557	0.913952	0.625458
510	0.482719	0.84723	0.974235	0.724776	0.520132	0.404423	0.648926	0.296251	NaN	1.03167	0.706009	NaN	0.517173	0.576698	0.578148	0.925842	0.629343
511	0.482678	0.84671	0.974632	0.725451	0.51744	0.403869	0.645604	0.297534	NaN	1.03173	0.708158	NaN	0.516377	0.583217	0.577732	0.929403	0.633142
512	0.482826	0.845649	0.971507	0.726364	0.516635	0.403019	0.645987	0.29859	NaN	1.03305	0.700124	NaN	0.514352	0.590296	0.577301	0.930746	0.636822
513	0.483148	0.845964	0.969318	0.732011	0.515622	0.403111	0.647283	0.299461	NaN	1.03424	0.696341	NaN	0.513178	0.592842	0.576864	0.920871	0.64045
514	0.483604	0.845649	0.969762	0.731603	0.514794	0.402763	0.650551	0.300194	NaN	1.03632	0.694316	NaN	0.51141	0.597375	0.576426	0.927387	0.644159
515	0.484171	0.84391	0.966764	0.732545	0.512941	0.398951	0.649602	0.30082	NaN	1.03685	0.698038	NaN	0.511194	0.598466	0.576	0.929134	0.648031
516	0.484885	0.842644	0.966526	0.733275	0.51209	0.39933	0.647941	0.30135	NaN	1.03753	0.700467	NaN	0.510316	0.600257	0.575562	0.926984	0.652063
517	0.485814	0.842151	0.966304	0.731983	0.509893	0.399535	0.647995	0.301811	NaN	1.03756	0.704686	NaN	0.504985	0.606189	0.575095	0.92423	0.656228
518	0.486993	0.842014	0.961545	0.732432	0.506499	0.398787	0.640565	0.302227	NaN	1.03802	0.710805	NaN	0.505714	0.60963	0.574613	0.923894	0.6605
519	0.488415	0.84124	0.959673	0.731603	0.50475	0.397855	0.641733	0.302605	NaN	1.03872	0.722311	NaN	0.506969	0.61047	0.574124	0.919393	0.664794
520	0.490048	0.841487	0.95658	0.735017	0.504854	0.396953	0.637991	0.302952	NaN	1.04027	0.723401	NaN	0.507954	0.613855	0.573603	0.925305	0.668991
521	0.491861	0.841186	0.955866	0.738922	0.504543	0.397189	0.640839	0.30325	NaN	1.04159	0.727325	NaN	0.506186	0.622781	0.573009	0.924902	0.672988
522	0.493789	0.840344	0.951044	0.737588	0.502875	0.394781	0.640857	0.303497	NaN	1.04036	0.728524	NaN	0.504391	0.626474	0.57233	0.934239	0.676656
523	0.49568	0.840638	0.947602	0.736127	0.501621	0.395272	0.640894	0.30369	NaN	1.0368	0.735701	NaN	0.502231	0.632937	0.571576	0.922953	0.679902
524	0.497355	0.841473	0.944049	0.734764	0.49871	0.396574	0.641387	0.303825	NaN	1.03602	0.728819	NaN	0.501395	0.636603	0.570765	0.911936	0.682656
525	0.498713	0.841035	0.943969	0.735691	0.494695	0.397875	0.642153	0.30388	NaN	1.03502	0.724802	NaN	0.498735	0.63996	0.569891	0.914287	0.684842
526	0.499642	0.841193	0.941859	0.738487	0.493245	0.39807	0.643011	0.303824	NaN	1.03352	0.726141	NaN	0.495361	0.644605	0.568953	0.914153	0.686418
527	0.500074	0.842692	0.942811	0.740706	0.492164	0.400652	0.6402	0.303624	NaN	1.03417	0.728897	NaN	0.495739	0.647235	0.567971	0.917848	0.687374
528	0.500001	0.846395	0.939781	0.740706	0.490944	0.40347	0.640784	0.303237	NaN	1.03399	0.731809	NaN	0.492945	0.651628	0.566976	0.921811	0.687799
529	0.499395	0.845423	0.941526	0.735551	0.493441	0.403183	0.646608	0.302631	NaN	1.034	0.734129	NaN	0.492932	0.650956	0.565974	0.930881	0.687816
530	0.498271	0.845656	0.940654	0.736829	0.491726	0.405929	0.644308	0.301782	NaN	1.03108	0.732634	NaN	0.492243	0.658063	0.564977	0.924969	0.687518
531	0.496646	0.846655	0.937751	0.738936	0.489748	0.407589	0.644782	0.300721	NaN	1.03147	0.735452	NaN	0.489665	0.653726	0.56399	0.924834	0.687059
532	0.494545	0.847867	0.935562	0.738023	0.488643	0.408357	0.641551	0.299477	NaN	1.03295	0.742832	NaN	0.487856	0.655741	0.563021	0.925506	0.686584
533	0.492002	0.847367	0.931834	0.741872	0.49091	0.408675	0.644563	0.298077	NaN	1.03049	0.745386	NaN	0.481891	0.661141	0.562064	0.927186	0.686167
534	0.489087	0.847059	0.930407	0.740538	0.492474	0.409515	0.641478	0.296569	NaN	1.02917	0.750041	NaN	0.477045	0.660554	0.561129	0.92994	0.685844
535	0.48589	0.848394	0.930533	0.738459	0.490622	0.408532	0.643705	0.295007	NaN	1.0264	0.752408	NaN	0.473225	0.663212	0.560215	0.931754	0.685666
536	0.48249	0.848778	0.925553	0.743038	0.488988	0.410192	0.64648	0.293441	NaN	1.02488	0.750119	NaN	0.473954	0.663128	0.559278	0.926984	0.685691
537	0.478997	0.849394	0.92395	0.739751	0.489356	0.41137	0.643468	0.291912	NaN	1.02441	0.751551	NaN	0.47201	0.662512	0.558266	0.927925	0.686005
538	0.475536	0.848627	0.923538	0.738388	0.487861	0.413921	0.637571	0.29048	NaN	1.02464	0.751785	NaN	0.472307	0.657112	0.557119	0.937061	0.68665
539	0.47218	0.848319	0.924712	0.738051	0.48487	0.413368	0.633226	0.289205	NaN	1.02732	0.751334	NaN	0.469203	0.660302	0.555813	0.936859	0.687607
540	0.468964	0.847853	0.922031	0.737251	0.482672	0.413491	0.636275	0.288107	NaN	1.02146	0.750119	NaN	0.468649	0.656329	0.554378	0.937195	0.688822
541	0.465872	0.847881	0.920937	0.738796	0.481326	0.414516	0.635618	0.287189	NaN	1.01715	0.749309	NaN	0.466908	0.653922	0.552847	0.940286	0.69025
542	0.462837	0.848066	0.922206	0.741296	0.481176	0.413819	0.632551	0.286456	NaN	1.0186	0.741571	NaN	0.468514	0.64925	0.551272	0.949355	0.691861
543	0.4598	0.847805	0.921857	0.744204	0.481257	0.414301	0.633865	0.285936	NaN	1.01645	0.738504	NaN	0.468285	0.648131	0.549695	0.965948	0.69361
544	0.456732	0.849222	0.922856	0.741886	0.481061	0.413214	0.632058	0.285626	NaN	1.01543	0.737445	NaN	0.466827	0.642423	0.548108	0.969777	0.695387
545	0.45364	0.850811	0.922555	0.741282	0.481545	0.413809	0.630049	0.285496	NaN	1.01489	0.73894	NaN	0.465127	0.641275	0.546481	0.96138	0.697104
546	0.450574	0.85079	0.925331	0.741914	0.479738	0.414403	0.624646	0.285492	NaN	1.01498	0.741088	NaN	0.463885	0.642842	0.544788	0.961715	0.698704
547	0.447628	0.851393	0.93074	0.739091	0.478772	0.415274	0.621414	0.285531	NaN	1.01424	0.739438	NaN	0.464317	0.640324	0.542982	0.959902	0.700166
548	0.444952	0.850071	0.933611	0.735565	0.481257	0.416483	0.62251	0.285548	NaN	1.01026	0.734269	NaN	0.46456	0.635204	0.54101	0.955669	0.70146
549	0.442622	0.85194	0.931882	0.730058	0.480153	0.416924	0.619059	0.285482	NaN	1.00955	0.733957	NaN	0.464168	0.636911	0.538824	0.956005	0.702588
550	0.440625	0.850742	0.930962	0.729005	0.475965	0.42093	0.616193	0.28528	NaN	1.00925	0.738208	NaN	0.463723	0.641164	0.536432	0.972195	0.703522
551	0.438973	0.853104	0.932342	0.728569	0.475148	0.419998	0.613016	0.284937	NaN	1.01163	0.736386	NaN	0.464965	0.644101	0.533909	0.968702	0.704267
552	0.43764	0.85283	0.930454	0.729946	0.475608	0.419926	0.610077	0.28448	NaN	1.01098	0.736293	NaN	0.465612	0.650369	0.531325	0.975084	0.704835
553	0.436557	0.853433	0.932786	0.730606	0.473353	0.420848	0.610461	0.283958	NaN	1.01463	0.735717	NaN	0.46379	0.650537	0.528733	0.977973	0.705282
554	0.435625	0.853802	0.933484	0.728766	0.47226	0.422703	0.60754	0.283398	NaN	1.01288	0.7317	NaN	0.46159	0.655713	0.5262	0.986303	0.705686
555	0.434725	0.853953	0.932564	0.728218	0.467865	0.425664	0.606116	0.282822	NaN	1.01087	0.732977	NaN	0.461617	0.657923	0.523802	0.99376	0.706112
556	0.433771	0.852447	0.930026	0.728401	0.461906	0.426012	0.603085	0.282264	NaN	1.00883	0.739049	NaN	0.457689	0.659406	0.521577	0.995909	0.706594
557	0.432704	0.853658	0.925838	0.727052	0.461871	0.430132	0.598357	0.281779	NaN	1.01164	0.738831	NaN	0.45634	0.657784	0.519497	0.997454	0.707137
558	0.431498	0.854781	0.921857	0.722346	0.460019	0.42966	0.594468	0.28143	NaN	1.00936	0.737025	NaN	0.456259	0.661057	0.517525	1.0121	0.707729
559	0.430226	0.855876	0.91713	0.722402	0.460341	0.429947	0.591638	0.281277	NaN	1.00858	0.734752	NaN	0.45638	0.667185	0.515675	1.00478	0.708376
560	0.428968	0.856712	0.914798	0.723526	0.457902	0.431986	0.592369	0.281357	NaN	1.00746	0.732385	NaN	0.457244	0.660414	0.513945	1.00209	0.709113
561	0.427788	0.85754	0.916336	0.723526	0.456809	0.434374	0.589922	0.281653	NaN	1.00792	0.731482	NaN	0.458	0.66268	0.512325	1.00511	0.709887
562	0.426758	0.856075	0.914005	0.721531	0.456648	0.433206	0.587768	0.282137	NaN	1.00903	0.728337	NaN	0.454774	0.660386	0.510819	1.01465	0.710624
563	0.425927	0.856232	0.9118	0.724622	0.455245	0.432488	0.582291	0.282785	NaN	1.00913	0.728586	NaN	0.45476	0.662736	0.50945	1.00552	0.711325
564	0.425287	0.856787	0.913196	0.723456	0.45414	0.436351	0.577599	0.283565	NaN	1.00869	0.728368	NaN	0.454275	0.668024	0.508252	1.00498	0.712037
565	0.424748	0.857855	0.910578	0.721798	0.451908	0.43545	0.577179	0.284439	NaN	1.00766	0.726702	NaN	0.451508	0.670654	0.507213	1.0074	0.712724
566	0.424218	0.857841	0.908072	0.719803	0.449101	0.435532	0.573017	0.285355	NaN	1.00779	0.72787	NaN	0.452668	0.671885	0.506299	1.00196	0.713373
567	0.42364	0.859676	0.907152	0.718623	0.446351	0.437591	0.575007	0.286281	NaN	1.00735	0.727122	NaN	0.450981	0.676166	0.505483	1.00411	0.714015
568	0.422994	0.860826	0.905121	0.71875	0.443981	0.436853	0.572816	0.287203	NaN	1.00686	0.719275	NaN	0.44924	0.67404	0.504731	1.01055	0.714701
569	0.422219	0.860244	0.904408	0.718188	0.440863	0.437796	0.571794	0.288145	NaN	1.00463	0.721844	NaN	0.446864	0.682742	0.50402	1.00142	0.715475
570	0.421273	0.860559	0.902631	0.716854	0.436837	0.438226	0.566536	0.289139	NaN	1.00451	0.721066	NaN	0.447445	0.677929	0.503327	1.0035	0.716322
571	0.420152	0.861586	0.901251	0.710954	0.435099	0.439384	0.562191	0.29017	NaN	1.00555	0.72091	NaN	0.448835	0.680363	0.502624	0.996581	0.717167
572	0.418946	0.861059	0.899347	0.707751	0.43136	0.439815	0.561844	0.291217	NaN	1.00791	0.71873	NaN	0.450927	0.676726	0.501892	0.997387	0.717935
573	0.417793	0.86251	0.902869	0.709268	0.431579	0.439559	0.561442	0.292252	NaN	1.00993	0.723494	NaN	0.45144	0.678852	0.501116	0.99732	0.718593
574	0.416792	0.862989	0.901854	0.707034	0.431821	0.438585	0.559361	0.293264	NaN	1.0062	0.723432	NaN	0.453532	0.678461	0.500296	1.00048	0.719173
575	0.415975	0.86175	0.898475	0.705152	0.431533	0.438636	0.556258	0.294246	NaN	1.00813	0.729084	NaN	0.45198	0.676222	0.499465	1.00746	0.719678
576	0.415287	0.861654	0.896619	0.703663	0.432039	0.438739	0.556477	0.295194	NaN	1.00837	0.730501	NaN	0.449955	0.673928	0.498633	1.00323	0.720075
577	0.414635	0.860935	0.897079	0.701387	0.428714	0.436064	0.552113	0.296113	NaN	1.00948	0.729613	NaN	0.451184	0.67085	0.497785	1.00048	0.720315
578	0.413962	0.861935	0.894636	0.702314	0.427782	0.434599	0.549028	0.296991	NaN	1.01089	0.731482	NaN	0.451845	0.672277	0.496906	0.994028	0.720424
579	0.413207	0.862161	0.893811	0.701781	0.427058	0.436085	0.549046	0.297823	NaN	1.01626	0.73184	NaN	0.451629	0.669787	0.495964	0.990938	0.720485
580	0.412316	0.862749	0.894509	0.698353	0.428898	0.433605	0.548791	0.29861	NaN	1.0175	0.732681	NaN	0.453816	0.669283	0.494933	1.00021	0.720558
581	0.411288	0.861449	0.896492	0.698887	0.428691	0.433513	0.547531	0.299374	NaN	1.01925	0.729411	NaN	0.453951	0.667213	0.49381	0.999806	0.720746
582	0.410118	0.862099	0.895937	0.691751	0.423169	0.433872	0.540941	0.300108	NaN	1.0194	0.728555	NaN	0.454949	0.66489	0.492618	0.996111	0.721137
583	0.408804	0.861449	0.895176	0.691118	0.420511	0.43464	0.535865	0.300768	NaN	1.01977	0.723199	NaN	0.458769	0.667912	0.491394	0.986168	0.721703
584	0.40738	0.860299	0.893304	0.687508	0.419591	0.434937	0.533072	0.301315	NaN	1.02014	0.728991	NaN	0.463979	0.668388	0.490201	0.986975	0.722406
585	0.4059	0.860566	0.894589	0.683982	0.416703	0.434978	0.530991	0.301746	NaN	1.02098	0.729754	NaN	0.461914	0.669507	0.489128	0.984086	0.723169
586	0.404359	0.861408	0.893684	0.681917	0.410732	0.434445	0.530845	0.302079	NaN	1.0193	0.731466	NaN	0.463223	0.67057	0.488238	0.974547	0.723934
587	0.402786	0.862688	0.891829	0.681749	0.409156	0.434886	0.533218	0.302322	NaN	1.01904	0.730703	NaN	0.462657	0.669255	0.487532	0.968501	0.724676
588	0.401267	0.863092	0.891971	0.680189	0.41018	0.435491	0.533273	0.302476	NaN	1.01539	0.73388	NaN	0.464762	0.667549	0.486949	0.959902	0.725385
589	0.39988	0.864276	0.892225	0.677534	0.410663	0.437899	0.530462	0.302545	NaN	1.01749	0.732494	NaN	0.4673	0.667828	0.486392	0.957349	0.72605
590	0.398757	0.864543	0.888545	0.672548	0.408891	0.437263	0.529384	0.302497	NaN	1.02117	0.735281	NaN	0.467435	0.671801	0.485794	0.965948	0.726666
591	0.398013	0.864064	0.886578	0.669584	0.409973	0.438657	0.527139	0.302271	NaN	1.02168	0.746024	NaN	0.46734	0.676362	0.485107	0.954124	0.727207
592	0.397664	0.864543	0.884912	0.665608	0.40865	0.437735	0.525058	0.301844	NaN	1.02327	0.750789	NaN	0.465693	0.678097	0.484331	0.947944	0.727668
593	0.397677	0.864878	0.880963	0.665777	0.406774	0.439087	0.520055	0.301244	NaN	1.02483	0.750913	NaN	0.465316	0.676362	0.483516	0.9509	0.728049
594	0.398	0.864625	0.880852	0.665987	0.40651	0.439333	0.520804	0.300499	NaN	1.02427	0.748951	NaN	0.468555	0.669171	0.482729	0.944249	0.728301
595	0.398537	0.864557	0.875934	0.663234	0.405463	0.440153	0.520548	0.299619	NaN	1.02284	0.749823	NaN	0.470688	0.669647	0.482017	0.943779	0.728433
596	0.399174	0.864091	0.874411	0.661956	0.406165	0.43963	0.518193	0.298621	NaN	1.02508	0.747285	NaN	0.471565	0.669479	0.481457	0.944048	0.728546
597	0.399788	0.865173	0.869161	0.662518	0.401574	0.43796	0.516149	0.297511	NaN	1.02585	0.757577	NaN	0.473576	0.672221	0.481121	0.946869	0.728738
598	0.400332	0.862202	0.866623	0.664597	0.39925	0.435757	0.514323	0.296308	NaN	1.02709	0.766732	NaN	0.470026	0.67127	0.481032	0.946466	0.729048
599	0.400789	0.863893	0.866559	0.662728	0.397053	0.434548	0.514944	0.295024	NaN	1.02685	0.773178	NaN	0.46873	0.667269	0.481157	0.932762	0.729482
600	0.401193	0.862017	0.867194	0.658332	0.396915	0.431689	0.514013	0.293657	NaN	1.02557	0.775887	NaN	0.467151	0.664051	0.481442	0.93827	0.73003
601	0.401578	0.86201	0.867876	0.654721	0.395063	0.431699	0.506199	0.292217	NaN	1.02721	0.77486	NaN	0.467192	0.658371	0.481857	0.929	0.730659
602	0.401984	0.861209	0.864053	0.65423	0.396386	0.433421	0.501763	0.290726	NaN	1.02857	0.767153	NaN	0.467259	0.654062	0.482389	0.923088	0.731305
603	0.402432	0.859032	0.864275	0.653429	0.394407	0.433677	0.503442	0.289211	NaN	1.02552	0.765004	NaN	0.467205	0.654454	0.483045	0.916773	0.73196
604	0.402912	0.858847	0.861896	0.65128	0.393981	0.432867	0.497399	0.287697	NaN	1.02825	0.767121	NaN	0.4646	0.654566	0.483829	0.909316	0.732634
605	0.403384	0.861216	0.860944	0.651308	0.396719	0.434169	0.494606	0.286177	NaN	1.02959	0.772368	NaN	0.462441	0.654566	0.484753	0.90636	0.733325
606	0.403839	0.860887	0.862118	0.647318	0.39581	0.433523	0.499207	0.284623	NaN	1.02865	0.770687	NaN	0.461698	0.656273	0.485807	0.898836	0.734117
607	0.404236	0.859286	0.862324	0.644256	0.397168	0.432509	0.497746	0.283021	NaN	1.03006	0.775872	NaN	0.462238	0.653587	0.486979	0.88708	0.735074
608	0.404536	0.858841	0.865195	0.643371	0.396351	0.433964	0.4976	0.28138	NaN	1.03118	0.782987	NaN	0.461091	0.652551	0.488249	0.892051	0.7362
609	0.404695	0.855808	0.865036	0.640561	0.394798	0.434486	0.493018	0.279724	NaN	1.03221	0.786708	NaN	0.457716	0.655993	0.48959	0.8897	0.737427
610	0.404683	0.855712	0.862673	0.634872	0.395247	0.436013	0.492014	0.27809	NaN	1.03166	0.799803	NaN	0.457298	0.652803	0.49093	0.883452	0.738718
611	0.404455	0.854939	0.866639	0.629913	0.394821	0.438052	0.489458	0.276515	NaN	1.02837	0.80055	NaN	0.455327	0.653866	0.492168	0.879758	0.740039
612	0.404012	0.853665	0.866385	0.627553	0.392163	0.440768	0.486628	0.275031	NaN	1.02875	0.803384	NaN	0.456137	0.654286	0.493223	0.868539	0.741321
613	0.40337	0.853385	0.863894	0.623339	0.391036	0.441536	0.490407	0.273672	NaN	1.02863	0.803602	NaN	0.456691	0.648634	0.494017	0.854163	0.742512
614	0.402585	0.85218	0.864053	0.624997	0.389759	0.44461	0.484912	0.272455	NaN	1.03025	0.806856	NaN	0.456475	0.646004	0.494504	0.850199	0.743628
615	0.401705	0.850838	0.860357	0.626191	0.390714	0.446444	0.486044	0.271378	NaN	1.02908	0.808522	NaN	0.456259	0.645109	0.494643	0.850199	0.744684
616	0.400753	0.849147	0.863466	0.623704	0.391415	0.44711	0.486172	0.270427	NaN	1.02954	0.813131	NaN	0.455935	0.641331	0.494402	0.836092	0.745714
617	0.399776	0.847244	0.861578	0.623409	0.390323	0.450174	0.48986	0.269573	NaN	1.03122	0.818518	NaN	0.452925	0.642451	0.493778	0.832262	0.746712
618	0.398818	0.846388	0.859516	0.619083	0.393613	0.451926	0.486227	0.268789	NaN	1.03369	0.819608	NaN	0.455908	0.63775	0.492778	0.832128	0.747629
619	0.39787	0.845984	0.859643	0.613717	0.391784	0.453094	0.491065	0.268086	NaN	1.03472	0.82023	NaN	0.456731	0.634868	0.491435	0.830449	0.748343
620	0.396893	0.844588	0.861578	0.616863	0.389931	0.455984	0.492288	0.267487	NaN	1.0343	0.828545	NaN	0.455017	0.630363	0.489785	0.82756	0.748813
621	0.395817	0.845423	0.861102	0.619883	0.390771	0.456927	0.490353	0.267019	NaN	1.03585	0.830771	NaN	0.453586	0.627957	0.48784	0.822118	0.749089
622	0.394609	0.843007	0.859104	0.614559	0.390323	0.458996	0.488454	0.266731	NaN	1.03511	0.829323	NaN	0.451332	0.630307	0.485622	0.825813	0.749215
623	0.393316	0.842692	0.855915	0.616624	0.388493	0.461958	0.488837	0.266659	NaN	1.03772	0.837404	NaN	0.448498	0.629104	0.483166	0.820305	0.74917
624	0.39203	0.841836	0.855947	0.614475	0.387032	0.462788	0.491338	0.266818	NaN	1.03923	0.838945	NaN	0.450806	0.626726	0.480552	0.819297	0.748965
625	0.390854	0.839365	0.856486	0.612228	0.385675	0.464724	0.492397	0.267213	NaN	1.03836	0.837762	NaN	0.450954	0.628824	0.477894	0.816207	0.748597
626	0.3899	0.837585	0.859865	0.612115	0.385341	0.46869	0.495884	0.267851	NaN	1.03603	0.840565	NaN	0.449604	0.633301	0.475318	0.818625	0.748077
627	0.389275	0.83688	0.859326	0.610472	0.383845	0.469479	0.491612	0.268708	NaN	1.03472	0.843367	NaN	0.448241	0.63789	0.472938	0.814863	0.747423
628	0.389092	0.835442	0.85904	0.608112	0.385755	0.469694	0.487888	0.269741	NaN	1.03127	0.844224	NaN	0.449726	0.64343	0.470846	0.81446	0.746582
629	0.38943	0.832813	0.856217	0.606033	0.384374	0.473096	0.485569	0.270927	NaN	1.02934	0.854593	NaN	0.44596	0.644717	0.469073	0.805861	0.745473
630	0.390283	0.831034	0.851775	0.601762	0.38128	0.474182	0.482101	0.272262	NaN	1.0289	0.854873	NaN	0.441911	0.648494	0.467559	0.799546	0.744061
631	0.391645	0.828918	0.848396	0.601594	0.381797	0.474879	0.484091	0.273753	NaN	1.0299	0.856493	NaN	0.439778	0.646172	0.466213	0.807138	0.742399
632	0.393472	0.828227	0.846192	0.601116	0.379807	0.475739	0.486975	0.27542	NaN	1.02895	0.861117	NaN	0.432867	0.647263	0.464952	0.816341	0.740678
633	0.395689	0.827214	0.844431	0.602619	0.379934	0.479428	0.48389	0.277247	NaN	1.03096	0.857116	NaN	0.426389	0.647907	0.463716	0.816408	0.739017
634	0.398194	0.824934	0.843558	0.601973	0.379048	0.482113	0.483269	0.279175	NaN	1.03067	0.858096	NaN	0.425174	0.65132	0.462455	0.814729	0.737502
635	0.400877	0.82325	0.842131	0.604417	0.379163	0.484511	0.484638	0.281145	NaN	1.03241	0.853083	NaN	0.421111	0.649557	0.461146	0.822253	0.736126
636	0.403539	0.821456	0.837451	0.599065	0.379876	0.48615	0.48117	0.283102	NaN	1.03433	0.858501	NaN	0.41775	0.653643	0.459807	0.811504	0.73478
637	0.406009	0.821943	0.834072	0.600484	0.376413	0.487103	0.485661	0.285025	NaN	1.0372	0.85805	NaN	0.413849	0.653699	0.458474	0.813855	0.733384
638	0.408158	0.820909	0.83163	0.601804	0.372628	0.486816	0.484364	0.286906	NaN	1.03769	0.859498	NaN	0.407398	0.656469	0.457201	0.816408	0.731916
639	0.409884	0.82043	0.828568	0.604993	0.373963	0.490003	0.484857	0.288708	NaN	1.03851	0.85928	NaN	0.405035	0.655517	0.456034	0.806533	0.730479
640	0.411223	0.819013	0.82281	0.605822	0.372099	0.492482	0.485314	0.290383	NaN	1.03766	0.859669	NaN	0.399933	0.656496	0.454989	0.797934	0.729179
641	0.412322	0.81802	0.822366	0.605232	0.370971	0.495792	0.4798	0.291885	NaN	1.03616	0.86283	NaN	0.400068	0.658091	0.454088	0.796725	0.728021
642	0.41334	0.815439	0.825491	0.60415	0.368785	0.498456	0.477336	0.293181	NaN	1.03794	0.864729	NaN	0.399893	0.66296	0.453363	0.800151	0.726986
643	0.414441	0.814583	0.821937	0.601945	0.367957	0.501028	0.476094	0.294267	NaN	1.03849	0.866753	NaN	0.399002	0.674655	0.45284	0.802704	0.725978
644	0.41576	0.812441	0.82116	0.601565	0.367681	0.502473	0.477172	0.295183	NaN	1.04107	0.861024	NaN	0.393455	0.677705	0.452547	0.805861	0.7249
645	0.417361	0.812283	0.816179	0.601945	0.367209	0.50484	0.479034	0.295975	NaN	1.03979	0.868809	NaN	0.391659	0.682798	0.452505	0.800756	0.723643
646	0.419269	0.811551	0.814593	0.600273	0.366197	0.507986	0.484967	0.296683	NaN	1.04008	0.862113	NaN	0.38676	0.684504	0.45275	0.802234	0.722142
647	0.421408	0.812749	0.812229	0.599177	0.366945	0.510332	0.48137	0.297329	NaN	1.03766	0.853737	NaN	0.384398	0.687694	0.453328	0.80183	0.720389
648	0.423684	0.810558	0.81096	0.600076	0.368486	0.51274	0.477664	0.297905	NaN	1.03588	0.848319	NaN	0.384141	0.689457	0.454271	0.801898	0.718414
649	0.425991	0.809347	0.804853	0.60099	0.36706	0.518591	0.477975	0.29841	NaN	1.0342	0.84385	NaN	0.382697	0.689401	0.455571	0.798472	0.716257
650	0.428242	0.807033	0.799809	0.602001	0.365564	0.520015	0.482356	0.298826	NaN	1.03171	0.856197	NaN	0.381752	0.696648	0.457178	0.7978	0.713921
651	0.430349	0.806793	0.79789	0.602254	0.361307	0.520712	0.482101	0.299136	NaN	1.02975	0.86146	NaN	0.380079	0.698746	0.459	0.790209	0.711383
652	0.432218	0.806465	0.79559	0.603181	0.359512	0.523807	0.47478	0.299355	NaN	1.03047	0.867516	NaN	0.378688	0.705685	0.460928	0.792224	0.708653
653	0.433754	0.805787	0.795859	0.601734	0.357465	0.526296	0.47719	0.29951	NaN	1.02774	0.868388	NaN	0.3775	0.70672	0.462876	0.785573	0.705895
654	0.43491	0.803644	0.790989	0.601987	0.355911	0.524944	0.478303	0.299644	NaN	1.02649	0.868014	NaN	0.376718	0.703223	0.464757	0.79256	0.703335
655	0.43564	0.805397	0.786056	0.601551	0.353081	0.528407	0.475182	0.299776	NaN	1.02246	0.876407	NaN	0.375719	0.705181	0.466471	0.794575	0.701065
656	0.435937	0.805212	0.785913	0.603181	0.349733	0.529524	0.475821	0.299902	NaN	1.02238	0.868139	NaN	0.371251	0.708035	0.467931	0.80183	0.699163
657	0.435774	0.80411	0.782043	0.60415	0.347294	0.531532	0.473831	0.30003	NaN	1.01821	0.868014	NaN	0.369915	0.708371	0.469082	0.799143	0.697663
658	0.435139	0.805095	0.777807	0.603616	0.347616	0.534535	0.47279	0.300178	NaN	1.01823	0.874383	NaN	0.365312	0.709882	0.469907	0.795583	0.696622
659	0.434052	0.804342	0.778601	0.606173	0.3439	0.535201	0.474926	0.300362	NaN	1.01474	0.861086	NaN	0.359265	0.713743	0.470384	0.801898	0.696098
660	0.432586	0.806595	0.772842	0.607536	0.341852	0.53641	0.477646	0.300573	NaN	1.01568	0.866925	NaN	0.358266	0.717828	0.470472	0.792022	0.696136
661	0.430841	0.806334	0.770511	0.60658	0.343037	0.537476	0.478742	0.300806	NaN	1.01376	0.866255	NaN	0.354298	0.722669	0.470167	0.795381	0.696761
662	0.428915	0.804575	0.765593	0.60703	0.340495	0.539217	0.478267	0.30105	NaN	1.01133	0.869665	NaN	0.351342	0.726446	0.469515	0.7935	0.697931
663	0.426865	0.805465	0.762992	0.605878	0.339298	0.540457	0.481535	0.301299	NaN	1.0095	0.870428	NaN	0.347603	0.731175	0.468583	0.793232	0.699562
664	0.42475	0.806198	0.765228	0.602619	0.337941	0.540457	0.478979	0.301552	NaN	1.00711	0.874227	NaN	0.347725	0.736882	0.467445	0.796456	0.701525
665	0.422652	0.806437	0.762468	0.601706	0.337285	0.542773	0.475638	0.301806	NaN	1.00613	0.86993	NaN	0.344607	0.740352	0.466181	0.807473	0.703704
666	0.420608	0.80643	0.761802	0.601439	0.336848	0.542978	0.471859	0.302045	NaN	1.00462	0.863561	NaN	0.345579	0.743877	0.464871	0.809287	0.706127
667	0.418662	0.805219	0.75928	0.601383	0.331118	0.54349	0.477829	0.302267	NaN	1.00233	0.863126	NaN	0.340652	0.750984	0.463569	0.81352	0.708915
668	0.416858	0.80387	0.755124	0.605738	0.330025	0.544976	0.472589	0.302495	NaN	0.998015	0.866473	NaN	0.335807	0.755041	0.462331	0.803376	0.712196
669	0.415239	0.803603	0.751047	0.603729	0.325884	0.547425	0.471932	0.302773	NaN	0.994403	0.862596	NaN	0.337386	0.761505	0.461229	0.800218	0.71594
670	0.413842	0.802576	0.750857	0.601046	0.324952	0.546154	0.475474	0.303119	NaN	0.990819	0.863748	NaN	0.337453	0.765506	0.460331	0.801763	0.720044
671	0.4127	0.80411	0.748906	0.602408	0.320822	0.547948	0.474433	0.303544	NaN	0.987745	0.867579	NaN	0.337021	0.763771	0.459682	0.798539	0.724461
672	0.411815	0.804897	0.745194	0.599964	0.32073	0.548429	0.473995	0.304079	NaN	0.987216	0.864324	NaN	0.334835	0.767856	0.459294	0.794306	0.729163
673	0.411144	0.805013	0.740943	0.600006	0.31867	0.550274	0.474871	0.304768	NaN	0.981385	0.859155	NaN	0.329206	0.769367	0.459163	0.788865	0.734094
674	0.410627	0.806773	0.735549	0.600273	0.314643	0.551667	0.469705	0.305632	NaN	0.97978	0.860245	NaN	0.325508	0.772948	0.459291	0.78826	0.739104
675	0.41019	0.805458	0.727491	0.60113	0.312561	0.553389	0.469851	0.306679	NaN	0.980222	0.858704	NaN	0.320905	0.777397	0.459658	0.786782	0.74403
676	0.409757	0.805321	0.721368	0.601832	0.309029	0.55592	0.474871	0.307919	NaN	0.978185	0.858875	NaN	0.321108	0.775523	0.460227	0.792761	0.748805
677	0.409267	0.806499	0.717973	0.601369	0.303679	0.558522	0.474397	0.309321	NaN	0.977772	0.85984	NaN	0.31826	0.77029	0.460956	0.795247	0.753407
678	0.408678	0.806978	0.716546	0.601973	0.301758	0.559578	0.474762	0.310807	NaN	0.975447	0.847587	NaN	0.318435	0.771242	0.461829	0.795986	0.757796
679	0.407967	0.806204	0.712628	0.603911	0.30422	0.55927	0.474104	0.312286	NaN	0.971278	0.847369	NaN	0.320095	0.769843	0.462842	0.793769	0.761933
680	0.40711	0.806506	0.709138	0.604024	0.303081	0.562887	0.472206	0.31368	NaN	0.96854	0.84167	NaN	0.32019	0.768612	0.463987	0.790679	0.76577
681	0.406137	0.807334	0.708662	0.601959	0.303748	0.563143	0.467989	0.314915	NaN	0.966109	0.848163	NaN	0.324914	0.767492	0.465237	0.778923	0.769256
682	0.405074	0.806259	0.707298	0.603616	0.299894	0.562969	0.467806	0.315953	NaN	0.964687	0.853706	NaN	0.328248	0.773004	0.46658	0.778721	0.772519
683	0.403983	0.805198	0.705204	0.605302	0.295465	0.562928	0.46808	0.316778	NaN	0.963457	0.857769	NaN	0.328666	0.772305	0.468023	0.776638	0.775695
684	0.402909	0.803891	0.700255	0.604375	0.295775	0.563809	0.467313	0.317374	NaN	0.958606	0.857769	NaN	0.329031	0.777481	0.469578	0.770391	0.77892
685	0.401903	0.804972	0.699239	0.608182	0.292934	0.564578	0.466181	0.317757	NaN	0.95606	0.860712	NaN	0.327263	0.775662	0.471269	0.773347	0.782325
686	0.40098	0.804	0.695972	0.606946	0.288079	0.56633	0.462493	0.317944	NaN	0.952668	0.859638	NaN	0.331676	0.779132	0.473127	0.770727	0.785916
687	0.400095	0.803432	0.692577	0.606229	0.28748	0.566638	0.463224	0.31796	NaN	0.95165	0.860339	NaN	0.332095	0.778936	0.475169	0.774825	0.789552
688	0.399196	0.803644	0.691181	0.603645	0.28457	0.565715	0.464246	0.317827	NaN	0.949777	0.856742	NaN	0.33335	0.779664	0.477391	0.779326	0.79301
689	0.398161	0.805123	0.690705	0.600414	0.281613	0.56756	0.462621	0.317563	NaN	0.946846	0.846839	NaN	0.334362	0.780251	0.479786	0.798539	0.796127
690	0.396882	0.805089	0.684804	0.599529	0.279761	0.568759	0.467185	0.31717	NaN	0.945204	0.84044	NaN	0.333525	0.779859	0.48234	0.792157	0.798847
691	0.395294	0.805191	0.680236	0.601439	0.278944	0.569097	0.471275	0.316667	NaN	0.941985	0.841764	NaN	0.331879	0.784336	0.485059	0.786715	0.801216
692	0.393462	0.805383	0.675223	0.601439	0.278138	0.569384	0.466181	0.316055	NaN	0.94211	0.841047	NaN	0.329368	0.776978	0.487938	0.783759	0.80333
693	0.39149	0.807067	0.672241	0.599795	0.274077	0.570716	0.46682	0.315338	NaN	0.939593	0.849035	NaN	0.330097	0.774263	0.490965	0.775631	0.805206
694	0.3895	0.806129	0.669402	0.599781	0.26913	0.571392	0.464374	0.314554	NaN	0.938046	0.845018	NaN	0.327627	0.772613	0.494112	0.781744	0.806846
695	0.387593	0.805198	0.667102	0.599402	0.268129	0.572847	0.460358	0.313767	NaN	0.936346	0.847898	NaN	0.330812	0.771857	0.497354	0.778184	0.808257
696	0.385866	0.804438	0.666388	0.601846	0.264149	0.574876	0.4641	0.31305	NaN	0.93696	0.851791	NaN	0.333053	0.774236	0.500634	0.773683	0.809531
697	0.384402	0.804623	0.661264	0.598939	0.261387	0.577089	0.465871	0.312442	NaN	0.937729	0.854749	NaN	0.333431	0.766093	0.503874	0.77899	0.810719
698	0.383286	0.805533	0.657647	0.600357	0.259639	0.578134	0.460504	0.311935	NaN	0.937143	0.854998	NaN	0.334713	0.765422	0.507003	0.7759	0.811798
699	0.382589	0.806745	0.65365	0.596185	0.259075	0.579425	0.455812	0.311523	NaN	0.934895	0.849891	NaN	0.333957	0.760413	0.509992	0.783894	0.812783
700	0.382322	0.80654	0.64905	0.594275	0.258822	0.582346	0.457327	0.311193	NaN	0.932608	0.857365	NaN	0.33308	0.759602	0.51284	0.792896	0.81368
701	0.38245	0.807847	0.646099	0.59398	0.257269	0.582858	0.459353	0.310935	NaN	0.931244	0.855761	NaN	0.332729	0.754398	0.515537	0.778788	0.814383
702	0.382896	0.807238	0.641245	0.596719	0.252943	0.582335	0.457601	0.310761	NaN	0.9316	0.856539	NaN	0.331784	0.752048	0.518077	0.777915	0.814733
703	0.383524	0.807142	0.642086	0.59568	0.251033	0.585461	0.456597	0.310682	NaN	0.932579	0.855917	NaN	0.33227	0.752076	0.520481	0.77684	0.814658
704	0.384149	0.804555	0.637962	0.59759	0.251608	0.584795	0.457747	0.310721	NaN	0.933665	0.850825	NaN	0.331123	0.749278	0.522755	0.777176	0.814211
705	0.384605	0.803671	0.634218	0.601172	0.249549	0.587817	0.45751	0.31089	NaN	0.932877	0.857489	NaN	0.330893	0.747627	0.524861	0.781139	0.813513
706	0.384778	0.803247	0.632648	0.600624	0.247478	0.587869	0.458751	0.311167	NaN	0.935971	0.856259	NaN	0.330381	0.747739	0.526753	0.77375	0.81274
707	0.38458	0.800769	0.631363	0.600709	0.247478	0.585768	0.462512	0.311536	NaN	0.935097	0.851837	NaN	0.334578	0.745948	0.528387	0.781072	0.812002
708	0.383907	0.801063	0.628793	0.600793	0.245131	0.587961	0.463771	0.311968	NaN	0.936816	0.854251	NaN	0.337764	0.744605	0.529774	0.789201	0.81133
709	0.382671	0.799167	0.626826	0.601369	0.243428	0.588248	0.457637	0.312435	NaN	0.937095	0.851215	NaN	0.338587	0.744129	0.530911	0.787589	0.810805
710	0.38083	0.799133	0.625557	0.599669	0.239816	0.589744	0.455227	0.312912	NaN	0.93698	0.852009	NaN	0.340099	0.738281	0.531795	0.786514	0.810531
711	0.378403	0.799728	0.624923	0.599121	0.241518	0.589272	0.451668	0.313385	NaN	0.938651	0.853659	NaN	0.339545	0.73803	0.532423	0.797397	0.810528
712	0.375493	0.798277	0.62313	0.597112	0.239137	0.589006	0.452051	0.313851	NaN	0.939276	0.854297	NaN	0.343487	0.735763	0.532785	0.803107	0.810788
713	0.372264	0.797599	0.619291	0.600666	0.236732	0.592305	0.451576	0.314338	NaN	0.943003	0.852118	NaN	0.341853	0.730139	0.532894	0.801024	0.8113
714	0.36889	0.796846	0.617896	0.601776	0.235835	0.590174	0.449185	0.314908	NaN	0.94113	0.856508	NaN	0.34346	0.725802	0.532769	0.799345	0.811987
715	0.365499	0.798537	0.613724	0.601973	0.237434	0.591691	0.449915	0.315632	NaN	0.939871	0.861319	NaN	0.345984	0.722417	0.532438	0.80042	0.812731
716	0.362138	0.798489	0.612962	0.605541	0.23725	0.591752	0.445972	0.316543	NaN	0.940083	0.855232	NaN	0.347239	0.720151	0.531956	0.796859	0.813423
717	0.358795	0.798948	0.613232	0.602226	0.236652	0.591783	0.446665	0.317655	NaN	0.942821	0.851868	NaN	0.350303	0.721913	0.531397	0.804652	0.814014
718	0.355404	0.797476	0.611662	0.604361	0.237998	0.589467	0.446282	0.318961	NaN	0.944339	0.85028	NaN	0.348508	0.721605	0.530797	0.805189	0.814494
719	0.351912	0.796032	0.607569	0.604586	0.236123	0.593463	0.439984	0.320423	NaN	0.944685	0.849595	NaN	0.34786	0.725215	0.530182	0.810093	0.814828
720	0.348252	0.795929	0.605586	0.607437	0.23809	0.592756	0.438085	0.321981	NaN	0.947077	0.849798	NaN	0.345579	0.72681	0.529576	0.802234	0.814933
721	0.344423	0.793773	0.602176	0.609123	0.236583	0.59123	0.439783	0.323555	NaN	0.946654	0.846326	NaN	0.347266	0.72916	0.52898	0.80351	0.81474
722	0.340453	0.793109	0.600002	0.611525	0.236054	0.59168	0.433795	0.325073	NaN	0.948547	0.848272	NaN	0.352894	0.730923	0.528355	0.797531	0.814221
723	0.336326	0.793109	0.596798	0.6113	0.237089	0.591926	0.43918	0.326492	NaN	0.94799	0.846528	NaN	0.356336	0.730727	0.527656	0.803443	0.813389
724	0.332012	0.791596	0.596497	0.61057	0.236065	0.591844	0.434671	0.327818	NaN	0.945991	0.850623	NaN	0.360858	0.728237	0.526872	0.796926	0.812301
725	0.327479	0.792102	0.597623	0.611947	0.236663	0.591086	0.430344	0.329064	NaN	0.948038	0.85218	NaN	0.36129	0.729552	0.525992	0.798472	0.810993
726	0.322728	0.788994	0.598876	0.610163	0.238021	0.591445	0.430289	0.330238	NaN	0.94627	0.849424	NaN	0.362154	0.737162	0.525048	0.799143	0.809581
727	0.317797	0.788091	0.595529	0.609797	0.236606	0.590041	0.428281	0.33135	NaN	0.948902	0.851464	NaN	0.36461	0.74287	0.524078	0.794239	0.808173
728	0.312689	0.789042	0.595291	0.611019	0.233787	0.592869	0.42788	0.332382	NaN	0.950862	0.851043	NaN	0.36677	0.743905	0.523102	0.79874	0.806843
729	0.307359	0.788782	0.595291	0.614307	0.231693	0.590195	0.426145	0.333314	NaN	0.952572	0.853099	NaN	0.366136	0.744549	0.522095	0.800084	0.805701
730	0.301749	0.789255	0.594593	0.616582	0.232959	0.590236	0.430235	0.334132	NaN	0.95435	0.847182	NaN	0.365029	0.747767	0.521048	0.820103	0.804799
731	0.2959	0.789706	0.591183	0.616273	0.231394	0.591158	0.428573	0.334831	NaN	0.950584	0.84782	NaN	0.363544	0.751628	0.519981	0.824067	0.804107
732	0.289904	0.79276	0.588026	0.614166	0.23381	0.592869	0.426017	0.335429	NaN	0.952063	0.846435	NaN	0.365002	0.759574	0.518895	0.829642	0.803602
733	0.283928	0.793841	0.588819	0.616245	0.231417	0.59331	0.423662	0.33593	NaN	0.956483	0.854033	NaN	0.365326	0.763044	0.517771	0.832531	0.803195
734	0.278155	0.79254	0.589406	0.616948	0.23266	0.594888	0.425013	0.336338	NaN	0.956108	0.852164	NaN	0.368187	0.7739	0.516605	0.841197	0.802869
735	0.272756	0.79356	0.589977	0.617285	0.236387	0.595974	0.425634	0.336681	NaN	0.957453	0.855527	NaN	0.367904	0.77667	0.515411	0.841331	0.802631
736	0.267966	0.793239	0.591024	0.617411	0.235007	0.598781	0.425598	0.337005	NaN	0.959192	0.85668	NaN	0.368552	0.778069	0.514235	0.832531	0.802522
737	0.263992	0.791288	0.589359	0.620108	0.232648	0.60165	0.422695	0.337372	NaN	0.960614	0.862674	NaN	0.370063	0.782154	0.513157	0.829777	0.802589
738	0.260953	0.789255	0.58947	0.620628	0.234547	0.601497	0.423681	0.337815	NaN	0.961219	0.867454	NaN	0.37144	0.786043	0.512189	0.828903	0.80291
739	0.258807	0.787837	0.592388	0.623269	0.233281	0.601886	0.421435	0.338378	NaN	0.960969	0.871097	NaN	0.369388	0.790044	0.511322	0.838644	0.803517
740	0.257412	0.788844	0.590532	0.625123	0.234374	0.602573	0.418898	0.3391	NaN	0.959566	0.870506	NaN	0.369321	0.792478	0.510564	0.835688	0.804305
741	0.256606	0.78933	0.593895	0.626739	0.232614	0.603751	0.421581	0.340013	NaN	0.96094	0.870895	NaN	0.369483	0.799697	0.509928	0.830583	0.805187
742	0.256317	0.789782	0.597242	0.628972	0.233592	0.602193	0.421691	0.341115	NaN	0.962429	0.871019	NaN	0.3687	0.807392	0.509406	0.833068	0.80612
743	0.256494	0.788036	0.598511	0.627862	0.235639	0.601732	0.425835	0.342401	NaN	0.960623	0.86845	NaN	0.372884	0.81212	0.508988	0.825813	0.806989
744	0.257089	0.786612	0.598495	0.629576	0.23794	0.60456	0.424502	0.343862	NaN	0.958269	0.867563	NaN	0.371373	0.812428	0.508677	0.820909	0.807648
745	0.258066	0.787283	0.596735	0.630222	0.237572	0.603618	0.422804	0.345498	NaN	0.957655	0.867579	NaN	0.372763	0.815394	0.508486	0.83018	0.808002
746	0.259371	0.788638	0.595577	0.633538	0.238424	0.602634	0.42118	0.347313	NaN	0.956703	0.8668	NaN	0.372938	0.824068	0.508409	0.827425	0.808074
747	0.260918	0.788864	0.598289	0.632035	0.235916	0.600513	0.420212	0.349308	NaN	0.956137	0.869276	NaN	0.369523	0.826754	0.508431	0.828702	0.807923
748	0.262659	0.787817	0.598797	0.635982	0.235306	0.600257	0.423553	0.351462	NaN	0.958077	0.865025	NaN	0.36924	0.837078	0.508513	0.823731	0.807578
749	0.264583	0.788618	0.59886	0.640196	0.233948	0.599919	0.427916	0.353715	NaN	0.955925	0.860883	NaN	0.36897	0.841219	0.508587	0.82494	0.807076
750	0.266682	0.788303	0.598004	0.64014	0.234362	0.600615	0.427222	0.355982	NaN	0.958212	0.858423	NaN	0.369793	0.841555	0.508567	0.832061	0.80654
751	0.268923	0.788522	0.597226	0.642739	0.236065	0.60329	0.428153	0.358192	NaN	0.956655	0.856337	NaN	0.370441	0.845108	0.508377	0.840189	0.806144
752	0.271281	0.788988	0.595164	0.64427	0.235858	0.60537	0.429085	0.360304	NaN	0.955109	0.855948	NaN	0.37032	0.857308	0.507954	0.832733	0.80593
753	0.273768	0.789932	0.597718	0.644986	0.235179	0.60536	0.429066	0.362276	NaN	0.955387	0.857116	NaN	0.370927	0.861449	0.507281	0.828366	0.805825
754	0.276363	0.791514	0.596941	0.643989	0.236675	0.605882	0.427715	0.364095	NaN	0.954965	0.851713	NaN	0.371656	0.862848	0.50638	0.830113	0.805634
755	0.279003	0.794231	0.597195	0.643933	0.2345	0.60621	0.423827	0.365762	NaN	0.954225	0.8552	NaN	0.374032	0.863547	0.50529	0.838779	0.805212
756	0.281648	0.79751	0.596386	0.646756	0.232809	0.606456	0.420942	0.367295	NaN	0.953408	0.854438	NaN	0.373262	0.873368	0.504028	0.834546	0.80453
757	0.284264	0.797853	0.596275	0.647599	0.23465	0.60414	0.416762	0.368745	NaN	0.95411	0.861133	NaN	0.374329	0.876698	0.502599	0.825679	0.803666
758	0.286785	0.79838	0.595386	0.647698	0.234708	0.604355	0.4195	0.370161	NaN	0.952909	0.856368	NaN	0.377595	0.877453	0.501007	0.833673	0.802678
759	0.289175	0.799147	0.593308	0.648807	0.235271	0.604571	0.42337	0.37156	NaN	0.953552	0.860105	NaN	0.377676	0.883888	0.49922	0.838913	0.801649
760	0.291387	0.801145	0.592785	0.65083	0.23633	0.606763	0.426656	0.372956	NaN	0.953283	0.858875	NaN	0.379134	0.880531	0.497251	0.845093	0.800721
761	0.293362	0.803261	0.591437	0.651027	0.236882	0.608003	0.422932	0.374347	NaN	0.953648	0.854624	NaN	0.377689	0.885847	0.495128	0.845362	0.799997
762	0.294992	0.802747	0.591928	0.649622	0.235053	0.60664	0.421362	0.375719	NaN	0.94993	0.851744	NaN	0.379701	0.892478	0.492883	0.844287	0.799528
763	0.296221	0.802651	0.587566	0.644719	0.23381	0.607829	0.422403	0.377044	NaN	0.949632	0.849346	NaN	0.381469	0.890212	0.490524	0.845765	0.799301
764	0.297099	0.802213	0.591183	0.643975	0.233281	0.60869	0.425579	0.378293	NaN	0.951525	0.847291	NaN	0.379323	0.895444	0.488068	0.837973	0.799205
765	0.297718	0.803138	0.586646	0.64073	0.234339	0.608331	0.421654	0.379424	NaN	0.95018	0.853083	NaN	0.379404	0.895724	0.485518	0.840861	0.799069
766	0.298099	0.803897	0.584854	0.64302	0.233684	0.60786	0.417875	0.380362	NaN	0.950017	0.854079	NaN	0.378715	0.901572	0.482886	0.840055	0.798773
767	0.298221	0.804342	0.583585	0.640238	0.235847	0.610268	0.416415	0.381054	NaN	0.948672	0.852195	NaN	0.377878	0.902327	0.480204	0.845362	0.798242
768	0.29801	0.806211	0.584029	0.643792	0.234719	0.61119	0.418532	0.381474	NaN	0.948134	0.85028	NaN	0.378135	0.900145	0.477474	0.840458	0.797489
769	0.297464	0.805267	0.582363	0.643174	0.232855	0.612481	0.421289	0.38161	NaN	0.945367	0.847369	NaN	0.380038	0.906104	0.474741	0.843683	0.796578
770	0.29657	0.807245	0.585472	0.643371	0.23228	0.614223	0.416451	0.381455	NaN	0.946731	0.853799	NaN	0.378958	0.904985	0.47208	0.845161	0.795548
771	0.295332	0.807094	0.589485	0.643132	0.231532	0.615658	0.4195	0.381035	NaN	0.946433	0.855683	NaN	0.377649	0.908678	0.46956	0.85779	0.794487
772	0.293824	0.806102	0.592277	0.644958	0.22922	0.614028	0.416013	0.380385	NaN	0.948364	0.852943	NaN	0.377595	0.912316	0.46723	0.855775	0.793486
773	0.292119	0.808874	0.591484	0.646967	0.230945	0.612215	0.417729	0.37953	NaN	0.952793	0.849424	NaN	0.374936	0.918919	0.465056	0.852685	0.792508
774	0.290282	0.807601	0.591024	0.646447	0.230876	0.61245	0.417857	0.378511	NaN	0.952851	0.849642	NaN	0.373789	0.918667	0.463014	0.842406	0.791498
775	0.288375	0.810428	0.588486	0.648681	0.228012	0.610883	0.418678	0.377401	NaN	0.956694	0.853192	NaN	0.373208	0.915953	0.461099	0.831926	0.790403
776	0.28643	0.811304	0.588613	0.648288	0.227091	0.611426	0.420084	0.376257	NaN	0.955301	0.856602	NaN	0.372803	0.918863	0.459334	0.8459	0.789139
777	0.284532	0.813064	0.58855	0.648344	0.227379	0.612163	0.423955	0.375127	NaN	0.954917	0.860074	NaN	0.372209	0.926697	0.457786	0.851408	0.787581
778	0.282814	0.814912	0.591215	0.645731	0.228587	0.616088	0.427478	0.374044	NaN	0.954974	0.858517	NaN	0.377204	0.929943	0.456521	0.84899	0.785631
779	0.281346	0.81431	0.589708	0.647571	0.225665	0.615801	0.427332	0.373038	NaN	0.956358	0.857116	NaN	0.379282	0.92874	0.455547	0.824806	0.783345
780	0.280083	0.81457	0.594006	0.64479	0.227045	0.616539	0.428847	0.372124	NaN	0.961824	0.852896	NaN	0.383007	0.92278	0.454829	0.819297	0.780834
781	0.278928	0.8119	0.59683	0.64441	0.22731	0.618527	0.431513	0.371302	NaN	0.96242	0.845516	NaN	0.386422	0.919255	0.454344	0.813923	0.778198
782	0.277765	0.811263	0.596529	0.642444	0.228311	0.619592	0.432261	0.3706	NaN	0.959048	0.841405	NaN	0.385936	0.914582	0.454066	0.824537	0.775526
783	0.276475	0.810675	0.595545	0.642528	0.226551	0.619551	0.42987	0.370031	NaN	0.959442	0.844613	NaN	0.387678	0.908539	0.45397	0.817416	0.77286
784	0.274987	0.810599	0.593372	0.643146	0.225814	0.618598	0.42861	0.369607	NaN	0.96045	0.844348	NaN	0.386139	0.910189	0.454042	0.813184	0.770284
785	0.273275	0.811558	0.59261	0.644396	0.224572	0.619562	0.428774	0.369317	NaN	0.957222	0.842573	NaN	0.387205	0.920038	0.454267	0.813923	0.76782
786	0.271363	0.813118	0.591341	0.644565	0.22479	0.617891	0.428391	0.369142	NaN	0.955733	0.84139	NaN	0.388555	0.922724	0.454608	0.81446	0.76542
787	0.269345	0.815063	0.590421	0.645141	0.222731	0.617246	0.42777	0.369049	NaN	0.956358	0.843819	NaN	0.390688	0.92348	0.455064	0.808481	0.763031
788	0.267358	0.816521	0.590342	0.643146	0.222466	0.61577	0.428482	0.368985	NaN	0.958596	0.839241	NaN	0.395682	0.927117	0.455654	0.803711	0.760663
789	0.265466	0.816569	0.590897	0.637963	0.221569	0.616805	0.430855	0.368891	NaN	0.958721	0.836875	NaN	0.398395	0.923816	0.456365	0.807742	0.75832
790	0.263589	0.817246	0.592166	0.635125	0.22165	0.615268	0.43217	0.368733	NaN	0.956511	0.837762	NaN	0.401769	0.922864	0.45716	0.815199	0.755964
791	0.261669	0.816356	0.59242	0.634212	0.22188	0.617369	0.427277	0.368509	NaN	0.954436	0.830818	NaN	0.401324	0.920906	0.458011	0.818894	0.753604
792	0.25973	0.818951	0.590707	0.638061	0.219176	0.617266	0.421034	0.368236	NaN	0.955013	0.835754	NaN	0.398422	0.920262	0.458905	0.826485	0.751355
793	0.25789	0.820642	0.591579	0.637387	0.215851	0.615299	0.422494	0.367936	NaN	0.958971	0.8306	NaN	0.399313	0.928236	0.459824	0.825746	0.749297
794	0.256291	0.820813	0.592547	0.636403	0.217692	0.616877	0.421545	0.367616	NaN	0.956915	0.825073	NaN	0.398746	0.929775	0.46074	0.81399	0.747379
795	0.255018	0.818773	0.594815	0.632077	0.215414	0.617881	0.42432	0.367304	NaN	0.955973	0.828451	NaN	0.398273	0.932405	0.461645	0.813721	0.745539
796	0.254065	0.818554	0.592388	0.631866	0.220096	0.618609	0.428957	0.367021	NaN	0.957049	0.825275	NaN	0.400676	0.933832	0.462502	0.806063	0.743773
797	0.253344	0.819143	0.594403	0.632639	0.219809	0.619018	0.427934	0.366788	NaN	0.958241	0.828467	NaN	0.400743	0.935735	0.46328	0.807944	0.742134
798	0.252767	0.818218	0.597893	0.626823	0.219832	0.619182	0.422786	0.366629	NaN	0.959	0.832157	NaN	0.401432	0.939372	0.463991	0.810631	0.740649
799	0.252279	0.818342	0.597575	0.627301	0.220188	0.619336	0.426656	0.366576	NaN	0.95998	0.829619	NaN	0.402579	0.94799	0.464637	0.812445	0.739326
800	0.251842	0.818294	0.598971	0.620375	0.218888	0.618127	0.427003	0.366642	NaN	0.963669	0.831565	NaN	0.404212	0.952831	0.465165	0.807205	0.73814
801	0.251436	0.818198	0.600256	0.618001	0.216875	0.617615	0.425397	0.36684	NaN	0.967195	0.834197	NaN	0.405008	0.948242	0.465519	0.812579	0.737155
802	0.25104	0.8175	0.602303	0.616498	0.216081	0.619152	0.423498	0.367203	NaN	0.965312	0.837466	NaN	0.407168	0.954565	0.465644	0.809287	0.736441
803	0.250675	0.816932	0.603365	0.613759	0.21439	0.619264	0.423425	0.367726	NaN	0.967406	0.836112	NaN	0.409463	0.958231	0.46551	0.795314	0.736052
804	0.250386	0.815042	0.602176	0.614644	0.217818	0.619992	0.423023	0.368409	NaN	0.968828	0.832235	NaN	0.40899	0.958063	0.465093	0.791418	0.735966
805	0.250167	0.814789	0.605015	0.612424	0.217473	0.62364	0.423151	0.369253	NaN	0.970029	0.835629	NaN	0.410826	0.956076	0.464386	0.798539	0.736152
806	0.250029	0.813324	0.601731	0.610345	0.216185	0.624531	0.425032	0.370242	NaN	0.970048	0.835209	NaN	0.411015	0.955768	0.463427	0.787992	0.736577
807	0.249995	0.813228	0.60373	0.609783	0.215794	0.625802	0.426164	0.371364	NaN	0.970893	0.840534	NaN	0.408842	0.960917	0.46228	0.782349	0.737248
808	0.250021	0.813618	0.606205	0.611033	0.216967	0.625976	0.426127	0.372595	NaN	0.971422	0.841577	NaN	0.41007	0.956664	0.461	0.780669	0.73814
809	0.250039	0.813009	0.609187	0.609123	0.215103	0.624521	0.425506	0.373876	NaN	0.972296	0.845672	NaN	0.41119	0.967352	0.459614	0.76851	0.73924
810	0.250019	0.812441	0.608299	0.607634	0.214666	0.62284	0.428592	0.375148	NaN	0.972517	0.846637	NaN	0.412284	0.963771	0.458158	0.76542	0.740509
811	0.249986	0.812838	0.611487	0.610177	0.215241	0.621273	0.431969	0.376364	NaN	0.9744	0.848832	NaN	0.410988	0.962763	0.456688	0.763606	0.741919
812	0.249959	0.813666	0.615342	0.613815	0.215874	0.622728	0.431841	0.377479	NaN	0.976081	0.852351	NaN	0.408761	0.975494	0.455291	0.76542	0.743474
813	0.249987	0.813885	0.613168	0.612972	0.215563	0.623291	0.427131	0.378483	NaN	0.972277	0.854048	NaN	0.40926	0.979663	0.454002	0.76374	0.745234
814	0.250192	0.813091	0.617436	0.612761	0.21462	0.626396	0.430162	0.379411	NaN	0.973737	0.849299	NaN	0.409571	0.985007	0.452862	0.770122	0.747264
815	0.250805	0.812407	0.61926	0.610219	0.214321	0.62988	0.434945	0.380319	NaN	0.973084	0.847338	NaN	0.409908	0.985259	0.451934	0.774287	0.749547
816	0.251983	0.812667	0.6178	0.609544	0.213723	0.628199	0.439509	0.381222	NaN	0.97391	0.851635	NaN	0.413121	0.982965	0.451247	0.766763	0.752034
817	0.253758	0.81177	0.620545	0.605527	0.214298	0.626529	0.441298	0.382131	NaN	0.976149	0.853285	NaN	0.41142	0.987665	0.450794	0.767972	0.754692
818	0.256038	0.811359	0.622607	0.606735	0.215759	0.626519	0.442959	0.383054	NaN	0.979819	0.859529	NaN	0.41277	0.988785	0.450534	0.769585	0.7575
819	0.258735	0.810168	0.626255	0.604333	0.214286	0.627062	0.444146	0.383983	NaN	0.978877	0.858065	NaN	0.414484	0.997822	0.450458	0.783289	0.76045
820	0.261756	0.810586	0.626128	0.602956	0.215253	0.626837	0.442503	0.384871	NaN	0.979261	0.862581	NaN	0.414106	0.997682	0.450587	0.779863	0.763497
821	0.265008	0.810996	0.625383	0.599711	0.215046	0.627165	0.43876	0.385682	NaN	0.97905	0.870661	NaN	0.413269	1.00538	0.450941	0.78208	0.766642
822	0.268474	0.810394	0.628016	0.59714	0.215161	0.627267	0.434872	0.386393	NaN	0.976274	0.868559	NaN	0.417386	0.999585	0.45151	0.782886	0.769899
823	0.272153	0.811955	0.629539	0.596817	0.213792	0.628005	0.434415	0.386985	NaN	0.977042	0.864838	NaN	0.416981	0.998074	0.452174	0.788462	0.773202
824	0.276023	0.811832	0.629808	0.595736	0.215863	0.629163	0.429778	0.387433	NaN	0.975226	0.861148	NaN	0.415982	1.00034	0.4528	0.793097	0.776456
825	0.280083	0.811462	0.6336	0.595174	0.216104	0.629368	0.429377	0.387738	NaN	0.976571	0.85914	NaN	0.413701	0.998242	0.453262	0.773817	0.779586
826	0.284335	0.809538	0.632711	0.593783	0.217128	0.628035	0.425835	0.38791	NaN	0.976206	0.863748	NaN	0.412635	0.994073	0.453475	0.76804	0.782503
827	0.288764	0.807457	0.629301	0.594036	0.2189	0.626078	0.426949	0.387953	NaN	0.975572	0.868809	NaN	0.408167	1	0.453414	0.763404	0.785057
828	0.293372	0.80615	0.632648	0.590636	0.218164	0.62658	0.426474	0.387862	NaN	0.972459	0.874523	NaN	0.407775	1.00552	0.453111	0.781744	0.787124
829	0.298153	0.805931	0.627746	0.591058	0.220085	0.626396	0.425269	0.387646	NaN	0.969222	0.879194	NaN	0.403605	1.00882	0.452632	0.770928	0.788694
830	0.30307	0.80617	0.623781	0.592996	0.217266	0.623138	0.422549	0.387301	NaN	0.967982	0.885593	NaN	0.402093	1.0112	0.452043	0.772138	0.789822
831	0.30807	0.806492	0.622924	0.590777	0.217324	0.623506	0.420705	0.38681	NaN	0.970999	0.89017	NaN	0.40243	1.01671	0.451383	0.761322	0.790549
832	0.313072	0.80845	0.623543	0.587911	0.216518	0.623609	0.422768	0.386153	NaN	0.971595	0.886963	NaN	0.401175	1.02054	0.450658	0.764748	0.790959
833	0.31792	0.808162	0.627381	0.589007	0.217393	0.62322	0.425013	0.385314	NaN	0.969962	0.888442	NaN	0.401081	1.01467	0.449911	0.77066	0.791138
834	0.322462	0.807313	0.626747	0.585551	0.22043	0.62074	0.423973	0.384293	NaN	0.970202	0.890871	NaN	0.399758	1.01136	0.449226	0.763001	0.791102
835	0.326585	0.80617	0.630871	0.585032	0.222052	0.621601	0.422403	0.383113	NaN	0.970019	0.889003	NaN	0.396411	1.00812	0.448686	0.75709	0.790867
836	0.330205	0.804911	0.633552	0.58402	0.223053	0.621365	0.425105	0.381789	NaN	0.968741	0.889781	NaN	0.395803	1.00644	0.448316	0.765218	0.790437
837	0.33332	0.804212	0.634758	0.58638	0.225377	0.622277	0.42432	0.380338	NaN	0.966695	0.897613	NaN	0.392429	1.00426	0.448094	0.773683	0.7898
838	0.336006	0.803466	0.635931	0.588824	0.223099	0.620197	0.420833	0.378786	NaN	0.967022	0.895745	NaN	0.391376	1.00773	0.448032	0.769518	0.788972
839	0.338321	0.801659	0.634789	0.589035	0.224974	0.622103	0.421307	0.377147	NaN	0.96707	0.89397	NaN	0.389338	1.00378	0.448145	0.760784	0.787953
840	0.340164	0.801447	0.629745	0.590313	0.22532	0.623691	0.424867	0.375444	NaN	0.966589	0.899263	NaN	0.391214	1.00482	0.448397	0.757963	0.786751
841	0.341385	0.801118	0.629935	0.587588	0.226827	0.624685	0.424484	0.373737	NaN	0.966647	0.900415	NaN	0.394089	1.00759	0.448711	0.754066	0.785428
842	0.341854	0.800454	0.632442	0.588487	0.228932	0.624644	0.420851	0.372117	NaN	0.96487	0.906099	NaN	0.397747	1.00952	0.449013	0.751111	0.784067
843	0.341524	0.800885	0.631886	0.589597	0.22922	0.625095	0.420577	0.370661	NaN	0.967099	0.909135	NaN	0.399609	1.00434	0.449239	0.754805	0.782771
844	0.340461	0.802446	0.629618	0.591648	0.232625	0.62282	0.420687	0.369396	NaN	0.969164	0.908854	NaN	0.400136	1.00454	0.449341	0.749767	0.781524
845	0.338845	0.802795	0.6326	0.591283	0.230416	0.624213	0.420175	0.36835	NaN	0.969462	0.911595	NaN	0.401162	1.00283	0.449295	0.75541	0.780226
846	0.336828	0.802775	0.632521	0.589583	0.229484	0.623312	0.422549	0.367565	NaN	0.967051	0.911408	NaN	0.403726	1.00471	0.449046	0.744863	0.778867
847	0.3345	0.804835	0.631093	0.589344	0.230301	0.620853	0.423206	0.36707	NaN	0.96828	0.907936	NaN	0.405238	1.0051	0.448519	0.736466	0.777561
848	0.331847	0.804712	0.632933	0.590159	0.229599	0.621252	0.421125	0.366859	NaN	0.966801	0.913261	NaN	0.405211	0.998382	0.447676	0.736197	0.776404
849	0.328848	0.804062	0.635741	0.591437	0.230784	0.622728	0.420011	0.366912	NaN	0.966945	0.913619	NaN	0.406912	0.99841	0.4465	0.739556	0.775362
850	0.325504	0.804733	0.638438	0.589456	0.230784	0.623906	0.421983	0.36719	NaN	0.962977	0.913261	NaN	0.408126	0.998438	0.44497	0.736869	0.77439
851	0.321805	0.806321	0.636265	0.591999	0.231946	0.621252	0.424776	0.367661	NaN	0.964975	0.91161	NaN	0.406439	0.988757	0.443076	0.743519	0.773445
852	0.317736	0.806841	0.636931	0.592982	0.231187	0.619602	0.425415	0.368303	NaN	0.961498	0.921419	NaN	0.408288	0.994017	0.440831	0.746744	0.772523
853	0.313305	0.806581	0.637375	0.589611	0.229174	0.619541	0.426602	0.369069	NaN	0.95924	0.922058	NaN	0.41007	0.994297	0.438303	0.73969	0.771679
854	0.308515	0.806355	0.63333	0.589822	0.227897	0.617779	0.425871	0.369908	NaN	0.955772	0.916235	NaN	0.409355	0.989764	0.435594	0.724239	0.770973
855	0.303356	0.807505	0.633933	0.595609	0.227678	0.619357	0.425561	0.3708	NaN	0.953668	0.917589	NaN	0.407236	0.991023	0.432813	0.728807	0.770493
856	0.297828	0.80745	0.631823	0.592996	0.228092	0.617717	0.424904	0.371733	NaN	0.953562	0.913992	NaN	0.409463	0.989036	0.430073	0.728942	0.770331
857	0.292	0.805554	0.634139	0.591718	0.226942	0.617758	0.425123	0.372715	NaN	0.951977	0.911314	NaN	0.410839	0.988953	0.427457	0.728068	0.770487
858	0.285954	0.805602	0.629602	0.592364	0.228	0.620299	0.426583	0.373791	NaN	0.95068	0.907282	NaN	0.411703	0.983049	0.425015	0.722224	0.770927
859	0.279739	0.804493	0.631077	0.595834	0.227793	0.623015	0.426437	0.375017	NaN	0.947461	0.904946	NaN	0.411636	0.985343	0.422769	0.717521	0.771674
860	0.273428	0.805061	0.62938	0.596045	0.227287	0.626017	0.428537	0.376415	NaN	0.94626	0.910847	NaN	0.411865	0.979831	0.420749	0.707579	0.772729
861	0.267125	0.804739	0.628349	0.597646	0.226413	0.627523	0.431221	0.378014	NaN	0.944569	0.903452	NaN	0.413296	0.977565	0.418982	0.701667	0.774075
862	0.260926	0.8045	0.632251	0.595525	0.226585	0.627257	0.432152	0.379828	NaN	0.946616	0.905133	NaN	0.415024	0.974963	0.417473	0.696562	0.775734
863	0.254859	0.8068	0.631062	0.596958	0.227344	0.627492	0.433192	0.381836	NaN	0.94529	0.908045	NaN	0.416022	0.971941	0.416176	0.687291	0.777805
864	0.248913	0.806656	0.630173	0.598025	0.227724	0.624623	0.435949	0.384033	NaN	0.943561	0.909306	NaN	0.41609	0.969115	0.415017	0.683596	0.780341
865	0.243174	0.807108	0.633092	0.598756	0.226033	0.626447	0.437263	0.386444	NaN	0.943657	0.907562	NaN	0.412405	0.969702	0.413941	0.689508	0.783278
866	0.23779	0.80784	0.631125	0.597323	0.225596	0.628681	0.436405	0.389078	NaN	0.941476	0.906861	NaN	0.415699	0.969087	0.41288	0.681782	0.78648
867	0.232925	0.80771	0.630364	0.594275	0.228656	0.628855	0.43405	0.391909	NaN	0.939324	0.905445	NaN	0.415847	0.96419	0.411792	0.685141	0.789816
868	0.228726	0.808368	0.628841	0.595722	0.232165	0.628988	0.434434	0.394881	NaN	0.937354	0.902097	NaN	0.416792	0.958371	0.410633	0.668817	0.793163
869	0.225319	0.808477	0.627255	0.596691	0.232361	0.631038	0.433503	0.397932	NaN	0.93698	0.898516	NaN	0.421867	0.960049	0.409334	0.664652	0.796405
870	0.222759	0.808511	0.631284	0.59818	0.232878	0.633487	0.439144	0.401005	NaN	0.937258	0.893222	NaN	0.422798	0.947878	0.407866	0.659009	0.799437
871	0.221	0.809511	0.630538	0.597084	0.231532	0.636817	0.442211	0.404054	NaN	0.939727	0.900571	NaN	0.422285	0.948885	0.406273	0.663308	0.802198
872	0.219984	0.808956	0.633298	0.594176	0.23136	0.637575	0.446227	0.407043	NaN	0.936586	0.904635	NaN	0.42435	0.954342	0.40463	0.661427	0.804626
873	0.219632	0.80908	0.633536	0.594514	0.229427	0.63528	0.448418	0.409928	NaN	0.937566	0.910053	NaN	0.428319	0.955349	0.402998	0.663241	0.806635
874	0.219851	0.810668	0.630316	0.593011	0.231314	0.636919	0.447523	0.412653	NaN	0.935875	0.910505	NaN	0.431693	0.951879	0.401438	0.658404	0.808234
875	0.220527	0.810565	0.632188	0.594261	0.228265	0.63984	0.449988	0.415164	NaN	0.935001	0.896648	NaN	0.434636	0.952019	0.400002	0.649537	0.80949
876	0.221604	0.810825	0.635471	0.592238	0.226205	0.640219	0.447943	0.417436	NaN	0.935798	0.891992	NaN	0.438806	0.949837	0.398739	0.660352	0.81048
877	0.223047	0.810948	0.633568	0.592603	0.226781	0.643119	0.448673	0.419487	NaN	0.937008	0.891183	NaN	0.440102	0.947431	0.397701	0.641744	0.811171
878	0.224803	0.811476	0.637312	0.592659	0.227126	0.643416	0.452982	0.421345	NaN	0.939401	0.889968	NaN	0.442653	0.944241	0.396917	0.638251	0.811479
879	0.226802	0.812701	0.641468	0.588726	0.229404	0.64358	0.45238	0.423042	NaN	0.940285	0.892195	NaN	0.442815	0.942926	0.396423	0.632608	0.811305
880	0.228953	0.81292	0.64445	0.593601	0.229933	0.644174	0.453055	0.424615	NaN	0.938911	0.890202	NaN	0.445393	0.937106	0.396256	0.627771	0.8106
881	0.231203	0.81114	0.644132	0.594401	0.230934	0.646592	0.452653	0.426092	NaN	0.937498	0.893814	NaN	0.445501	0.935399	0.396436	0.628443	0.809387
882	0.23352	0.81125	0.644196	0.594359	0.232476	0.649656	0.450335	0.427471	NaN	0.937998	0.893736	NaN	0.448957	0.94024	0.396907	0.619575	0.807769
883	0.235834	0.810654	0.643514	0.59634	0.230485	0.651859	0.451467	0.42873	NaN	0.939622	0.897037	NaN	0.451562	0.941359	0.397569	0.6228	0.805813
884	0.238082	0.810942	0.640468	0.595342	0.228898	0.652177	0.456031	0.429847	NaN	0.938507	0.903794	NaN	0.453735	0.943206	0.39835	0.619978	0.803498
885	0.240174	0.81153	0.640865	0.593376	0.227413	0.655292	0.456396	0.430834	NaN	0.936144	0.898859	NaN	0.452749	0.941918	0.399191	0.606139	0.80088
886	0.241966	0.812352	0.638469	0.5911	0.225182	0.656859	0.457017	0.431716	NaN	0.937422	0.897582	NaN	0.456178	0.941107	0.400055	0.602109	0.798052
887	0.243326	0.81051	0.635313	0.590285	0.229059	0.659452	0.455264	0.432491	NaN	0.936326	0.898391	NaN	0.457622	0.938729	0.400902	0.592838	0.795121
888	0.244241	0.810353	0.633996	0.590257	0.226355	0.660569	0.452617	0.43315	NaN	0.934683	0.903981	NaN	0.457797	0.939009	0.401667	0.601034	0.792196
889	0.244751	0.810401	0.637089	0.590398	0.226401	0.661798	0.455611	0.433661	NaN	0.933828	0.905678	NaN	0.459566	0.941667	0.402291	0.592368	0.78936
890	0.244838	0.809867	0.638755	0.590833	0.226493	0.662966	0.459299	0.433972	NaN	0.933905	0.904542	NaN	0.460119	0.941359	0.40275	0.579537	0.786607
891	0.24451	0.808765	0.640024	0.588909	0.226413	0.665979	0.463662	0.434057	NaN	0.93331	0.900587	NaN	0.455219	0.935539	0.40304	0.580544	0.783975
892	0.243808	0.808765	0.641579	0.585987	0.2267	0.668141	0.46693	0.433929	NaN	0.930524	0.898267	NaN	0.4575	0.939568	0.403118	0.584709	0.781545
893	0.242776	0.807135	0.642657	0.583023	0.22372	0.670785	0.466619	0.433606	NaN	0.930043	0.898578	NaN	0.458499	0.936994	0.402947	0.573289	0.77946
894	0.241445	0.805746	0.645433	0.584596	0.222581	0.670918	0.468591	0.433078	NaN	0.928967	0.901054	NaN	0.45989	0.938281	0.402502	0.569863	0.777919
895	0.23987	0.806328	0.645639	0.584652	0.222397	0.672004	0.465013	0.432333	NaN	0.929082	0.902642	NaN	0.461158	0.934812	0.401798	0.581149	0.777034
896	0.238103	0.804698	0.644021	0.58638	0.22127	0.677814	0.462968	0.431384	NaN	0.927833	0.898905	NaN	0.461347	0.933888	0.400885	0.584508	0.776955
897	0.236161	0.804144	0.646179	0.584413	0.221949	0.677435	0.461964	0.430257	NaN	0.927401	0.898594	NaN	0.462562	0.935259	0.399826	0.578529	0.77792
898	0.233984	0.805054	0.645401	0.585341	0.221132	0.678152	0.461562	0.428997	NaN	0.926133	0.899232	NaN	0.462859	0.934056	0.398686	0.584172	0.780207
899	0.231497	0.803432	0.643783	0.584048	0.224537	0.677506	0.459262	0.427654	NaN	0.924577	0.902658	NaN	0.463385	0.928152	0.397515	0.583366	0.783978
900	0.228661	0.801474	0.645909	0.581435	0.223617	0.680109	0.456779	0.426272	NaN	0.923462	0.896803	NaN	0.464128	0.933357	0.396334	0.574565	0.789333
901	0.225442	0.801159	0.645909	0.582517	0.226551	0.67934	0.458477	0.424874	NaN	0.922809	0.88729	NaN	0.463493	0.92029	0.395125	0.572416	0.79629
902	0.221831	0.802426	0.644608	0.583781	0.22838	0.680837	0.461891	0.423475	NaN	0.922463	0.89017	NaN	0.461752	0.918611	0.393877	0.581014	0.804755
903	0.217871	0.80246	0.649542	0.583739	0.229864	0.681677	0.460485	0.422097	NaN	0.924922	0.898563	NaN	0.460834	0.921969	0.392585	0.580611	0.814612
904	0.213605	0.800906	0.650858	0.575479	0.231406	0.682496	0.459317	0.420764	NaN	0.927103	0.896071	NaN	0.464236	0.92085	0.391283	0.567982	0.825758
905	0.209038	0.799879	0.650715	0.576392	0.230186	0.684751	0.460029	0.41951	NaN	0.925153	0.899528	NaN	0.46406	0.924291	0.39003	0.567377	0.838075
906	0.20415	0.7999	0.645481	0.57798	0.232556	0.685232	0.460321	0.418363	NaN	0.922213	0.898329	NaN	0.461941	0.92611	0.388884	0.568586	0.85149
907	0.198958	0.798832	0.651413	0.578977	0.231417	0.682384	0.459828	0.417336	NaN	0.923625	0.901723	NaN	0.462184	0.926166	0.387884	0.579268	0.86591
908	0.193541	0.798435	0.653063	0.575479	0.231187	0.682076	0.457272	0.41645	NaN	0.923414	0.908792	NaN	0.462184	0.927677	0.387033	0.57611	0.88128
909	0.187955	0.797442	0.653967	0.570731	0.234454	0.681769	0.45614	0.415739	NaN	0.922588	0.899435	NaN	0.461563	0.93165	0.386281	0.583903	0.897591
910	0.182225	0.797373	0.655411	0.568835	0.235893	0.6789	0.456871	0.4152	NaN	0.921781	0.896103	NaN	0.461833	0.929999	0.385625	0.581283	0.914756
911	0.176377	0.796182	0.653571	0.568104	0.233626	0.679832	0.455629	0.414819	NaN	0.923866	0.89481	NaN	0.460821	0.924235	0.385065	0.577588	0.932567
912	0.17049	0.794539	0.653587	0.564775	0.235513	0.678736	0.45552	0.414589	NaN	0.924288	0.902222	NaN	0.460092	0.92099	0.384593	0.574901	0.950785
913	0.164654	0.793732	0.652	0.565351	0.236008	0.679484	0.451394	0.414482	NaN	0.92401	0.904666	NaN	0.463412	0.919199	0.384205	0.566168	0.969229
914	0.158911	0.794259	0.650525	0.565772	0.239079	0.678449	0.449057	0.41446	NaN	0.923722	0.902315	NaN	0.465815	0.921409	0.383884	0.559249	0.987793
915	0.153306	0.793341	0.651271	0.569312	0.238918	0.676892	0.448765	0.414488	NaN	0.924586	0.905694	NaN	0.46402	0.921409	0.383566	0.558241	1.00639
916	0.147826	0.794033	0.650414	0.56757	0.236698	0.67724	0.447998	0.414555	NaN	0.926738	0.904775	NaN	0.46541	0.926334	0.383139	0.556427	1.02499
917	0.142491	0.792109	0.651445	0.566531	0.235824	0.680345	0.447724	0.41469	NaN	0.927199	0.910318	NaN	0.465653	0.927397	0.382576	0.560861	1.04356
918	0.137394	0.791151	0.654047	0.564691	0.235053	0.678613	0.450061	0.414897	NaN	0.92743	0.905725	NaN	0.459714	0.92278	0.381918	0.55421	NaN
919	0.132594	0.78959	0.652397	0.565758	0.236905	0.677025	0.448345	0.415141	NaN	0.927026	0.902424	NaN	0.462603	0.930447	0.381181	0.560794	NaN
920	0.128139	0.787132	0.65181	0.566489	0.236652	0.677609	0.446921	0.415404	NaN	0.923894	0.900431	NaN	0.461955	0.931622	0.38038	0.554345	NaN
921	0.124074	0.785496	0.648764	0.56875	0.239735	0.678644	0.442393	0.415679	NaN	0.925239	0.897333	NaN	0.460699	0.934224	0.379537	0.550314	NaN
922	0.120459	0.784182	0.650224	0.566714	0.241772	0.682302	0.443361	0.415971	NaN	0.921089	0.897395	NaN	0.457919	0.933385	0.378689	0.551456	NaN
923	0.11729	0.782409	0.650081	0.567781	0.239597	0.682117	0.44703	0.416268	NaN	0.918697	0.898282	NaN	0.459066	0.939848	0.377871	0.553337	NaN
924	0.114548	0.782039	0.647559	0.566292	0.240345	0.679904	0.444548	0.416543	NaN	0.917967	0.906254	NaN	0.45692	0.941918	0.37706	0.567512	NaN
925	0.112178	0.781095	0.646544	0.568371	0.242289	0.67972	0.446446	0.416766	NaN	0.916151	0.908278	NaN	0.453762	0.937945	0.376231	0.561197	NaN
926	0.110127	0.780273	0.645703	0.56986	0.243796	0.679945	0.446008	0.416918	NaN	0.912635	0.90409	NaN	0.457096	0.937106	0.375384	0.572819	NaN
927	0.108386	0.779582	0.645941	0.572782	0.24367	0.680724	0.439801	0.417007	NaN	0.910358	0.901412	NaN	0.457338	0.941023	0.374558	0.584978	NaN
928	0.106923	0.779938	0.645719	0.576617	0.244429	0.683706	0.442503	0.41708	NaN	0.907408	0.901972	NaN	0.456353	0.936099	0.373785	0.586523	NaN
929	0.105681	0.779684	0.644101	0.573499	0.244199	0.685458	0.439034	0.417176	NaN	0.906457	0.899902	NaN	0.454841	0.938841	0.373072	0.585784	NaN
930	0.104584	0.779452	0.645909	0.573695	0.243382	0.684525	0.437409	0.417318	NaN	0.905314	0.899263	NaN	0.456637	0.938841	0.372461	0.578596	NaN
931	0.103571	0.777898	0.644244	0.571518	0.240587	0.68141	0.437555	0.41753	NaN	0.901634	0.896274	NaN	0.454491	0.940324	0.37203	0.580947	NaN
932	0.102636	0.777418	0.644624	0.573372	0.24344	0.681666	0.436734	0.417825	NaN	0.900136	0.892117	NaN	0.454356	0.937442	0.371848	0.593778	NaN
933	0.101767	0.777124	0.644783	0.573119	0.244832	0.684003	0.434324	0.418213	NaN	0.90003	0.88606	NaN	0.455179	0.933692	0.371942	0.595592	NaN
934	0.100961	0.775817	0.643736	0.575437	0.244843	0.681082	0.434872	0.418715	NaN	0.902614	0.89249	NaN	0.459701	0.941918	0.37229	0.59875	NaN
935	0.100247	0.773421	0.644592	0.576758	0.244717	0.679463	0.43416	0.419366	NaN	0.900414	0.890497	NaN	0.458162	0.939176	0.372811	0.590688	NaN
936	0.0996421	0.774091	0.646147	0.575634	0.241392	0.68014	0.435474	0.420214	NaN	0.90026	0.892475	NaN	0.457042	0.939596	0.373432	0.601773	NaN
937	0.0991089	0.774851	0.645497	0.576336	0.242358	0.678982	0.436241	0.421289	NaN	0.900549	0.889158	NaN	0.4575	0.948382	0.374102	0.601101	NaN
938	0.0986444	0.774249	0.644894	0.577867	0.240978	0.677035	0.434215	0.422586	NaN	0.902355	0.887492	NaN	0.457838	0.946059	0.374752	0.609901	NaN
939	0.0982792	0.771983	0.646401	0.580059	0.241564	0.678777	0.435073	0.424047	NaN	0.899886	0.880984	NaN	0.457352	0.947095	0.375303	0.607617	NaN
940	0.0979427	0.772996	0.644704	0.581674	0.240046	0.678224	0.432279	0.42561	NaN	0.900289	0.884643	NaN	0.460281	0.946507	0.375692	0.60708	NaN
941	0.0975579	0.772373	0.64556	0.582166	0.24031	0.680007	0.431604	0.427257	NaN	0.902672	0.886589	NaN	0.458459	0.945892	0.375895	0.599623	NaN
942	0.0970749	0.772715	0.647686	0.585411	0.241392	0.679105	0.431367	0.42901	NaN	0.90223	0.889408	NaN	0.459566	0.951572	0.37592	0.614335	NaN
943	0.0964624	0.772223	0.644101	0.585762	0.239333	0.680437	0.428884	0.430877	NaN	0.901192	0.884923	NaN	0.458958	0.957139	0.375791	0.618097	NaN
944	0.0957613	0.772366	0.643704	0.583121	0.240437	0.683408	0.429085	0.432863	NaN	0.900971	0.885515	NaN	0.456596	0.956916	0.375527	0.606408	NaN
945	0.0950721	0.770176	0.644989	0.579174	0.241898	0.680048	0.4306	0.434978	NaN	0.901481	0.891229	NaN	0.456866	0.95949	0.375132	0.594786	NaN
946	0.0944726	0.77034	0.643086	0.580213	0.2426	0.681328	0.432791	0.437237	NaN	0.901327	0.894483	NaN	0.45638	0.955601	0.374621	0.597876	NaN
947	0.0940206	0.769368	0.64115	0.580972	0.241749	0.682876	0.435657	0.43962	NaN	0.899213	0.89467	NaN	0.457163	0.959154	0.374016	0.595122	NaN
948	0.0937474	0.769039	0.64399	0.58638	0.239137	0.681226	0.438395	0.442093	NaN	0.900846	0.891245	NaN	0.456664	0.971493	0.373371	0.591763	NaN
949	0.0936375	0.770272	0.643561	0.587448	0.238343	0.683777	0.441408	0.444611	NaN	0.900645	0.897862	NaN	0.457419	0.974123	0.372777	0.604863	NaN
950	0.0936451	0.769895	0.641468	0.586043	0.237641	0.687394	0.440239	0.447155	NaN	0.902086	0.904292	NaN	0.458472	0.979495	0.372295	0.605467	NaN
951	0.0936767	0.766883	0.645576	0.587855	0.238573	0.689454	0.439564	0.44972	NaN	0.901077	0.903965	NaN	0.458337	0.984951	0.371921	0.60493	NaN
952	0.0936269	0.765541	0.64372	0.587476	0.236859	0.688696	0.442831	0.452286	NaN	0.898099	0.896725	NaN	0.45962	0.988029	0.371652	0.611849	NaN
953	0.0934223	0.765801	0.643815	0.591409	0.235122	0.689188	0.44588	0.454813	NaN	0.896168	0.900369	1.06975	0.459363	0.992058	0.371461	0.617492	NaN
954	0.093029	0.765089	0.646956	0.594542	0.237434	0.689659	0.443617	0.457279	NaN	0.895553	0.906161	1.06821	0.461955	0.991918	0.371276	0.613999	NaN
955	0.0924009	0.764466	0.648701	0.597379	0.235628	0.691555	0.442959	0.459718	NaN	0.895735	0.908138	1.06698	0.463439	0.998354	0.371017	0.614671	NaN
956	0.091475	0.762851	0.64832	0.597112	0.233626	0.694219	0.441992	0.462175	NaN	0.891364	0.901692	1.06605	0.464263	0.998606	0.370627	0.606206	NaN
957	0.0902182	0.76268	0.648971	0.59714	0.233258	0.694762	0.444621	0.464692	NaN	0.890932	0.900836	1.06533	0.467529	0.998969	0.370074	0.599489	NaN
958	0.0887152	0.762974	0.645608	0.598925	0.230336	0.69551	0.446008	0.467315	NaN	0.892488	0.908418	1.06479	0.471214	0.999921	0.369313	0.588203	NaN
959	0.0871417	0.763323	0.646464	0.598531	0.228783	0.696647	0.443215	0.470095	NaN	0.893151	0.919893	1.06438	0.471673	1.00048	0.368258	0.590688	NaN
960	0.0856547	0.763563	0.646988	0.601973	0.230117	0.697938	0.447377	0.473035	NaN	0.889087	0.919831	1.06407	0.469716	1.00778	0.366877	0.604527	NaN
961	0.0843702	0.761968	0.64878	0.607887	0.229657	0.698102	0.448856	0.476123	NaN	0.88804	0.911641	1.06384	0.4712	1.00994	0.365179	0.600631	NaN
962	0.083336	0.762385	0.651429	0.606763	0.230071	0.700326	0.450481	0.479349	NaN	0.88926	0.910489	1.06367	0.471335	1.0131	0.363181	0.605333	NaN
963	0.0825629	0.762372	0.652413	0.607634	0.227805	0.704465	0.450353	0.48274	NaN	0.889174	0.911283	1.06356	0.471281	1.01321	0.360932	0.609229	NaN
964	0.0820266	0.762153	0.652381	0.605358	0.228668	0.706371	0.452398	0.486329	NaN	0.887194	0.907936	1.06345	0.471754	1.0119	0.358496	0.621053	NaN
965	0.0817533	0.760571	0.651699	0.607522	0.226999	0.709087	0.451302	0.490106	NaN	0.883553	0.906612	1.06334	0.469635	1.0065	0.355928	0.608423	NaN
966	0.0817184	0.761187	0.652508	0.609053	0.22578	0.70922	0.456633	0.493997	NaN	0.883909	0.902891	1.06322	0.466031	1.00191	0.353251	0.606408	NaN
967	0.0818154	0.759373	0.64951	0.608055	0.227413	0.709947	0.455337	0.497964	NaN	0.884725	0.903794	1.06314	0.468029	1.00722	0.350473	0.613059	NaN
968	0.0820353	0.759674	0.652714	0.607199	0.224664	0.712335	0.453712	0.50197	NaN	0.881613	0.912046	1.06313	0.467313	1.0056	0.347617	0.603788	NaN
969	0.0823751	0.758921	0.65346	0.608659	0.225193	0.712878	0.456213	0.505958	NaN	0.881728	0.909259	1.06327	0.466152	1.00994	0.344709	0.605333	NaN
970	0.0827827	0.758531	0.656156	0.609896	0.22456	0.711269	0.455647	0.509865	NaN	0.882698	0.90915	1.06364	0.467489	1.00753	0.341772	0.61064	NaN
971	0.083183	0.757984	0.653444	0.61168	0.225043	0.712263	0.457765	0.513667	NaN	0.8856	0.903405	1.06425	0.469216	1.0129	0.338842	0.601907	NaN
972	0.0835304	0.758613	0.655506	0.613857	0.22555	0.712755	0.45667	0.517354	NaN	0.886628	0.902611	1.0651	0.467583	1.00717	0.336022	0.611782	NaN
973	0.0837541	0.757758	0.659408	0.615585	0.2293	0.715583	0.460686	0.520909	NaN	0.888645	0.903	1.06615	0.469621	1.00454	0.333428	0.604124	NaN
974	0.0837953	0.757361	0.658155	0.614405	0.228242	0.718616	0.460832	0.524311	NaN	0.888184	0.908496	1.06735	0.472334	1.00205	0.331137	0.60137	NaN
975	0.0835907	0.755232	0.660677	0.610289	0.227379	0.719415	0.458842	0.527532	NaN	0.88803	0.90915	1.06865	0.469392	1.00208	0.329201	0.601302	NaN
976	0.0830842	0.755629	0.658504	0.60717	0.225596	0.718401	0.461818	0.530544	NaN	0.886541	0.913058	1.07002	0.470661	0.999557	0.327627	0.605064	NaN
977	0.0822812	0.752199	0.655744	0.608098	0.224583	0.718688	0.459664	0.533327	NaN	0.885292	0.909384	NaN	0.470755	1.00566	0.32641	0.60661	NaN
978	0.0812289	0.751302	0.655379	0.605119	0.224606	0.718975	0.465068	0.535915	NaN	0.885446	0.907733	NaN	0.471902	1.00655	0.325537	0.604325	NaN
979	0.0800069	0.751439	0.655046	0.609334	0.225699	0.719231	0.469248	0.538356	NaN	0.885763	0.913167	NaN	0.474602	1.00918	0.324989	0.608894	NaN
980	0.0786678	0.752178	0.655474	0.611961	0.227287	0.721567	0.472115	0.540659	NaN	0.888165	0.911595	NaN	0.475668	1.0028	0.32472	0.609162	NaN
981	0.0772112	0.753479	0.659392	0.61109	0.22601	0.722622	0.471622	0.542783	NaN	0.886243	0.912887	NaN	0.47529	1.00241	0.324652	0.598817	NaN
982	0.0756405	0.752719	0.662406	0.610893	0.223951	0.722417	0.473904	0.544656	NaN	0.886157	0.917169	NaN	0.473617	1.00468	0.324698	0.596667	NaN
983	0.073959	0.752829	0.66339	0.611118	0.223249	0.723391	0.472297	0.546219	NaN	0.883822	0.916857	NaN	0.470404	1.00056	0.324808	0.597876	NaN
984	0.0721202	0.753507	0.664215	0.610064	0.224238	0.727561	0.473867	0.547413	NaN	0.884812	0.912716	NaN	0.471835	1.00792	0.324983	0.593577	NaN
985	0.0701684	0.753856	0.665151	0.614293	0.222627	0.727131	0.47635	0.548196	NaN	0.884495	0.910801	NaN	0.474291	1.01254	0.325213	0.588807	NaN
986	0.0681862	0.75313	0.665373	0.615121	0.222777	0.728442	0.479088	0.548574	NaN	0.883544	0.910443	NaN	0.474683	1.01357	0.325483	0.582895	NaN
987	0.0662259	0.751665	0.664817	0.61182	0.223594	0.729129	0.480348	0.548593	NaN	0.881027	0.907438	NaN	0.478125	1.00759	0.325796	0.585583	NaN
988	0.0643097	0.751624	0.66404	0.608842	0.225561	0.72751	0.481754	0.548315	NaN	0.882343	0.917371	NaN	0.48046	1.00076	0.326135	0.592569	NaN
989	0.0624457	0.751843	0.660868	0.609039	0.224583	0.727766	0.484273	0.547761	NaN	0.882497	0.917169	NaN	0.479124	0.998158	0.326485	0.592368	NaN
990	0.0606089	0.750029	0.661756	0.607859	0.224066	0.726793	0.481754	0.546915	NaN	0.881469	0.92363	NaN	0.477504	0.999165	0.32683	0.592704	NaN
991	0.0587065	0.748146	0.661708	0.606412	0.222098	0.728822	0.482009	0.545756	NaN	0.878135	0.918944	NaN	0.477126	0.99841	0.327128	0.583231	NaN
992	0.0566429	0.748591	0.662613	0.604122	0.224054	0.728842	0.487231	0.544294	NaN	0.878154	0.924237	NaN	0.477436	0.999669	0.327358	0.582425	NaN
993	0.0542976	0.747564	0.663977	0.608449	0.222098	0.728186	0.49143	0.542527	NaN	0.876598	0.919613	NaN	0.47857	0.998801	0.327532	0.590352	NaN
994	0.0515609	0.747674	0.665817	0.610865	0.221419	0.730307	0.490334	0.540471	NaN	0.874705	0.914537	NaN	0.478395	0.998214	0.327666	0.58921	NaN
995	0.0484399	0.745709	0.666483	0.6105	0.219648	0.730512	0.488837	0.538169	NaN	0.87532	0.916453	NaN	0.476208	1.00289	0.327774	0.584441	NaN
996	0.0449623	0.745258	0.668006	0.610865	0.220016	0.730553	0.493182	0.535683	NaN	0.873956	0.915238	NaN	0.4739	0.996031	0.327888	0.572617	NaN
997	0.0411791	0.743984	0.666134	0.607957	0.219487	0.733873	0.492434	0.533084	NaN	0.872255	0.915456	NaN	0.473792	0.991806	0.328022	0.564018	NaN
998	0.0372356	0.742184	0.665833	0.607353	0.220234	0.731783	0.489348	0.530446	NaN	0.869555	0.911283	NaN	0.473994	0.989372	0.32817	0.554412	NaN
999	0.0333399	0.740424	0.665801	0.606145	0.216035	0.734273	0.488344	0.527801	NaN	0.868566	0.917449	NaN	0.471484	0.986966	0.328326	0.555285	NaN
1000	0.0297013	0.741013	0.66496	0.603574	0.211859	0.732275	0.48933	0.525157	NaN	0.867548	0.920968	NaN	0.473239	0.982405	0.328465	0.548164	NaN
1001	0.0264835	0.740068	0.664421	0.605204	0.212595	0.734293	0.486008	0.522538	NaN	0.867288	0.924658	NaN	0.471632	0.978012	0.328562	0.534796	NaN
1002	0.0237985	0.740739	0.66496	0.60408	0.212158	0.731916	0.488235	0.519958	NaN	0.865789	0.923023	NaN	0.470026	0.973228	0.328631	0.532847	NaN
1003	0.0217087	0.740534	0.663802	0.602717	0.209823	0.731404	0.491119	0.517411	NaN	0.866068	0.91706	NaN	0.465073	0.970514	0.32871	0.544066	NaN
1004	0.0202377	0.740418	0.664072	0.597885	0.209316	0.72958	0.491941	0.514863	NaN	0.86553	0.917324	NaN	0.463655	0.962847	0.328792	0.541379	NaN
1005	0.019297	0.740842	0.66312	0.597267	0.208315	0.728545	0.49163	0.512306	NaN	0.868258	0.920906	NaN	0.46263	0.965226	0.328858	0.53849	NaN
1006	0.0187442	0.740876	0.66266	0.596396	0.209546	0.726967	0.49446	0.509749	NaN	0.86724	0.919598	NaN	0.459687	0.965757	0.328892	0.546955	NaN
1007	0.0184156	0.737488	0.666404	0.59818	0.212837	0.726885	0.491923	0.507204	NaN	0.865645	0.92254	NaN	0.458162	0.970878	0.328891	0.557368	NaN
1008	0.0181931	0.735571	0.665975	0.601242	0.211882	0.726854	0.495136	0.50469	NaN	0.86602	0.922385	NaN	0.458621	0.970766	0.328849	0.554143	NaN
1009	0.0180398	0.735899	0.666261	0.59929	0.211732	0.724569	0.491959	0.502258	NaN	0.865991	0.927959	NaN	0.458675	0.968136	0.328723	0.547828	NaN
1010	0.0179281	0.736796	0.66542	0.594036	0.209431	0.723893	0.490845	0.499944	NaN	0.866097	0.92704	NaN	0.455732	0.968052	0.328454	0.554815	NaN
1011	0.0178289	0.736995	0.666737	0.596129	0.209696	0.721823	0.491722	0.497783	NaN	0.867913	0.928846	NaN	0.451562	0.964078	0.328014	0.556696	NaN
1012	0.017712	0.734352	0.6668	0.595623	0.208292	0.720194	0.49048	0.495796	NaN	0.865895	0.930652	NaN	0.451831	0.960525	0.327372	0.559585	NaN
1013	0.0175665	0.734065	0.666959	0.595258	0.207579	0.719046	0.488965	0.494024	NaN	0.865242	0.926324	NaN	0.452304	0.956692	0.326482	0.560055	NaN
1014	0.0173583	0.732463	0.667689	0.59568	0.20682	0.716751	0.493712	0.492511	NaN	0.864867	0.921544	NaN	0.451818	0.959042	0.325357	0.560861	NaN
1015	0.017011	0.731703	0.665468	0.593811	0.207038	0.715562	0.493986	0.491289	NaN	0.864483	0.920298	NaN	0.454558	0.957475	0.324076	0.559719	NaN
1016	0.0164815	0.732833	0.670544	0.596649	0.204875	0.71379	0.498111	0.490357	NaN	0.862263	0.922478	NaN	0.451953	0.954733	0.322756	0.55589	NaN
1017	0.0157278	0.731333	0.667022	0.595666	0.207648	0.711884	0.500795	0.489734	NaN	0.862773	0.915534	NaN	0.450333	0.953306	0.3215	0.5573	NaN
1018	0.0147622	0.731833	0.667942	0.595764	0.208338	0.709322	0.50054	0.489446	NaN	0.861505	0.918804	NaN	0.450698	0.944185	0.320384	0.556629	NaN
1019	0.0136525	0.731833	0.667625	0.594078	0.206647	0.709794	0.503734	0.489477	NaN	0.858901	0.9198	NaN	0.448349	0.94231	0.319468	0.557502	NaN
1020	0.0125128	0.730608	0.670861	0.594598	0.204588	0.709005	0.503388	0.489748	NaN	0.858757	0.925141	NaN	0.447229	0.934896	0.318764	0.564556	NaN
1021	0.0114271	0.730868	0.669909	0.594851	0.2056	0.709906	0.501744	0.490175	NaN	0.860803	0.926822	NaN	0.444907	0.935987	0.318254	0.554882	NaN
1022	0.0104695	0.732648	0.669291	0.592968	0.200964	0.708994	0.498677	0.490686	NaN	0.859506	0.933455	1.0682	0.444165	0.936686	0.317903	0.552464	NaN
1023	0.0096681	0.732278	0.67305	0.592701	0.199951	0.706781	0.499572	0.491199	NaN	0.860246	0.934467	1.06487	0.442613	0.94259	0.317674	0.544872	NaN
1024	0.00902636	0.734215	0.670068	0.59412	0.199813	0.705019	0.500339	0.491653	NaN	0.86285	0.937161	1.06155	0.441263	0.941135	0.317511	0.53802	NaN
1025	0.00858907	0.73312	0.671575	0.595834	0.200435	0.70468	0.503424	0.491999	NaN	0.863167	0.933424	1.05834	0.437889	0.937162	0.317393	0.52445	NaN
1026	0.00838521	0.735763	0.675255	0.593643	0.20055	0.702857	0.504355	0.492186	NaN	0.863243	0.936257	1.05527	0.436201	0.929523	0.31729	0.5223	NaN
1027	0.00841645	0.737063	0.677793	0.598545	0.200124	0.700131	0.506382	0.492184	NaN	0.861601	0.935588	1.05241	0.43307	0.924543	0.317163	0.528884	NaN
1028	0.00865495	0.737631	0.679364	0.594106	0.201182	0.70011	0.502803	0.492002	NaN	0.862715	0.928426	1.04977	0.429453	0.918276	0.316995	0.52492	NaN
1029	0.00910942	0.737604	0.680061	0.594443	0.200227	0.701709	0.50315	0.49169	NaN	0.862321	0.935432	1.04736	0.426551	0.921185	0.316843	0.527742	NaN
1030	0.00980972	0.738384	0.676286	0.595286	0.199986	0.699086	0.507824	0.491339	NaN	0.863589	0.93059	1.04515	0.425214	0.920682	0.316777	0.526264	NaN
1031	0.0107274	0.737447	0.673748	0.594654	0.201965	0.697682	0.506947	0.491013	NaN	0.863829	0.929267	1.04311	0.426524	0.920598	0.316835	0.536341	NaN
1032	0.0118019	0.737152	0.673764	0.596045	0.202943	0.699977	0.506747	0.490764	NaN	0.865578	0.930497	1.0412	0.425795	0.922612	0.317027	0.538558	NaN
1033	0.0129089	0.738727	0.674351	0.593727	0.204059	0.698727	0.508025	0.490665	NaN	0.865626	0.936242	1.03934	0.424135	0.913575	0.317331	0.537684	NaN
1034	0.0138503	0.73694	0.672907	0.588684	0.207199	0.697508	0.508426	0.490759	NaN	0.865674	0.935323	1.03747	0.423311	0.910077	0.317735	0.529018	NaN
1035	0.0144698	0.736358	0.67635	0.588178	0.206739	0.695858	0.509996	0.491039	NaN	0.866548	0.934482	1.03556	0.423271	0.90118	0.318229	0.532444	NaN
1036	0.0146486	0.737501	0.676667	0.588684	0.20774	0.695858	0.510288	0.49148	NaN	0.869709	0.939247	1.03361	0.416859	0.904705	0.318778	0.528279	NaN
1037	0.0143738	0.739131	0.674525	0.587504	0.20445	0.695377	0.507733	0.492057	NaN	0.871121	0.9418	1.03162	0.415226	0.906804	0.319353	0.540103	NaN
1038	0.01373	0.740212	0.675112	0.586394	0.204312	0.693409	0.506929	0.492742	NaN	0.872294	0.938702	1.02965	0.414295	0.909966	0.319952	0.544268	NaN
1039	0.0128083	0.742533	0.674938	0.58742	0.205163	0.692395	0.513319	0.493501	NaN	0.872428	0.927133	1.02772	0.413957	0.903502	0.32057	0.536475	NaN
1040	0.0117097	0.744799	0.670845	0.590061	0.206164	0.690602	0.515601	0.494307	NaN	0.87507	0.931571	1.02586	0.414983	0.903027	0.32122	0.53278	NaN
1041	0.0105502	0.744847	0.671607	0.591184	0.205853	0.688101	0.513611	0.49512	NaN	0.878221	0.926682	1.0241	0.413458	0.896759	0.321891	0.535333	NaN
1042	0.0093884	0.746052	0.672098	0.589766	0.205681	0.687025	0.510416	0.495922	NaN	0.88095	0.930465	1.02249	0.41281	0.896759	0.322551	0.528279	NaN
1043	0.00825777	0.748694	0.669021	0.592421	0.205669	0.684433	0.514506	0.496691	NaN	0.881296	0.930201	1.02106	0.414254	0.889233	0.323182	0.533318	NaN
1044	0.00711491	0.749029	0.670766	0.593179	0.207591	0.683501	0.517536	0.497418	NaN	0.881449	0.926542	1.01983	0.4164	0.887526	0.323758	0.533788	NaN
1045	0.00587942	0.74829	0.673637	0.593235	0.208373	0.67972	0.516569	0.498101	NaN	0.884841	0.924798	1.01882	0.417048	0.892422	0.324267	0.539834	NaN
1046	0.00447035	0.748256	0.672971	0.591929	0.212929	0.676564	0.520402	0.498759	NaN	0.883909	0.924767	1.018	0.419046	0.886015	0.324721	0.549172	NaN
1047	0.00279547	0.749173	0.675731	0.590454	0.213412	0.673756	0.521954	0.499413	NaN	0.887204	0.926075	1.01731	0.418398	0.881342	0.325151	0.548903	NaN
1048	0.000787975	0.749043	0.676699	0.594528	0.21699	0.670313	0.523707	0.500085	NaN	0.886628	0.915129	1.01667	0.419923	0.880531	0.325592	0.557099	NaN
1049	-0.00153921	0.749146	0.674256	0.594542	0.219015	0.668643	0.523141	0.500802	NaN	0.88681	0.916032	1.01603	0.416859	0.880475	0.326045	0.559114	NaN
1050	-0.00416414	0.750748	0.677381	0.592603	0.220119	0.666389	0.52796	0.501574	NaN	0.887175	0.916935	1.0154	0.415361	0.879719	0.326456	0.571274	NaN
1051	-0.00704833	0.749871	0.679173	0.595244	0.221385	0.668889	0.524492	0.502433	NaN	0.888472	0.919349	1.01484	0.418101	0.874963	0.326752	0.574968	NaN
1052	-0.0101455	0.749782	0.67884	0.595651	0.22349	0.66977	0.526792	0.5034	NaN	0.889404	0.919271	1.0144	0.421678	0.870346	0.326859	0.571139	NaN
1053	-0.0133997	0.750748	0.677492	0.598601	0.225285	0.667393	0.526427	0.504502	NaN	0.890509	0.921528	1.01408	0.425687	0.865198	0.326707	0.577521	NaN
1054	-0.0167152	0.749885	0.676588	0.596733	0.228645	0.666614	0.524985	0.505737	NaN	0.887982	0.921918	1.01385	0.427495	0.860022	0.326225	0.587598	NaN
1055	-0.0200768	0.748667	0.677444	0.603939	0.230992	0.667157	0.523305	0.507068	NaN	0.889798	0.920205	1.01369	0.428791	0.854705	0.325385	0.590218	NaN
1056	-0.0234788	0.750152	0.674747	0.603321	0.229841	0.666256	0.525313	0.508441	NaN	0.889154	0.922338	1.01361	0.430991	0.851236	0.324173	0.592435	NaN
1057	-0.0269438	0.749351	0.673843	0.600062	0.231291	0.666112	0.523214	0.50979	NaN	0.88803	0.920329	1.01364	0.432894	0.849445	0.322612	0.597406	NaN
1058	-0.0304643	0.749043	0.671051	0.602493	0.232153	0.667055	0.524601	0.511041	NaN	0.888395	0.915238	1.01377	0.435216	0.846367	0.320764	0.607214	NaN
1059	-0.0340003	0.747859	0.674605	0.606552	0.234627	0.66684	0.523999	0.512152	NaN	0.888588	0.921015	1.01401	0.436363	0.842842	0.318707	0.604729	NaN
1060	-0.0375078	0.748701	0.675509	0.604656	0.235087	0.666706	0.524364	0.513092	NaN	0.88534	0.922587	1.01436	0.438024	0.844101	0.31648	0.611379	NaN
1061	-0.0409175	0.749974	0.675794	0.605148	0.238987	0.665067	0.526628	0.513874	NaN	0.888069	0.922416	1.01483	0.438644	0.84287	0.314113	0.612051	NaN
1062	-0.0441554	0.74916	0.677301	0.60696	0.239252	0.666573	0.525751	0.514487	NaN	0.890547	0.922182	1.01541	0.438833	0.840883	0.31166	0.61588	NaN
1063	-0.0470974	0.749707	0.678824	0.608154	0.241047	0.665651	0.527175	0.514927	NaN	0.891345	0.931073	1.01614	0.442005	0.840072	0.309142	0.624949	NaN
1064	-0.0495758	0.749762	0.678777	0.607592	0.243141	0.666614	0.528052	0.515192	NaN	0.890634	0.928986	1.017	0.445528	0.842394	0.306597	0.628443	NaN
1065	-0.0514761	0.750378	0.676572	0.607044	0.245384	0.664134	0.527814	0.51525	NaN	0.891479	0.932334	1.01798	0.448039	0.846228	0.304078	0.630592	NaN
1066	-0.0527936	0.752309	0.677888	0.607086	0.245545	0.663397	0.526902	0.515054	NaN	0.893266	0.935619	1.01902	0.447917	0.845864	0.301657	0.630525	NaN
1067	-0.0536009	0.755574	0.679332	0.608182	0.247743	0.661675	0.526737	0.514575	NaN	0.894957	0.934358	1.02008	0.45117	0.844465	0.299411	0.635967	NaN
1068	-0.053978	0.754232	0.678158	0.606932	0.250481	0.663294	0.527851	0.513813	NaN	0.89392	0.934451	1.02115	0.456056	0.840799	0.297421	0.635295	NaN
1069	-0.053938	0.756347	0.676714	0.606988	0.254323	0.662034	0.529914	0.51279	NaN	0.893651	0.937036	1.02227	0.457581	0.841555	0.295768	0.632406	NaN
1070	-0.0534119	0.753732	0.677825	0.608449	0.255888	0.660323	0.532013	0.511556	NaN	0.893641	0.938718	1.02339	0.461631	0.835567	0.294499	0.642416	NaN
1071	-0.0523298	0.752829	0.680537	0.608294	0.259581	0.658806	0.538494	0.510155	NaN	0.894573	0.927678	1.02445	0.464411	0.833525	0.293645	0.646648	NaN
1072	-0.0506964	0.754889	0.67995	0.611076	0.261859	0.660538	0.539553	0.508637	NaN	0.893045	0.923677	1.02536	0.465397	0.828572	0.293184	0.657934	NaN
1073	-0.0485682	0.754424	0.680712	0.610415	0.262032	0.661245	0.539042	0.507031	NaN	0.892065	0.916344	1.02602	0.468555	0.8286	0.293113	0.661494	NaN
1074	-0.0460386	0.754075	0.681426	0.608224	0.262112	0.658714	0.537673	0.505363	NaN	0.89416	0.922213	1.02632	0.472874	0.829719	0.293401	0.666734	NaN
1075	-0.0432187	0.754568	0.682441	0.60835	0.264034	0.659769	0.541014	0.503659	NaN	0.896619	0.924689	1.02625	0.4788	0.827733	0.294036	0.668481	NaN
1076	-0.0401968	0.753212	0.683107	0.606271	0.267658	0.659841	0.54021	0.501939	NaN	0.895995	0.927414	1.0258	0.483578	0.826977	0.294999	0.672512	NaN
1077	-0.0370058	0.751008	0.682028	0.608842	0.26928	0.658499	0.543058	0.500229	NaN	0.89562	0.926246	1.02501	0.484927	0.82916	0.296256	0.672243	NaN
1078	-0.0336733	0.751049	0.685185	0.608027	0.272674	0.658304	0.543332	0.498535	NaN	0.896456	0.925981	1.02398	0.487344	0.824319	0.297738	0.67399	NaN
1079	-0.0302163	0.750015	0.686216	0.605962	0.27601	0.657607	0.541525	0.496856	NaN	0.897417	0.929189	1.02281	0.490421	0.823732	0.299385	0.670429	NaN
1080	-0.0265599	0.752466	0.689547	0.606384	0.279404	0.658212	0.541817	0.4952	NaN	0.897378	0.923864	1.02159	0.493255	0.824096	0.301155	0.654105	NaN
1081	-0.0226584	0.754321	0.689246	0.604347	0.28075	0.657761	0.545468	0.493555	NaN	0.896706	0.917044	1.02041	0.496765	0.81559	0.302986	0.654172	NaN
1082	-0.0185218	0.752747	0.689928	0.604249	0.281486	0.655978	0.545048	0.4919	NaN	0.898742	0.917527	1.01935	0.497332	0.816821	0.304856	0.656187	NaN
1083	-0.014183	0.754876	0.694798	0.60637	0.286146	0.656296	0.545888	0.490257	NaN	0.898253	0.923646	1.01844	0.493863	0.816765	0.30675	0.662972	NaN
1084	-0.00967493	0.754294	0.694084	0.605597	0.290483	0.656603	0.545559	0.488639	NaN	0.89806	0.931073	1.01763	0.494362	0.819143	0.30866	0.66136	NaN
1085	-0.00500391	0.754698	0.695575	0.6088	0.295557	0.65605	0.545286	0.487046	NaN	0.897071	0.926386	1.01684	0.497413	0.814387	0.310622	0.664182	NaN
1086	-0.000236771	0.754828	0.698557	0.61057	0.300619	0.655722	0.549046	0.485509	NaN	0.897167	0.91885	1.016	0.498789	0.8124	0.312678	0.657867	NaN
1087	0.00452489	0.753801	0.699208	0.612354	0.305267	0.656859	0.549083	0.484077	NaN	0.894784	0.923397	1.01511	0.500612	0.80907	0.314792	0.660487	NaN
1088	0.0091604	0.751761	0.698795	0.610331	0.307683	0.657771	0.548061	0.482797	NaN	0.894659	0.933938	1.01413	0.502042	0.809938	0.316928	0.662435	NaN
1089	0.0136028	0.751905	0.705315	0.609376	0.311411	0.661019	0.549886	0.481689	NaN	0.894486	0.931275	1.01301	0.503122	0.805685	0.319064	0.670832	NaN
1090	0.0178269	0.752507	0.703792	0.609839	0.31538	0.663796	0.550763	0.480743	NaN	0.889865	0.934778	1.0117	0.506024	0.803027	0.321211	0.661091	NaN
1091	0.0218846	0.752226	0.706552	0.609404	0.321742	0.665313	0.551255	0.479936	NaN	0.888578	0.937955	1.01015	0.507644	0.79855	0.323342	0.665189	NaN
1092	0.0258025	0.752131	0.712913	0.606623	0.328461	0.667413	0.551821	0.479272	NaN	0.888194	0.94574	1.00837	0.509412	0.79911	0.325407	0.662771	NaN
1093	0.0296314	0.752514	0.713659	0.603883	0.330474	0.668131	0.550598	0.478765	NaN	0.887733	0.945023	1.00638	0.509507	0.795248	0.327357	0.662233	NaN
1094	0.0333971	0.754595	0.714008	0.601734	0.332522	0.669145	0.550507	0.478431	NaN	0.885609	0.947857	1.00423	0.511221	0.790828	0.329108	0.661494	NaN
1095	0.0370654	0.756347	0.715181	0.604024	0.334731	0.672045	0.550452	0.478279	NaN	0.886753	0.950613	1.00197	0.510019	0.791275	0.330565	0.659815	NaN
1096	0.0405645	0.758778	0.717577	0.606777	0.340012	0.67558	0.548444	0.478325	NaN	0.885513	0.950411	0.999685	0.512516	0.796535	0.331671	0.651216	NaN
1097	0.0438781	0.76051	0.722145	0.604459	0.343532	0.676912	0.55204	0.478579	NaN	0.887694	0.955829	0.997405	0.510141	0.79897	0.332406	0.636504	NaN
1098	0.0469428	0.762693	0.725112	0.605457	0.348353	0.678767	0.551803	0.479036	NaN	0.889491	0.952544	0.995156	0.514433	0.795108	0.332759	0.63637	NaN
1099	0.0497286	0.761646	0.726444	0.604656	0.353415	0.680693	0.549521	0.479667	NaN	0.891892	0.94644	0.992963	0.521222	0.796256	0.33276	0.62945	NaN
1100	0.0522661	0.763234	0.728744	0.60158	0.358972	0.680386	0.549941	0.480424	NaN	0.891614	0.946098	0.990845	0.521965	0.798802	0.332451	0.633212	NaN
1101	0.0545993	0.762823	0.729474	0.60179	0.361422	0.682701	0.550708	0.481239	NaN	0.890615	0.950784	0.988854	0.522761	0.796228	0.331872	0.621187	NaN
1102	0.0567754	0.763508	0.734312	0.599908	0.365368	0.687261	0.555564	0.482036	NaN	0.889385	0.947515	0.987039	0.520871	0.799809	0.331072	0.611178	NaN
1103	0.0588559	0.765445	0.737262	0.601355	0.370235	0.690561	0.557006	0.482775	NaN	0.893055	0.950302	0.985394	0.523369	0.802159	0.33011	0.609162	NaN
1104	0.0609395	0.767383	0.739166	0.597056	0.373986	0.69345	0.554596	0.483436	NaN	0.893833	0.950597	0.983882	0.52461	0.802635	0.329043	0.596667	NaN
1105	0.0630294	0.76956	0.742989	0.596382	0.377702	0.69551	0.556166	0.484007	NaN	0.894544	0.946985	0.982485	0.52349	0.80132	0.327918	0.590016	NaN
1106	0.0651257	0.772045	0.745336	0.596607	0.382833	0.697221	0.555929	0.48448	NaN	0.895121	0.947577	0.98121	0.522572	0.802019	0.326741	0.589412	NaN
1107	0.0672603	0.772072	0.747161	0.596972	0.385778	0.697856	0.562246	0.484845	NaN	0.896389	0.951936	0.980077	0.526095	0.799473	0.325542	0.578932	NaN
1108	0.0694813	0.775365	0.74751	0.593544	0.387722	0.702959	0.562355	0.48509	NaN	0.896331	0.947094	0.979076	0.527121	0.800509	0.324386	0.567915	NaN
1109	0.0718641	0.775851	0.748001	0.592954	0.392451	0.70381	0.562227	0.485213	NaN	0.897311	0.943544	0.978219	0.529024	0.79841	0.323347	0.551322	NaN
1110	0.0744156	0.776652	0.751872	0.591999	0.394936	0.707734	0.560493	0.485216	NaN	0.897157	0.947297	0.97755	0.530927	0.79841	0.322475	0.54111	NaN
1111	0.0770653	0.777932	0.75579	0.593306	0.398664	0.708779	0.563104	0.485135	NaN	0.895985	0.953462	0.977095	0.530023	0.800313	0.321792	0.522166	NaN
1112	0.0796517	0.779725	0.758503	0.589541	0.4046	0.710798	0.565459	0.485013	NaN	0.895716	0.953851	0.976866	0.53167	0.792674	0.321323	0.518203	NaN
1113	0.0819663	0.781841	0.762278	0.593432	0.406982	0.712529	0.563432	0.484877	NaN	0.896321	0.957121	0.976852	0.529091	0.79231	0.321083	0.51612	NaN
1114	0.0838695	0.781978	0.762214	0.592041	0.412044	0.717356	0.560657	0.484772	NaN	0.894611	0.954801	0.977021	0.530752	0.785483	0.321111	0.516456	NaN
1115	0.0853194	0.782998	0.764832	0.592182	0.417474	0.720573	0.560055	0.484752	NaN	0.894852	0.960842	0.977325	0.531535	0.780167	0.321421	0.518203	NaN
1116	0.0863183	0.781115	0.76637	0.590693	0.422133	0.724887	0.560858	0.484853	NaN	0.893007	0.96215	0.977725	0.53279	0.781119	0.321979	0.514709	NaN
1117	0.086835	0.782813	0.770526	0.595174	0.42509	0.725573	0.561972	0.485091	NaN	0.894093	0.961278	0.978193	0.530198	0.783553	0.322739	0.504834	NaN
1118	0.0868165	0.782792	0.774762	0.594022	0.428921	0.726731	0.559398	0.485467	NaN	0.894534	0.967911	0.978725	0.533006	0.780895	0.323673	0.511082	NaN
1119	0.0862618	0.785743	0.779187	0.591409	0.430417	0.727797	0.55571	0.485975	NaN	0.893939	0.967304	0.979352	0.535948	0.781035	0.324754	0.505237	NaN
1120	0.0852333	0.787434	0.780917	0.59235	0.434927	0.727653	0.554341	0.486615	NaN	0.893065	0.975276	0.980063	0.535584	0.775215	0.325963	0.495966	NaN
1121	0.083847	0.788399	0.782693	0.58919	0.439494	0.728914	0.553903	0.487381	NaN	0.894938	0.977362	0.980838	0.538621	0.775187	0.327301	0.48327	NaN
1122	0.0821375	0.79111	0.788404	0.59332	0.445431	0.731383	0.556422	0.488268	NaN	0.895313	0.982656	0.981658	0.53773	0.773928	0.328728	0.490122	NaN
1123	0.0801179	0.793246	0.789578	0.596944	0.451195	0.736168	0.557152	0.489271	NaN	0.895697	0.978654	0.98254	0.539053	0.773032	0.330201	0.483404	NaN
1124	0.0778185	0.793293	0.790355	0.598419	0.455141	0.737541	0.559124	0.490371	NaN	0.896562	0.981301	0.98348	0.53584	0.7786	0.331678	0.47326	NaN
1125	0.0752216	0.795155	0.79386	0.597337	0.458454	0.741374	0.557134	0.491529	NaN	0.899578	0.979028	0.984458	0.535773	0.779999	0.333154	0.466744	NaN
1126	0.072337	0.796251	0.798159	0.596522	0.459536	0.74289	0.55613	0.4927	NaN	0.89929	0.977097	0.985404	0.536286	0.780503	0.334649	0.464124	NaN
1127	0.0692136	0.794711	0.798381	0.596494	0.461147	0.743023	0.557426	0.493835	NaN	0.899492	0.973096	0.9863	0.539444	0.780839	0.336197	0.464594	NaN
1128	0.0659029	0.795614	0.803077	0.595286	0.463896	0.747829	0.561205	0.494899	NaN	0.899415	0.978717	0.987162	0.54155	0.778796	0.337795	0.460496	NaN
1129	0.0624181	0.797031	0.802252	0.594457	0.466508	0.749407	0.562447	0.495875	NaN	0.898214	0.983792	0.988009	0.541523	0.773592	0.339437	0.469095	NaN
1130	0.0588229	0.79723	0.809438	0.59627	0.471812	0.750422	0.561972	0.496761	NaN	0.897061	0.992309	0.98883	0.542157	0.771158	0.341129	0.461705	NaN
1131	0.0552277	0.797983	0.810183	0.595258	0.474435	0.753567	0.560657	0.497557	NaN	0.894986	0.989693	0.989604	0.547826	0.767912	0.342827	0.457607	NaN
1132	0.0516808	0.799016	0.81142	0.594907	0.474492	0.756334	0.560548	0.498248	NaN	0.897532	0.989569	0.990333	0.555614	0.764107	0.344492	0.451427	NaN
1133	0.0481673	0.80157	0.812341	0.594879	0.475677	0.762062	0.560347	0.498828	NaN	0.897868	0.990519	0.991092	0.559272	0.759042	0.346074	0.46016	NaN
1134	0.0446724	0.802035	0.815719	0.590552	0.47486	0.764285	0.560457	0.499306	NaN	0.896062	0.997992	0.991912	0.564658	0.756468	0.347541	0.462108	NaN
1135	0.0412208	0.802734	0.819764	0.589836	0.47868	0.766007	0.556659	0.499679	NaN	0.894832	1.00157	0.992779	0.566399	0.752467	0.348889	0.458615	NaN
1136	0.0378267	0.803172	0.823714	0.586492	0.483052	0.767636	0.558521	0.499984	NaN	0.893305	0.999798	0.993667	0.567276	0.744745	0.350135	0.452032	NaN
1137	0.0344681	0.80376	0.82668	0.587658	0.487861	0.768691	0.559252	0.500259	NaN	0.895121	1.00176	0.994627	0.569233	0.743346	0.351257	0.44827	NaN
1138	0.0310809	0.805136	0.827537	0.585706	0.492302	0.767451	0.560767	0.500545	NaN	0.895034	1.00184	0.995707	0.571339	0.74287	0.35219	0.449076	NaN
1139	0.0276466	0.806355	0.835405	0.584498	0.495995	0.768732	0.558448	0.500872	NaN	0.896917	1.00427	0.996924	0.575442	0.742814	0.352867	0.448135	NaN
1140	0.0241796	0.805931	0.836357	0.585383	0.497099	0.768978	0.561205	0.501221	NaN	0.898012	1.00269	0.998293	0.578681	0.738281	0.35323	0.446859	NaN
1141	0.0207249	0.805308	0.8355	0.583655	0.496512	0.768825	0.562392	0.501551	NaN	0.899694	1.00257	0.999772	0.580598	0.735539	0.35322	0.455995	NaN
1142	0.0173681	0.806067	0.836579	0.581014	0.497732	0.769911	0.562903	0.501823	NaN	0.899569	1.00489	1.00131	0.582987	0.733721	0.352818	0.452233	NaN
1143	0.0141683	0.806554	0.837102	0.581365	0.503519	0.77322	0.562227	0.502005	NaN	0.900443	1.00148	1.00289	0.583433	0.737022	0.352055	0.450016	NaN
1144	0.0111468	0.807751	0.839799	0.579665	0.505245	0.773436	0.561023	0.502064	NaN	0.901654	1.00039	1.0045	0.586537	0.731566	0.350999	0.450755	NaN
1145	0.00831327	0.806273	0.838403	0.576547	0.508316	0.772565	0.563651	0.501951	NaN	0.90369	1.00413	1.00612	0.587104	0.723508	0.349716	0.452838	NaN
1146	0.00567388	0.807293	0.840576	0.574299	0.508685	0.77154	0.562501	0.501608	NaN	0.902345	1.00483	1.00775	0.592962	0.71878	0.34828	0.450151	NaN
1147	0.00325153	0.806232	0.840925	0.5717	0.51148	0.772052	0.566189	0.501007	NaN	0.904199	1.00104	1.00942	0.595364	0.713827	0.346769	0.450352	NaN
1148	0.00105326	0.806369	0.844605	0.572009	0.51423	0.772196	0.567905	0.500152	NaN	0.904113	1.01258	1.01112	0.594231	0.709658	0.345237	0.453106	NaN
1149	-0.000908976	0.805349	0.840354	0.572375	0.515611	0.769439	0.570005	0.499071	NaN	0.903556	1.01057	1.0129	0.595567	0.705573	0.343724	0.455995	NaN
1150	-0.0026149	0.806889	0.84432	0.572164	0.520316	0.765013	0.571009	0.497828	NaN	0.901951	1.00984	1.01484	0.594933	0.704342	0.34226	0.45922	NaN
1151	-0.00408017	0.806978	0.846429	0.569692	0.522698	0.765576	0.571757	0.49649	NaN	0.90247	1.01473	1.01696	0.598226	0.697851	0.340841	0.464392	NaN
1152	-0.00529124	0.806355	0.846096	0.571574	0.522249	0.762789	0.571976	0.495126	NaN	0.900155	1.00839	1.01929	0.595904	0.697963	0.339504	0.45922	NaN
1153	-0.00619826	0.806745	0.844938	0.572262	0.525275	0.762328	0.57634	0.493809	NaN	0.897772	1.0052	1.02184	0.598091	0.700229	0.338316	0.46587	NaN
1154	-0.00670425	0.805958	0.846096	0.57208	0.526299	0.764193	0.576942	0.492606	NaN	0.897666	1.00263	1.02459	0.601465	0.691695	0.337366	0.465467	NaN
1155	-0.00678657	0.80615	0.849491	0.572052	0.5286	0.764839	0.578439	0.491547	NaN	0.8971	1.00023	1.02752	0.602991	0.687302	0.33672	0.464796	NaN
1156	-0.00647639	0.806642	0.855566	0.568736	0.530797	0.762195	0.572816	0.490642	NaN	0.895543	1.00142	1.03061	0.599981	0.688086	0.336412	0.460362	NaN
1157	-0.00588177	0.804822	0.858691	0.570352	0.534582	0.759152	0.572707	0.489908	NaN	0.893266	1.00581	1.03384	0.602181	0.686855	0.33645	0.462646	NaN
1158	-0.00509753	0.803507	0.86115	0.573484	0.535123	0.759726	0.572159	0.489359	NaN	0.892075	1.00715	1.03719	0.601087	0.686463	0.336839	0.464258	NaN
1159	-0.00410728	0.802987	0.863339	0.571574	0.537688	0.755002	0.574441	0.488983	NaN	0.891864	1.00494	1.04058	0.60133	0.684588	0.33752	0.458615	NaN
1160	-0.00281453	0.802624	0.863783	0.568989	0.540875	0.753557	0.575299	0.488741	NaN	0.892354	1.00442	1.04399	0.606068	0.679888	0.338394	0.458346	NaN
1161	-0.00113348	0.802323	0.865734	0.57215	0.540254	0.754059	0.572487	0.488588	NaN	0.891614	0.998817	1.04741	0.604961	0.679216	0.339373	0.460227	NaN
1162	0.00098982	0.800529	0.866131	0.566924	0.543671	0.752389	0.576157	0.488501	NaN	0.89121	1.00016	1.0508	0.608309	0.673172	0.3404	0.460295	NaN
1163	0.00350245	0.80044	0.868304	0.566081	0.544039	0.752625	0.58021	0.488455	NaN	0.891133	1.00126	1.05416	0.60866	0.666765	0.341427	0.462982	NaN
1164	0.0062867	0.800208	0.869066	0.564269	0.54588	0.753864	0.583131	0.488413	NaN	0.888732	0.997183	1.05744	0.610603	0.663687	0.342465	0.469229	NaN
1165	0.00922408	0.800995	0.872016	0.56285	0.546432	0.754448	0.582729	0.488378	NaN	0.889443	0.996482	1.06055	0.611427	0.663631	0.343565	0.4654	NaN
1166	0.0122073	0.799687	0.873983	0.561333	0.546006	0.754653	0.582236	0.488347	NaN	0.888789	0.997214	1.06346	0.615489	0.658651	0.344784	0.475746	NaN
1167	0.0150994	0.799879	0.873602	0.561951	0.548998	0.755084	0.583624	0.488311	NaN	0.887492	0.983138	1.06615	0.617338	0.659798	0.346147	0.472521	NaN
1168	0.0178465	0.798886	0.874681	0.562289	0.550194	0.756037	0.586198	0.488257	NaN	0.885725	0.98401	1.06866	0.617284	0.660022	0.347662	0.469095	NaN
1169	0.0204481	0.798838	0.875395	0.559451	0.550355	0.75867	0.585541	0.488173	NaN	0.883342	0.97923	1.07105	0.620038	0.665534	0.349332	0.467953	NaN
1170	0.0229379	0.798044	0.877727	0.561488	0.552081	0.756365	0.581999	0.488055	NaN	0.881084	0.977518	NaN	0.621253	0.664275	0.351155	0.476686	NaN
1171	0.0253723	0.798092	0.879916	0.561446	0.553577	0.754776	0.581743	0.487893	NaN	0.879595	0.974964	NaN	0.624735	0.665562	0.353165	0.466072	NaN
1172	0.0277739	0.797606	0.885436	0.563103	0.553669	0.753096	0.581944	0.487671	NaN	0.875752	0.976957	NaN	0.624627	0.663324	0.355402	0.475746	NaN
1173	0.0301336	0.796039	0.88956	0.565688	0.558156	0.75326	0.57937	0.487383	NaN	0.872899	0.970963	NaN	0.626355	0.662764	0.357869	0.484613	NaN
1174	0.0323899	0.794827	0.890718	0.570366	0.560445	0.751016	0.582364	0.487037	NaN	0.86993	0.974015	NaN	0.628231	0.663072	0.360544	0.479709	NaN
1175	0.0344412	0.7956	0.892304	0.571616	0.562712	0.751374	0.580758	0.486656	NaN	0.867086	0.978981	NaN	0.630742	0.65977	0.363393	0.47944	NaN
1176	0.0362025	0.797996	0.896857	0.574735	0.565438	0.751067	0.579443	0.486263	NaN	0.863916	0.97702	NaN	0.631551	0.656413	0.366397	0.474671	NaN
1177	0.037596	0.797736	0.898047	0.579918	0.564759	0.750473	0.575518	0.48587	NaN	0.861264	0.970683	NaN	0.631511	0.656916	0.369538	0.48636	NaN
1178	0.0385361	0.795025	0.905296	0.584807	0.566497	0.74995	0.575025	0.485481	NaN	0.86137	0.968939	NaN	0.633751	0.661869	0.372781	0.480583	NaN
1179	0.0389427	0.793239	0.905661	0.586928	0.566945	0.748649	0.573327	0.485118	NaN	0.860813	0.96215	NaN	0.637301	0.665338	0.376064	0.492406	NaN
1180	0.0387417	0.794108	0.911641	0.594331	0.568372	0.747471	0.577563	0.484792	NaN	0.857239	0.959192	NaN	0.635601	0.664079	0.379299	0.497579	NaN
1181	0.0379229	0.792691	0.913957	0.596466	0.569787	0.746138	0.574916	0.484515	NaN	0.854539	0.954723	NaN	0.636289	0.660386	0.382393	0.500333	NaN
1182	0.0365764	0.790802	0.920984	0.598939	0.570454	0.741999	0.575628	0.484296	NaN	0.853098	0.947499	NaN	0.63799	0.662652	0.385245	0.486024	NaN
1183	0.0347708	0.790199	0.922555	0.600751	0.572893	0.74203	0.575646	0.484131	NaN	0.854136	0.940851	NaN	0.638179	0.666038	0.387763	0.47279	NaN
1184	0.0325768	0.789925	0.925949	0.604206	0.5721	0.740564	0.575244	0.484009	NaN	0.853732	0.937737	NaN	0.639515	0.669535	0.389896	0.467416	NaN
1185	0.0301118	0.790685	0.928535	0.608449	0.570926	0.738484	0.57351	0.483895	NaN	0.854923	0.942345	NaN	0.643915	0.678209	0.391626	0.464392	NaN
1186	0.0274906	0.791972	0.927805	0.610261	0.570443	0.739283	0.571356	0.483778	NaN	0.849159	0.933891	NaN	0.645049	0.67418	0.392954	0.472454	NaN
1187	0.0247024	0.790459	0.930597	0.616905	0.568878	0.73871	0.567357	0.48369	NaN	0.848832	0.926604	NaN	0.645035	0.670067	0.393907	0.466072	NaN
1188	0.0216822	0.787892	0.931152	0.621415	0.569453	0.73788	0.572542	0.483661	NaN	0.847074	0.9269	NaN	0.643389	0.670738	0.394539	0.477089	NaN
1189	0.0184868	0.787509	0.938354	0.626725	0.570707	0.738402	0.57424	0.483726	NaN	0.844711	0.919162	NaN	0.644266	0.670011	0.394937	0.478366	NaN
1190	0.0152073	0.786058	0.942557	0.632554	0.57088	0.740206	0.574167	0.483889	NaN	0.842962	0.919053	NaN	0.64428	0.669311	0.395159	0.475141	NaN
1191	0.0118608	0.787098	0.946222	0.635884	0.572755	0.740093	0.575646	0.484122	NaN	0.841569	0.91857	NaN	0.646925	0.671018	0.395226	0.486226	NaN
1192	0.0085234	0.787167	0.951187	0.637949	0.570167	0.73915	0.572725	0.484403	NaN	0.838774	0.920034	NaN	0.647735	0.663324	0.395133	0.486158	NaN
1193	0.00523765	0.786886	0.955628	0.642809	0.570822	0.7408	0.568489	0.484724	NaN	0.835132	0.915549	NaN	0.649679	0.665254	0.394879	0.486427	NaN
1194	0.00199577	0.787379	0.959102	0.648863	0.569108	0.739478	0.57068	0.485103	NaN	0.832183	0.912467	NaN	0.651906	0.662092	0.394473	0.492943	NaN
1195	-0.00117853	0.78501	0.959737	0.655016	0.572238	0.738638	0.573492	0.485556	NaN	0.82932	0.908761	NaN	0.652702	0.663156	0.393917	0.502751	NaN
1196	-0.00420538	0.785688	0.966716	0.658233	0.57302	0.740236	0.571721	0.486063	NaN	0.825775	0.907749	NaN	0.654092	0.665926	0.393224	0.495496	NaN
1197	-0.0070239	0.787742	0.967034	0.662616	0.569925	0.743546	0.572561	0.486584	NaN	0.821845	0.900089	NaN	0.655388	0.664415	0.392415	0.495362	NaN
1198	-0.00958523	0.787557	0.973981	0.663656	0.571501	0.747317	0.569165	0.487083	NaN	0.821183	0.893736	NaN	0.656076	0.668108	0.391501	0.492876	NaN
1199	-0.0118733	0.787844	0.977757	0.665355	0.570627	0.751026	0.567686	0.487542	NaN	0.821961	0.888676	NaN	0.658007	0.667241	0.390468	0.493414	NaN
1200	-0.0138867	0.787447	0.979169	0.669527	0.569937	0.750268	0.562045	0.487968	NaN	0.821327	0.884192	NaN	0.656724	0.675607	0.389303	0.49113	NaN
1201	-0.0155999	0.788734	0.981247	0.67103	0.571018	0.753455	0.56115	0.488367	NaN	0.819693	0.885655	1.07133	0.659559	0.670486	0.38798	0.489181	NaN
1202	-0.0169686	0.787023	0.982357	0.673784	0.567923	0.753096	0.559215	0.48873	NaN	0.817196	0.889688	1.0684	0.658223	0.669563	0.386497	0.484412	NaN
1203	-0.0179371	0.787215	0.983975	0.6745	0.568245	0.751764	0.558686	0.489056	NaN	0.815649	0.883569	1.06529	0.659032	0.672893	0.384835	0.490659	NaN
1204	-0.0184511	0.787865	0.985847	0.678729	0.567659	0.75078	0.560128	0.489345	NaN	0.814035	0.885064	1.06197	0.659896	0.675635	0.383005	0.485554	NaN
1205	-0.0184953	0.787639	0.988496	0.684628	0.569799	0.753588	0.559106	0.489581	NaN	0.813814	0.882619	1.05843	0.663095	0.676698	0.381067	0.495026	NaN
1206	-0.0180396	0.788036	0.992081	0.686328	0.568234	0.753055	0.562282	0.489742	NaN	0.813122	0.88265	1.05468	0.664242	0.673116	0.379084	0.502684	NaN
1207	-0.0170942	0.787906	0.995793	0.686581	0.568533	0.756692	0.564217	0.48984	NaN	0.811575	0.882884	1.05075	0.668508	0.672501	0.377112	0.508663	NaN
1208	-0.0156747	0.788549	0.998648	0.690262	0.567613	0.760207	0.564692	0.489935	NaN	0.807194	0.88156	1.04671	0.669034	0.679048	0.37521	0.513366	NaN
1209	-0.0137887	0.789227	1.00333	0.693085	0.567636	0.759418	0.564783	0.490059	NaN	0.803505	0.875472	1.04263	0.668346	0.684308	0.37343	0.528346	NaN
1210	-0.0114069	0.790014	1.00445	0.694546	0.568924	0.758957	0.56566	0.490217	NaN	0.802371	0.87759	1.03863	0.668008	0.688449	0.371793	0.534191	NaN
1211	-0.00855658	0.791329	1.00994	0.698831	0.56759	0.762133	0.560895	0.490407	NaN	0.802304	0.875706	1.03476	0.668413	0.696004	0.370287	0.5397	NaN
1212	-0.00528876	0.791438	1.01545	0.701542	0.569028	0.763947	0.560475	0.490618	NaN	0.801843	0.87717	1.0311	0.670289	0.701516	0.368909	0.531974	NaN
1213	-0.00166771	0.790631	1.01955	0.706346	0.56889	0.764798	0.562045	0.490832	NaN	0.802064	0.87826	1.02765	0.67141	0.703223	0.367659	0.520554	NaN
1214	0.00223639	0.790624	1.0203	0.710139	0.566911	0.762799	0.567284	0.491012	NaN	0.799384	0.87418	1.02444	0.669223	0.705713	0.366567	0.525391	NaN
1215	0.00626993	0.79213	1.02416	0.709745	0.570167	0.76449	0.566572	0.491134	NaN	0.798846	0.872561	1.02144	0.666861	0.706468	0.365672	0.515179	NaN
1216	0.0102337	0.791651	1.0296	0.712077	0.570961	0.766601	0.56524	0.491187	NaN	0.798039	0.872032	1.01866	0.665943	0.705853	0.365026	0.509201	NaN
1217	0.013851	0.792664	1.03242	0.712358	0.575148	0.766847	0.568416	0.491167	NaN	0.79726	0.868793	1.01612	0.665525	0.70756	0.364665	0.524853	NaN
1218	0.0168918	0.791342	1.03681	0.715364	0.576241	0.768087	0.565221	0.49107	NaN	0.798202	0.86817	1.01381	0.663622	0.709966	0.364584	0.527876	NaN
1219	0.0191975	0.791178	1.04005	0.714662	0.575988	0.768333	0.568453	0.490886	NaN	0.79728	0.869245	1.01171	0.660855	0.710078	0.364755	0.529959	NaN
1220	0.020676	0.789871	1.04382	0.714339	0.574861	0.7678	0.569366	0.490608	NaN	0.79605	0.871284	1.00981	0.661287	0.704258	0.365126	0.539767	NaN
1221	0.0213191	0.790199	1.04516	0.714564	0.575493	0.76989	0.573638	0.49025	NaN	0.796328	0.865041	1.00812	0.660031	0.707112	0.365645	0.536005	NaN
1222	0.0211528	0.792068	1.04831	0.714072	0.572755	0.771243	0.571757	0.489855	NaN	0.795281	0.864044	1.00669	0.661462	0.710246	0.366243	0.539364	NaN
1223	0.0203011	0.792499	1.05237	0.712794	0.571214	0.773538	0.571976	0.489466	NaN	0.794167	0.858439	1.00561	0.661637	0.711924	0.366841	0.546821	NaN
1224	0.0189317	0.793999	1.05721	0.714901	0.573802	0.772185	0.57581	0.48911	NaN	0.794532	0.8519	1.00491	0.661044	0.713295	0.367364	0.539498	NaN
1225	0.017266	0.792821	NaN	0.71285	0.573089	0.773589	0.578968	0.488817	NaN	0.793859	0.849222	1.00458	0.660976	0.719507	0.367773	0.539095	NaN
1226	0.0155308	0.792773	NaN	0.708832	0.575562	0.772011	0.582693	0.488596	NaN	0.793254	0.84796	1.00459	0.662717	0.720346	0.368063	0.536542	NaN
1227	0.0138981	0.793951	NaN	0.707301	0.57623	0.772431	0.582839	0.48846	NaN	0.792726	0.851931	1.00494	0.661003	0.712848	0.368278	0.538423	NaN
1228	0.01247	0.795642	NaN	0.705124	0.578151	0.775054	0.586125	0.488405	NaN	0.791467	0.857193	1.00561	0.659059	0.715086	0.368501	0.52922	NaN
1229	0.0113342	0.79636	NaN	0.702455	0.582281	0.776438	0.584993	0.488448	NaN	0.792207	0.858766	1.00658	0.657426	0.721773	0.368824	0.528884	NaN
1230	0.0105439	0.797387	NaN	0.700488	0.582753	0.778436	0.585267	0.488603	NaN	0.79043	0.859311	1.0078	0.653188	0.72418	0.369278	0.527204	NaN
1231	0.0101061	0.798476	NaN	0.697875	0.584065	0.781561	0.583295	0.488849	NaN	0.787778	0.866925	1.0092	0.650907	0.725299	0.369892	0.529421	NaN
1232	0.0100309	0.800262	NaN	0.698915	0.58663	0.784297	0.582109	0.489155	NaN	0.785443	0.869649	1.01077	0.647317	0.722221	0.370684	0.530765	NaN
1233	0.0102936	0.799763	NaN	0.697103	0.586504	0.785311	0.584902	0.489521	NaN	0.783618	0.86722	1.01252	0.646331	0.723872	0.371667	0.54111	NaN
1234	0.0108353	0.79864	NaN	0.695909	0.58961	0.786971	0.588991	0.489952	NaN	0.783589	0.859155	1.01443	0.644604	0.720011	0.372861	0.543529	NaN
1235	0.0116104	0.798222	NaN	0.698507	0.590323	0.786889	0.589155	0.490415	NaN	0.78527	0.861304	1.01642	0.64594	0.724907	0.374268	0.533855	NaN
1236	0.0126051	0.798551	NaN	0.693675	0.592889	0.788283	0.592058	0.490866	NaN	0.78333	0.869525	1.01846	0.643227	0.723424	0.375872	0.538155	NaN
1237	0.0137157	0.799687	NaN	0.692017	0.593176	0.790588	0.588845	0.491283	NaN	0.782167	0.862767	1.02042	0.644185	0.721941	0.37762	0.532982	NaN
1238	0.0147797	0.800297	NaN	0.688211	0.595017	0.791234	0.583879	0.491655	NaN	0.780563	0.866847	1.02217	0.64185	0.726558	0.379437	0.534594	NaN
1239	0.0156966	0.799941	NaN	0.684923	0.598008	0.793253	0.581159	0.491994	NaN	0.779333	0.861569	1.02362	0.643726	0.72902	0.381269	0.534728	NaN
1240	0.0164278	0.799742	NaN	0.687607	0.601471	0.79607	0.581196	0.492307	NaN	0.777219	0.859264	1.02475	0.641162	0.730111	0.383072	0.527137	NaN
1241	0.0169637	0.798387	NaN	0.689082	0.606108	0.798898	0.586618	0.492588	NaN	0.777709	0.861257	1.02553	0.641	0.734672	0.384791	0.533519	NaN
1242	0.0173817	0.798476	NaN	0.686806	0.606695	0.799021	0.593099	0.492838	NaN	0.778199	0.860448	1.02596	0.639798	0.73982	0.386336	0.533654	NaN
1243	0.0177939	0.795224	NaN	0.685429	0.609916	0.804954	0.591419	0.493062	NaN	0.776826	0.860712	1.02603	0.638732	0.741863	0.387626	0.5397	NaN
1244	0.0182717	0.798017	NaN	0.683125	0.611883	0.81183	0.588973	0.493297	NaN	0.777181	0.855901	1.02576	0.640095	0.745724	0.388614	0.537013	NaN
1245	0.0188776	0.796531	NaN	0.68262	0.611906	0.81185	0.586837	0.493564	NaN	0.776201	0.852569	1.02519	0.635155	0.752607	0.389265	0.548433	NaN
1246	0.0197098	0.796312	NaN	0.679571	0.615047	0.811338	0.58366	0.493861	NaN	0.776489	0.848334	1.02436	0.636303	0.755209	0.38957	0.54803	NaN
1247	0.0208837	0.796853	NaN	0.682226	0.615841	0.812875	0.585723	0.494179	NaN	0.774645	0.852398	1.02326	0.637895	0.756776	0.389581	0.547492	NaN
1248	0.022547	0.794971	NaN	0.681369	0.617187	0.813234	0.5866	0.494492	NaN	0.774731	0.853581	1.02186	0.637558	0.761337	0.389388	0.543663	NaN
1249	0.0248009	0.795169	NaN	0.679052	0.618683	0.815375	0.59089	0.494754	NaN	0.774798	0.854531	1.02013	0.638233	0.755741	0.389077	0.54232	NaN
1250	0.0276258	0.795012	NaN	0.678658	0.618384	0.81683	0.591237	0.494936	NaN	0.774818	0.856353	1.01808	0.638341	0.756496	0.388696	0.55018	NaN
1251	0.0310099	0.797161	NaN	0.676579	0.622249	0.821216	0.59246	0.495045	NaN	0.774299	0.855932	1.01581	0.63718	0.758735	0.388258	0.560995	NaN
1252	0.034892	0.797175	NaN	0.67863	0.62409	0.82306	0.593829	0.495085	NaN	0.77402	0.861397	1.01343	0.635385	0.763016	0.387761	0.557838	NaN
1253	0.0391394	0.796175	NaN	0.678911	0.626011	0.826728	0.586837	0.495081	NaN	0.774145	0.857256	1.01099	0.632969	0.763379	0.387182	0.560391	NaN
1254	0.0435943	0.796429	NaN	0.675708	0.625333	0.830479	0.590452	0.495059	NaN	0.772195	0.857707	1.00853	0.634089	0.766177	0.386534	0.557435	NaN
1255	0.0481167	0.796401	NaN	0.674388	0.629912	0.833942	0.591657	0.495023	NaN	0.772646	0.854251	1.00606	0.632132	0.771298	0.385864	0.55374	NaN
1256	0.0525753	0.796689	NaN	0.673095	0.632051	0.835069	0.591857	0.494951	NaN	0.771426	0.853052	1.00358	0.627165	0.769451	0.385201	0.551187	NaN
1257	0.0568985	0.796518	NaN	0.673124	0.633927	0.837313	0.588553	0.494852	NaN	0.77353	0.856119	1.00107	0.627246	0.766737	0.384556	0.551993	NaN
1258	0.0611349	0.796709	NaN	0.671592	0.638126	0.8426	0.588973	0.494769	NaN	0.774587	0.8616	0.998533	0.627786	0.765002	0.383942	0.545813	NaN
1259	0.0653456	0.794245	NaN	0.671705	0.643108	0.848441	0.587239	0.494731	NaN	0.774894	0.860743	0.995969	0.628919	0.759574	0.383378	0.54494	NaN
1260	0.0695831	0.79493	NaN	0.675469	0.645765	0.848871	0.588699	0.494745	NaN	0.772281	0.858735	0.993406	0.627624	0.757224	0.382898	0.531907	NaN
1261	0.0738814	0.795498	NaN	0.675399	0.645938	0.849886	0.584829	0.494815	NaN	0.770946	0.849175	0.990879	0.629702	0.755405	0.382483	0.535064	NaN
1262	0.0781769	0.794163	NaN	0.676088	0.64863	0.852284	0.583386	0.494955	NaN	0.768602	0.846917	0.98845	0.627637	0.759798	0.382063	0.536475	NaN
1263	0.0823272	0.793191	NaN	0.676256	0.651506	0.858309	0.582419	0.495164	NaN	0.768342	0.84466	0.986178	0.629972	0.759518	0.381527	0.527137	NaN
1264	0.0862293	0.794231	NaN	0.680077	0.653347	0.860255	0.585541	0.495422	NaN	0.767093	0.844955	0.984072	0.630215	0.762008	0.380766	0.527272	NaN
1265	0.0898077	0.792965	NaN	0.68033	0.651989	0.862069	0.582017	0.495705	NaN	0.765969	0.846497	0.982139	0.62707	0.760917	0.379678	0.526398	NaN
1266	0.0930206	0.792376	NaN	0.681398	0.65161	0.865655	0.577928	0.496011	NaN	0.765768	0.847073	0.98042	0.625113	0.75921	0.37821	0.521629	NaN
1267	0.0958626	0.792629	NaN	0.685415	0.653853	0.868084	0.58147	0.496372	NaN	0.764855	0.844037	0.978981	0.625316	0.757336	0.376364	0.519882	NaN
1268	0.0984072	0.793074	NaN	0.684614	0.657627	0.871988	0.573966	0.496814	NaN	0.763577	0.842745	0.977864	0.62676	0.760078	0.374171	0.510544	NaN
1269	0.100754	0.792835	NaN	0.685513	0.661067	0.874457	0.569658	0.497333	NaN	0.765566	0.842527	0.977068	0.625073	0.763631	0.371704	0.498385	NaN
1270	0.10291	0.790035	NaN	0.684516	0.664104	0.878023	0.568489	0.497901	NaN	0.765306	0.841857	0.976531	0.626071	0.761365	0.369079	0.500938	NaN
1271	0.104854	0.788679	NaN	0.682353	0.665818	0.877716	0.572104	0.498505	NaN	0.764961	0.843928	0.976189	0.623898	0.754538	0.366452	0.511216	NaN
1272	0.106544	0.788707	NaN	0.68151	0.670972	0.880349	0.570151	0.499141	NaN	0.764692	0.840253	0.975981	0.624114	0.749893	0.363958	0.506043	NaN
1273	0.107928	0.786954	NaN	0.677577	0.671651	0.883894	0.565568	0.499816	NaN	0.76425	0.842916	0.975885	0.624627	0.749641	0.361668	0.513702	NaN
1274	0.108909	0.789152	NaN	0.676664	0.674976	0.885841	0.565696	0.500525	NaN	0.765057	0.852413	0.975882	0.622373	0.747123	0.359572	0.514105	NaN
1275	0.109383	0.79011	NaN	0.677239	0.677001	0.889469	0.56471	0.50125	NaN	0.766017	0.856757	0.975948	0.62263	0.745276	0.357618	0.516859	NaN
1276	0.109295	0.78907	NaN	0.678995	0.679267	0.89159	0.560055	0.501989	NaN	0.765172	0.850156	0.976065	0.622508	0.747599	0.355753	0.527272	NaN
1277	0.108648	0.78846	NaN	0.68092	0.680613	0.891764	0.558941	0.50275	NaN	0.76791	0.844644	0.976231	0.620065	0.745164	0.353962	0.528817	NaN
1278	0.107437	0.787564	NaN	0.682395	0.680809	0.894213	0.555308	0.503549	NaN	0.765816	0.849798	0.976459	0.620362	0.7401	0.352262	0.524047	NaN
1279	0.105723	0.786639	NaN	0.685359	0.684571	0.896457	0.554724	0.50443	NaN	0.766488	0.850249	0.976762	0.621914	0.74038	0.350678	0.514844	NaN
1280	0.103654	0.78718	NaN	0.686384	0.690082	0.895125	0.554925	0.505447	NaN	0.767151	0.8455	0.977137	0.619836	0.739401	0.349214	0.520218	NaN
1281	0.101401	0.786557	NaN	0.686469	0.692015	0.895576	0.559233	0.506627	NaN	0.76596	0.838042	0.977552	0.619107	0.741835	0.347849	0.519143	NaN
1282	0.0990474	0.787659	NaN	0.688337	0.696168	0.897123	0.558923	0.507953	NaN	0.765037	0.83387	0.97798	0.619242	0.741247	0.346543	0.512492	NaN
1283	0.0965904	0.788536	NaN	0.691947	0.697054	0.900351	0.558083	0.509411	NaN	0.762876	0.833029	0.978402	0.617986	0.742954	0.345269	0.505976	NaN
1284	0.0939712	0.789864	NaN	0.690388	0.699827	0.898312	0.555746	0.510968	NaN	0.7618	0.831472	0.978796	0.615638	0.740184	0.344027	0.51921	NaN
1285	0.0911425	0.789638	NaN	0.691751	0.702381	0.896406	0.550124	0.512564	NaN	0.761684	0.829775	0.979175	0.616502	0.742087	0.342809	0.516523	NaN
1286	0.0880761	0.789877	NaN	0.692383	0.707408	0.893229	0.551073	0.514119	NaN	0.761435	0.829105	0.979592	0.614113	0.745025	0.341601	0.526331	NaN
1287	0.084754	0.789364	NaN	0.690486	0.709859	0.891334	0.551986	0.515555	NaN	0.760887	0.83032	0.980069	0.615179	0.743905	0.340404	0.5223	NaN
1288	0.0811828	0.792397	NaN	0.694532	0.712263	0.886384	0.551237	0.51681	NaN	0.760214	0.830366	0.980587	0.613033	0.742562	0.339218	0.522972	NaN
1289	0.0774576	0.791219	NaN	0.6956	0.712563	0.88123	0.552442	0.517846	NaN	0.759859	0.824917	0.981112	0.61634	0.741583	0.338074	0.518606	NaN
1290	0.0736895	0.79202	NaN	0.695178	0.715726	0.875523	0.546034	0.518631	NaN	0.757918	0.827081	0.981562	0.616907	0.739569	0.337033	0.505774	NaN
1291	0.0698716	0.790884	NaN	0.693605	0.719385	0.874386	0.541853	0.519134	NaN	0.756295	0.831347	0.981833	0.616731	0.737162	0.336168	0.498654	NaN
1292	0.0659407	0.793615	NaN	0.6939	0.721433	0.870728	0.53917	0.519349	NaN	0.756919	0.830693	0.981838	0.615084	0.740604	0.3355	0.495698	NaN
1293	0.0618892	0.792931	NaN	0.696176	0.723285	0.864293	0.532506	0.519274	NaN	0.755641	0.836345	0.981527	0.611953	0.738505	0.335042	0.500938	1.05393
1294	0.0577688	0.792554	NaN	0.699926	0.725644	0.860829	0.536833	0.518946	NaN	0.754585	0.842807	0.980857	0.611238	0.735707	0.334807	0.494556	1.04952
1295	0.0536283	0.79241	NaN	0.701837	0.729785	0.857561	0.540977	0.51841	NaN	0.755536	0.837388	0.979846	0.608633	0.733609	0.334822	0.487099	1.04539
1296	0.0495211	0.792513	NaN	0.701528	0.73479	0.851269	0.53959	0.517673	NaN	0.754325	0.837497	0.978547	0.606338	0.732294	0.335104	0.484546	1.04168
1297	0.0454861	0.794046	NaN	0.702961	0.740968	0.847293	0.53665	0.516781	NaN	0.750742	0.837482	0.977017	0.605798	0.734616	0.335636	0.486091	1.03849
1298	0.041585	0.793937	NaN	0.707048	0.74779	0.840859	0.530644	0.515813	NaN	0.74907	0.834695	0.975303	0.604813	0.73705	0.336436	0.484815	1.03588
1299	0.0379301	0.79456	NaN	0.70702	0.753531	0.83593	0.529439	0.51482	NaN	0.748666	0.832375	0.973415	0.604435	0.736966	0.337548	0.476821	1.03385
1300	0.0346808	0.794546	NaN	0.707877	0.75872	0.831216	0.528727	0.513861	NaN	0.748705	0.833543	0.971369	0.60542	0.728377	0.338995	0.471312	1.03251
1301	0.0321318	0.793355	NaN	0.70754	0.763759	0.827671	0.524455	0.51301	NaN	0.74858	0.834321	0.969201	0.603949	0.728125	0.340765	0.4697	1.0319
1302	0.030564	0.791822	NaN	0.706641	0.768706	0.823931	0.533894	0.512337	NaN	0.749262	0.832515	0.966955	0.6065	0.727425	0.342795	0.469968	1.03201
1303	0.0301132	0.791459	NaN	0.706922	0.773665	0.818429	0.531703	0.511914	NaN	0.748839	0.826412	0.96468	0.603004	0.722893	0.344989	0.470573	1.03277
1304	0.0307068	0.792465	NaN	0.710378	0.776392	0.812998	0.527741	0.511806	NaN	0.749656	0.829448	0.962426	0.604772	0.720067	0.347279	0.462176	1.03403
1305	0.032175	0.791931	NaN	0.710588	0.783041	0.808223	0.525733	0.512048	NaN	0.750819	0.831223	0.960237	0.60565	0.721745	0.349635	0.458884	1.03561
1306	0.0342973	0.791965	NaN	0.712091	0.787827	0.802116	0.528088	0.512608	NaN	0.749502	0.825758	0.958138	0.604556	0.719423	0.352031	0.455458	1.03732
1307	0.0367752	0.789063	NaN	0.712724	0.79075	0.796757	0.528691	0.513438	NaN	0.749579	0.826583	0.956099	0.604705	0.718724	0.354432	0.451293	1.03898
1308	0.0393797	0.792513	NaN	0.713679	0.791682	0.790148	0.526336	0.514488	NaN	0.748532	0.824574	0.954096	0.604313	0.72155	0.356773	0.451763	1.0405
1309	0.0419276	0.791863	NaN	0.71004	0.795145	0.785086	0.52723	0.515693	NaN	0.748023	0.82146	0.952137	0.60291	0.717353	0.358986	0.465199	1.04176
1310	0.0442846	0.791425	NaN	0.710378	0.801438	0.781223	0.529841	0.517004	NaN	0.747014	0.827206	0.950211	0.598604	0.718444	0.361053	0.461773	1.04273
1311	0.0464831	0.793328	NaN	0.710715	0.804314	0.774542	0.527048	0.518383	NaN	0.745285	0.828124	0.948315	0.601546	0.715702	0.362966	0.464325	1.04337
1312	0.0485733	0.792369	NaN	0.708776	0.808766	0.766273	0.52137	0.519804	NaN	0.744209	0.833948	0.946437	0.602086	0.717381	0.364747	0.473663	1.04365
1313	0.0506065	0.792595	NaN	0.707105	0.812678	0.758762	0.516587	0.521264	NaN	0.743824	0.832219	0.944555	0.603908	0.713995	0.366423	0.480448	1.04364
1314	0.0526093	0.79493	NaN	0.706121	0.817786	0.752993	0.521644	0.522765	NaN	0.743498	0.836999	0.942661	0.604853	0.710693	0.36802	0.475275	1.04342
1315	0.0545514	0.794882	NaN	0.7057	0.822238	0.746927	0.523013	0.524301	NaN	0.742364	0.838136	0.940752	0.604057	0.71489	0.369551	0.468625	1.04302
1316	0.0563354	0.797428	NaN	0.70688	0.825195	0.740851	0.523433	0.525856	NaN	0.742614	0.838198	0.938811	0.601695	0.710078	0.37101	0.473529	1.04253
1317	0.0578296	0.797312	NaN	0.709366	0.826208	0.737746	0.531046	0.527405	NaN	0.743565	0.834197	0.936816	0.601101	0.707923	0.372399	0.48206	1.04196
1318	0.0589547	0.798763	NaN	0.712372	0.828094	0.733812	0.532232	0.528937	NaN	0.741394	0.837311	0.934793	0.596755	0.708455	0.373719	0.487435	1.04124
1319	0.0598068	0.801317	NaN	0.711544	0.833571	0.727633	0.534569	0.530436	NaN	0.741615	0.839101	0.932813	0.598536	0.710414	0.374965	0.483135	1.04036
1320	0.0605445	0.803227	NaN	0.710757	0.835964	0.7242	0.528691	0.531901	NaN	0.740423	0.837124	0.930938	0.598145	0.710386	0.376133	0.472118	1.03939
1321	0.0613675	0.804069	NaN	0.714831	0.838667	0.720604	0.528326	0.533359	NaN	0.739876	0.846824	0.929212	0.595391	0.711029	0.377226	0.464191	1.03834
1322	0.0625379	0.804767	NaN	0.717865	0.840439	0.718001	0.52922	0.534862	NaN	0.739395	0.845578	0.92766	0.594946	0.713072	0.378261	0.46755	1.03727
1323	0.0643115	0.802905	NaN	0.720042	0.845409	0.712529	0.526956	0.536471	NaN	0.739376	0.839335	0.926302	0.593704	0.712568	0.37927	0.473394	1.03624
1324	0.0668614	0.801864	NaN	0.724509	0.851047	0.705418	0.525094	0.538258	NaN	0.736417	0.840362	0.925128	0.591018	0.711141	0.380262	0.466139	1.03532
1325	0.0702926	0.802426	NaN	0.724832	0.852531	0.702293	0.52608	0.540252	NaN	0.735562	0.840175	0.924084	0.590127	0.716149	0.381218	0.449815	1.03445
1326	0.0745925	0.80157	NaN	0.72458	0.857075	0.698758	0.523177	0.542455	NaN	0.731508	0.839584	0.923117	0.588184	0.716261	0.382078	0.443836	1.03358
1327	0.0797005	0.802679	NaN	0.724664	0.857973	0.692333	0.525167	0.544809	NaN	0.732555	0.831892	0.922199	0.586348	0.72043	0.382783	0.440678	1.03266
1328	0.0854553	0.803411	NaN	0.724762	0.860826	0.686605	0.532634	0.547233	NaN	0.732574	0.828576	0.921303	0.586928	0.717828	0.3833	0.456264	1.03167
1329	0.0916831	0.802542	NaN	0.729103	0.865727	0.683562	0.53205	0.54963	NaN	0.732632	0.821725	0.920435	0.587401	0.716877	0.383637	0.458951	1.03045
1330	0.0982972	0.802775	NaN	0.733317	0.867004	0.678644	0.531867	0.551894	NaN	0.734063	0.828529	0.919629	0.587495	0.717325	0.383828	0.460563	1.0289
1331	0.105243	0.802843	NaN	0.733472	0.869708	0.675457	0.527468	0.553961	NaN	0.731662	0.833948	0.918916	0.58462	0.715786	0.383921	0.459287	1.02692
1332	0.112488	0.802282	NaN	0.732067	0.872262	0.671071	0.530151	0.555809	NaN	0.731652	0.839584	0.918335	0.583959	0.717968	0.383953	0.468289	1.02449
1333	0.120032	0.801631	NaN	0.732966	0.876461	0.669955	0.529238	0.55745	NaN	0.730951	0.843243	0.917901	0.581287	0.717492	0.383959	0.46446	1.02165
1334	0.127897	0.802343	NaN	0.7335	0.877209	0.669145	0.533456	0.558915	NaN	0.729759	0.842495	0.917613	0.581125	0.722109	0.384005	0.45969	1.01844
1335	0.136122	0.803055	NaN	0.734525	0.877013	0.668797	0.529494	0.560236	NaN	0.729308	0.844675	0.917454	0.579626	0.721242	0.384135	0.44397	1.01491
1336	0.144696	0.80322	NaN	0.73534	0.880752	0.668038	0.532305	0.561442	NaN	0.727386	0.842962	0.917424	0.579694	0.718444	0.384355	0.44706	1.01121
1337	0.153622	0.801803	NaN	0.734666	0.882858	0.666491	0.531429	0.562533	NaN	0.727444	0.845485	0.917525	0.579721	0.724459	0.384668	0.448673	1.00742
1338	0.162876	0.803685	NaN	0.734778	0.888115	0.665559	0.528709	0.5635	NaN	0.726426	0.848085	0.917788	0.575658	0.724403	0.385121	0.450083	1.00354
1339	0.172446	0.80235	NaN	0.734933	0.890923	0.664442	0.531009	0.564353	NaN	0.725225	0.843196	0.918266	0.57362	0.725998	0.385792	0.457473	0.999535
1340	0.182413	0.802795	NaN	0.734413	0.892211	0.662608	0.533109	0.565101	NaN	0.726964	0.846139	0.918998	0.571163	0.723676	0.386726	0.465736	0.995395
1341	0.192837	0.803452	NaN	0.732713	0.894972	0.661716	0.533894	0.565735	NaN	0.726829	0.843943	0.919984	0.571028	0.724963	0.387954	0.463183	0.991087
1342	0.203686	0.80298	NaN	0.729089	0.895409	0.661112	0.538914	0.566247	NaN	0.727713	0.846995	0.921209	0.570205	0.725047	0.389472	0.462713	0.986616
1343	0.214875	0.805581	NaN	0.727094	0.900253	0.660261	0.536048	0.566644	NaN	0.727617	0.845236	0.922662	0.571541	0.719059	0.391248	0.45089	0.98208
1344	0.226345	0.804691	NaN	0.727853	0.900242	0.658745	0.533072	0.566952	NaN	0.726281	0.856181	0.924309	0.571649	0.71864	0.393213	0.458817	0.977627
1345	0.238064	0.80463	NaN	0.72885	0.899344	0.658652	0.533711	0.567216	NaN	0.727156	0.855559	0.926108	0.571798	0.715506	0.395316	0.450554	0.973372
1346	0.250033	0.806697	NaN	0.725352	0.897768	0.656163	0.531502	0.567464	NaN	0.727108	0.850903	0.927991	0.571892	0.711785	0.39753	0.450285	0.969389
1347	0.262242	0.807129	NaN	0.722908	0.897227	0.657064	0.536815	0.567717	NaN	0.727819	0.849564	0.929889	0.571528	0.710162	0.399781	0.443567	0.965659
1348	0.274637	0.806848	NaN	0.721377	0.896721	0.655517	0.543843	0.567999	NaN	0.729577	0.848521	0.931713	0.566426	0.70977	0.402021	0.444306	0.962117
1349	0.287057	0.806204	NaN	0.722753	0.894512	0.650711	0.544263	0.56829	NaN	0.731786	0.842604	0.933373	0.5654	0.714331	0.404258	0.446725	0.958679
1350	0.299286	0.806547	NaN	0.722107	0.896387	0.651613	0.544519	0.568556	NaN	0.731767	0.84002	0.934795	0.566412	0.707672	0.406488	0.446456	0.955284
1351	0.311179	0.80821	NaN	0.722852	0.894639	0.650383	0.538147	0.568778	NaN	0.728328	0.839397	0.935963	0.56513	0.705489	0.408708	0.450487	0.951921
1352	0.322662	0.809497	NaN	0.722501	0.896802	0.649646	0.539626	0.568944	NaN	0.726887	0.843336	0.936883	0.568329	0.70742	0.41092	0.440611	0.948606
1353	0.333689	0.809401	NaN	0.722079	0.898401	0.649646	0.543478	0.56905	NaN	0.725791	0.844924	0.937551	0.566534	0.708511	0.41309	0.455391	0.945386
1354	0.344111	0.810298	NaN	0.724818	0.896341	0.647986	0.546125	0.569155	NaN	0.725936	0.842059	0.938007	0.56949	0.706273	0.415184	0.452838	0.942323
1355	0.353751	0.810264	NaN	0.722529	0.898182	0.648877	0.544701	0.569344	NaN	0.725234	0.846061	0.938339	0.569368	0.707951	0.417174	0.453845	0.939378
1356	0.362534	0.813481	NaN	0.723681	0.897584	0.647842	0.539845	0.569672	NaN	0.723985	0.839023	0.93865	0.568599	0.710274	0.419056	0.460698	0.936471
1357	0.370363	0.812003	NaN	0.721897	0.89809	0.64692	0.540046	0.57016	NaN	0.724571	0.843648	0.93903	0.568963	0.707532	0.42086	0.457675	0.933522
1358	0.377187	0.811859	NaN	0.722248	0.900138	0.647924	0.535683	0.570802	NaN	0.723332	0.852149	0.939558	0.570178	0.707532	0.42262	0.450957	0.930495
1359	0.382935	0.812283	NaN	0.723287	0.898297	0.646746	0.533821	0.571558	NaN	0.724235	0.851043	0.940291	0.572068	0.708539	0.424362	0.455391	0.927437
1360	0.387566	0.81268	NaN	0.721293	0.89939	0.646869	0.539334	0.57239	NaN	0.727261	0.84863	0.941247	0.570812	0.706161	0.426112	0.4523	0.924407
1361	0.39117	0.814837	NaN	0.722908	0.899551	0.649205	0.542584	0.573242	NaN	0.728059	0.847883	0.942416	0.56895	0.697039	0.427859	0.450822	0.921423
1362	0.393809	0.815597	NaN	0.720098	0.901104	0.649031	0.541653	0.574021	NaN	0.726896	0.850109	0.943794	0.568639	0.697963	0.429585	0.452905	0.918471
1363	0.395559	0.814563	NaN	0.723428	0.904337	0.650414	0.539079	0.574626	NaN	0.725244	0.849938	0.945365	0.566372	0.695528	0.431266	0.458884	0.915571
1364	0.396564	0.814885	NaN	0.723751	0.905729	0.651162	0.536267	0.574981	NaN	0.7251	0.848879	0.947086	0.567357	0.687974	0.432863	0.463654	0.912751
1365	0.397026	0.813324	NaN	0.719213	0.90795	0.651254	0.529476	0.575065	NaN	0.725167	0.851152	0.948938	0.567964	0.686071	0.434333	0.453577	0.910087
1366	0.397128	0.813351	NaN	0.720857	0.908168	0.648805	0.529019	0.574882	NaN	0.724254	0.850934	0.950888	0.566804	0.683161	0.435652	0.444172	0.907722
1367	0.396972	0.812434	NaN	0.716811	0.910941	0.648324	0.533839	0.574432	NaN	0.724398	0.851028	0.95284	0.569638	0.679664	0.436769	0.438462	0.90576
1368	0.396563	0.811907	NaN	0.716727	0.909434	0.648355	0.530133	0.573715	NaN	0.724523	0.84726	0.954671	0.565805	0.675131	0.437641	0.440544	0.90419
1369	0.395879	0.810661	NaN	0.715786	0.910435	0.646828	0.53362	0.572754	NaN	0.725974	0.853379	0.956278	0.567222	0.675159	0.438214	0.437185	0.902982
1370	0.394926	0.810942	NaN	0.714578	0.909583	0.64195	0.536066	0.571572	NaN	0.725282	0.845189	0.957625	0.567492	0.670654	0.438453	0.450352	0.902146
1371	0.393716	0.810907	NaN	0.711684	0.912218	0.64069	0.536084	0.570186	NaN	0.725936	0.849346	0.958687	0.569098	0.667549	0.438353	0.442694	0.901618
1372	0.39225	0.811626	NaN	0.712105	0.908916	0.640629	0.532652	0.568624	NaN	0.725186	0.850187	0.959461	0.572095	0.665394	0.437931	0.441552	0.90134
1373	0.390526	0.813105	NaN	0.70886	0.909963	0.640967	0.52964	0.566918	NaN	0.727348	0.845921	0.959987	0.574592	0.662204	0.437279	0.442627	0.901273
1374	0.388589	0.814056	NaN	0.703705	0.910331	0.638467	0.530407	0.565104	NaN	0.726733	0.846185	0.960323	0.575294	0.658819	0.436527	0.448874	0.901403
1375	0.386536	0.815734	NaN	0.698873	0.909376	0.638549	0.532232	0.563245	NaN	0.727674	0.844924	0.960543	0.577116	0.651544	0.435806	0.454584	0.901671
1376	0.384431	0.81344	NaN	0.6981	0.913392	0.639143	0.529932	0.561399	NaN	0.728645	0.851619	0.960713	0.578236	0.651096	0.435217	0.458951	0.902018
1377	0.382318	0.813735	NaN	0.695178	0.914358	0.639573	0.524711	0.559602	NaN	0.728136	0.853021	0.960903	0.576751	0.652915	0.434804	0.452838	0.902411
1378	0.380246	0.814262	NaN	0.692397	0.911585	0.637862	0.521279	0.557902	NaN	0.729548	0.859311	0.961146	0.577251	0.654342	0.434563	0.446657	0.902898
1379	0.378263	0.814666	NaN	0.687663	0.915578	0.636704	0.520256	0.556317	NaN	0.729855	0.855574	0.961462	0.580342	0.650453	0.434461	0.444373	0.903461
1380	0.376448	0.813296	NaN	0.684319	0.915957	0.637811	0.523141	0.554815	NaN	0.73244	0.853846	0.961899	0.58292	0.655657	0.434448	0.446926	0.904061
1381	0.374858	0.813522	NaN	0.682915	0.917027	0.636632	0.52294	0.553349	NaN	0.732843	0.849284	0.962532	0.584755	0.647879	0.434443	0.443433	0.904672
1382	0.373503	0.813974	NaN	0.681636	0.91376	0.636294	0.521352	0.55186	NaN	0.734332	0.846793	0.96341	0.588359	0.646983	0.434395	0.445515	0.905286
1383	0.372303	0.815289	NaN	0.679852	0.917223	0.639133	0.516751	0.550292	NaN	0.735677	0.854313	0.964539	0.588413	0.639737	0.434275	0.448202	0.905929
1384	0.371208	0.815494	NaN	0.676453	0.919351	0.641028	0.52179	0.548594	NaN	0.737656	0.855169	0.965903	0.591707	0.634308	0.434099	0.458346	0.906631
1385	0.370208	0.815124	NaN	0.673405	0.916981	0.643539	0.519891	0.546726	NaN	0.740423	0.854967	0.967449	0.590735	0.631874	0.433914	0.449277	0.907424
1386	0.369328	0.814474	NaN	0.671508	0.91728	0.648898	0.520567	0.544665	NaN	0.741634	0.858875	0.969119	0.588278	0.624432	0.433763	0.445381	0.908395
1387	0.368619	0.813338	NaN	0.668038	0.916567	0.653058	0.519307	0.542394	NaN	0.744218	0.865399	0.970841	0.590654	0.624795	0.433654	0.449479	0.90955
1388	0.368187	0.814015	NaN	0.663754	0.916417	0.659441	0.51823	0.539932	NaN	0.747562	0.866769	0.972536	0.590856	0.623676	0.433615	0.448337	0.910857
1389	0.368148	0.814316	NaN	0.662953	0.918247	0.661183	0.520074	0.537351	NaN	0.747197	0.865648	0.974134	0.592692	0.625495	0.433691	0.440275	0.912323
1390	0.368616	0.814946	NaN	0.664077	0.917867	0.662761	0.524254	0.534759	NaN	0.748772	0.86831	0.975538	0.593097	0.619507	0.433915	0.442156	0.913918
1391	0.369692	0.814755	NaN	0.665805	0.92133	0.665374	0.52168	0.532277	NaN	0.748907	0.869758	0.976645	0.589952	0.617633	0.434289	0.43255	0.915571
1392	0.371428	0.814091	NaN	0.665397	0.924137	0.669207	0.519599	0.52999	NaN	0.749839	0.86845	0.977399	0.591005	0.61892	0.434842	0.454517	0.917192
1393	0.373802	0.814912	1.05529	0.661155	0.92477	0.67186	0.521863	0.527945	NaN	0.749541	0.869525	0.977777	0.592031	0.614807	0.435617	0.452838	0.91866
1394	0.376794	0.815398	1.05268	0.65836	0.927497	0.678797	0.523342	0.526181	NaN	0.751337	0.874928	0.977815	0.592382	0.615646	0.436657	0.459959	0.919943
1395	0.380345	0.815357	1.05247	0.659357	0.930143	0.685099	0.524309	0.524729	NaN	0.754613	0.883086	0.977577	0.593826	0.611701	0.438008	0.462713	0.921067
1396	0.384462	0.816206	1.05247	0.6602	0.930039	0.68931	0.521699	0.523617	NaN	0.754066	0.88209	0.977123	0.596215	0.60742	0.439689	0.478366	0.922042
1397	0.38914	0.816993	1.04711	0.659778	0.932006	0.693973	0.513976	0.522859	NaN	0.752423	0.884581	0.976547	0.599684	0.603419	0.441662	0.483673	0.92293
1398	0.394292	0.816726	1.04533	0.657292	0.933525	0.700295	0.515583	0.522456	NaN	0.752442	0.889641	0.975956	0.600602	0.597963	0.443873	0.488241	0.923805
1399	0.399764	0.818458	1.04338	0.658289	0.934158	0.704066	0.524163	0.522401	NaN	0.752999	0.890217	0.97544	0.599859	0.594913	0.446295	0.487368	0.924729
1400	0.405383	0.818992	1.03927	0.653836	0.936321	0.70715	0.525551	0.522663	NaN	0.753999	0.897722	0.975022	0.600453	0.593906	0.448871	0.481523	0.925774
1401	0.411028	0.818184	1.03775	0.652923	0.938173	0.708697	0.525076	0.523192	NaN	0.757034	0.898142	0.974694	0.598982	0.591415	0.451517	0.496773	0.927071
1402	0.416648	0.818054	1.03637	0.650015	0.93899	0.713882	0.523214	0.523912	NaN	0.756842	0.891805	0.974465	0.599495	0.587079	0.45418	0.493615	0.928763
1403	0.422201	0.819677	1.03405	0.649074	0.940957	0.71877	0.520822	0.524716	NaN	0.757736	0.889735	0.974321	0.599198	0.586827	0.456829	0.499796	0.930918
1404	0.427665	0.820101	1.03388	0.652277	0.941751	0.72336	0.521553	0.525532	NaN	0.759465	0.882759	0.974237	0.601357	0.583525	0.459466	0.507118	0.933653
1405	0.433035	0.819985	1.03147	0.648105	0.943903	0.729488	0.523652	0.52631	NaN	0.757342	0.890124	0.97419	0.601209	0.580279	0.46208	0.497915	0.937038
1406	0.438368	0.819752	1.02652	0.649271	0.946537	0.734857	0.526883	0.527026	NaN	0.75739	0.887165	0.974173	0.602667	0.576138	0.464657	0.492204	0.941089
1407	0.443685	0.819889	1.02379	0.648948	0.945065	0.737962	0.53236	0.527682	NaN	0.761089	0.883335	0.974211	0.602478	0.574068	0.467191	0.486561	0.945799
1408	0.448977	0.818629	1.02319	0.645408	0.947239	0.742696	0.532634	0.52829	NaN	0.762049	0.882868	0.974336	0.602437	0.56545	0.469688	0.481053	0.951105
1409	0.454199	0.81815	1.02128	0.64382	0.949183	0.745882	0.530973	0.528876	NaN	0.759177	0.883616	0.974562	0.602383	0.560973	0.472158	0.487703	0.956959
1410	0.45935	0.817445	1.01927	0.643188	0.952761	0.748178	0.533054	0.529475	NaN	0.759283	0.883865	0.974879	0.603692	0.561253	0.474606	0.487502	0.96328
1411	0.464492	0.817116	1.01572	0.644087	0.952968	0.753301	0.537508	0.530129	NaN	0.759619	0.878758	0.97522	0.60376	0.556748	0.47702	0.481657	0.969953
1412	0.469628	0.817459	1.01102	0.641854	0.951266	0.755719	0.540922	0.530872	NaN	0.763587	0.873993	0.975486	0.605866	0.552971	0.479385	0.492473	0.976822
1413	0.47472	0.817349	1.01116	0.644073	0.950828	0.758803	0.544501	0.531702	NaN	0.764317	0.872047	0.975599	0.606203	0.559407	0.481649	0.492406	0.983724
1414	0.479674	0.817856	1.0091	0.643933	0.949805	0.761847	0.549119	0.532603	NaN	0.763846	0.872935	0.975483	0.60762	0.560554	0.483759	0.507991	0.990516
1415	0.484369	0.817568	1.00577	0.639704	0.950736	0.765986	0.548134	0.533554	NaN	0.765105	0.875146	0.975095	0.609753	0.553503	0.485643	0.513433	0.997037
1416	0.488726	0.818218	1.00431	0.639409	0.951323	0.769316	0.544355	0.534516	NaN	0.763846	0.871066	0.974422	0.613438	0.551908	0.487291	0.519748	1.00319
1417	0.49271	0.818307	1.00252	0.640716	0.953969	0.771899	0.546107	0.535443	NaN	0.761473	0.871782	0.973494	0.617703	0.547599	0.488713	0.517195	1.00888
1418	0.496269	0.817863	1.00168	0.641896	0.958065	0.776335	0.545249	0.536286	NaN	0.759609	0.868871	0.972358	0.61854	0.547263	0.489944	0.514306	1.01396
1419	0.499363	0.818403	0.996697	0.642233	0.956408	0.784615	0.54775	0.537002	NaN	0.761665	0.876095	0.971019	0.619822	0.548299	0.490981	0.505371	1.01831
1420	0.502018	0.818821	0.9963	0.645998	0.959802	0.789092	0.556477	0.537543	NaN	0.763346	0.871907	0.969493	0.616718	0.540548	0.491782	0.509335	1.02188
1421	0.504335	0.818896	0.992128	0.645267	0.961724	0.794492	0.563779	0.537879	NaN	0.762818	0.871455	0.967812	0.615651	0.536211	0.492326	0.503692	1.02463
1422	0.50639	0.818451	0.993984	0.645984	0.959434	0.799718	0.563578	0.537991	NaN	0.761809	0.874912	0.965995	0.615057	0.536631	0.49259	0.502953	1.02655
1423	0.508136	0.819964	0.98959	0.648639	0.961102	0.803848	0.568818	0.537888	NaN	0.761992	0.879412	0.964051	0.616313	0.530224	0.492558	0.502819	1.02764
1424	0.509497	0.819485	0.987639	0.650872	0.960688	0.805631	0.568946	0.53758	NaN	0.760003	0.883226	0.961986	0.616934	0.536183	0.492222	0.499124	1.02795
1425	0.510432	0.821388	0.983451	0.649032	0.961965	0.811553	0.57236	0.537081	NaN	0.758187	0.877481	0.95984	0.61881	0.530056	0.491578	0.51135	1.02761
1426	0.510921	0.821258	0.983325	0.649144	0.963967	0.814955	0.572889	0.536396	NaN	0.757284	0.876516	0.957687	0.620024	0.524572	0.490684	0.517464	1.02676
1427	0.510944	0.821744	0.984165	0.648189	0.964565	0.821851	0.575828	0.535538	NaN	0.755392	0.874507	0.955592	0.618877	0.519172	0.48962	0.525794	1.02557
1428	0.510545	0.821101	0.982531	0.652038	0.965083	0.826831	0.573619	0.53453	NaN	0.752961	0.876142	0.953584	0.620632	0.515926	0.488487	0.531437	1.02425
1429	0.509814	0.822168	0.983674	0.653274	0.964002	0.829013	0.573437	0.533411	NaN	0.751971	0.87731	0.95165	0.621145	0.505238	0.487383	0.540036	1.0229
1430	0.508846	0.821799	0.981136	0.653148	0.965785	0.833676	0.569147	0.532222	NaN	0.751491	0.883553	0.949753	0.619539	0.504622	0.486389	0.540707	1.02154
1431	0.507742	0.821265	0.984213	0.651252	0.970479	0.839188	0.57455	0.53102	NaN	0.752288	0.887461	0.947869	0.621577	0.502048	0.485509	0.528212	1.0202
1432	0.506581	0.819841	0.980564	0.653654	0.969639	0.839772	0.578987	0.529853	NaN	0.751385	0.881	0.945953	0.622184	0.504314	0.484769	0.532915	1.01895
1433	0.505328	0.818821	0.976297	0.656295	0.971296	0.842252	0.575171	0.528739	NaN	0.75005	0.884363	0.943987	0.621685	0.499726	0.484203	0.52089	1.01778
1434	0.503938	0.820478	0.974362	0.6627	0.974379	0.841965	0.578603	0.527715	NaN	0.749387	0.887788	0.941974	0.621955	0.504482	0.483854	0.517799	1.0166
1435	0.502408	0.820936	0.973506	0.663262	0.976645	0.842201	0.588462	0.526813	NaN	0.748359	0.881965	0.93992	0.622522	0.499949	0.483754	0.516657	1.01528
1436	0.500715	0.821696	0.97479	0.66433	0.975806	0.842406	0.589064	0.52602	NaN	0.746255	0.877933	0.937845	0.622657	0.492451	0.483935	0.512425	1.01374
1437	0.49878	0.82388	0.975806	0.669794	0.97385	0.841412	0.590196	0.525275	NaN	0.74272	0.879287	0.935801	0.625909	0.488841	0.484407	0.513769	1.01191
1438	0.496592	0.82249	0.974077	0.672421	0.976024	0.841822	0.592697	0.524506	NaN	0.743786	0.873308	0.933849	0.626031	0.484197	0.485161	0.517732	1.00969
1439	0.494217	0.821073	0.974679	0.668909	0.976116	0.844148	0.591401	0.523649	NaN	0.740971	0.87527	0.93204	0.626503	0.48207	0.486143	0.50779	1.00704
1440	0.491742	0.821669	0.978693	0.667434	0.976369	0.848595	0.598284	0.522659	NaN	0.739424	0.867438	0.930373	0.63143	0.476614	0.487292	0.504498	1.004
1441	0.489261	0.819971	0.977788	0.671059	0.974759	0.851648	0.600529	0.521499	NaN	0.737243	0.873604	0.928847	0.634008	0.474124	0.48854	0.496907	1.00065
1442	0.48679	0.820286	0.977804	0.67429	0.974966	0.854753	0.604253	0.520135	NaN	0.735476	0.869167	0.927453	0.636276	0.47667	0.489825	0.495899	0.997065
1443	0.484316	0.821005	0.982722	0.678307	0.973735	0.853493	0.607047	0.518549	NaN	0.734217	0.86652	0.926151	0.635709	0.470151	0.491087	0.500535	0.993348
1444	0.481841	0.820142	0.978597	0.680808	0.972251	0.854558	0.611227	0.516765	NaN	0.732478	0.861335	0.924945	0.635385	0.468472	0.492309	0.49993	0.989597
1445	0.47931	0.820067	0.976583	0.682002	0.97538	0.855614	0.612706	0.514825	NaN	0.732094	0.857458	0.923841	0.637598	0.466542	0.493524	0.48851	0.985926
1446	0.476695	0.819601	0.977852	0.683505	0.976231	0.859425	0.61528	0.512768	NaN	0.729634	0.85696	0.922807	0.639339	0.464947	0.494746	0.478097	0.982362
1447	0.474071	0.820211	0.975171	0.685429	0.977669	0.860686	0.616412	0.510589	NaN	0.728808	0.857334	0.9218	0.641864	0.461449	0.495977	0.465467	0.978914
1448	0.471529	0.819752	0.974092	0.679923	0.980085	0.860563	0.607339	0.508274	NaN	0.725599	0.857178	0.920825	0.645454	0.466094	0.497202	0.473999	0.975621
1449	0.46919	0.818848	0.977106	0.681763	0.981846	0.862653	0.609237	0.505843	NaN	0.727271	0.854266	0.919935	0.646466	0.461449	0.498423	0.47279	0.972516
1450	0.467168	0.819711	0.976313	0.682507	0.982582	0.867397	0.608124	0.503346	NaN	0.724523	0.852024	0.91916	0.646196	0.457644	0.499635	0.462511	0.969585
1451	0.465531	0.819916	0.972887	0.682858	0.986701	0.870205	0.606097	0.500858	NaN	0.725494	0.854936	0.918473	0.646358	0.456749	0.500822	0.463586	0.966816
1452	0.464366	0.819369	0.974092	0.682929	0.987966	0.87251	0.611702	0.498455	NaN	0.726176	0.856446	0.917864	0.646372	0.45549	0.501989	0.455525	0.964199
1453	0.463674	0.819019	0.971079	0.68092	0.991487	0.872726	0.612542	0.496187	NaN	0.72412	0.861569	0.917322	0.645913	0.456329	0.503148	0.455928	0.96169
1454	0.463398	0.819136	0.97092	0.683294	0.992936	0.872244	0.613619	0.494072	NaN	0.725859	0.857411	0.916805	0.646021	0.452356	0.504312	0.45922	0.959271
1455	0.463486	0.820156	0.970555	0.679754	0.993696	0.872285	0.615664	0.492105	NaN	0.7251	0.856898	0.916245	0.646277	0.454286	0.505479	0.46802	0.956958
1456	0.46389	0.821107	0.966907	0.677563	0.997078	0.875287	0.619242	0.490274	NaN	0.723495	0.85984	0.915601	0.64814	0.454314	0.506634	0.46493	0.954816
1457	0.464614	0.822969	0.963861	0.682887	0.999241	0.877029	0.62167	0.488554	NaN	0.722756	0.862985	0.914848	0.648936	0.457	0.507743	0.467012	0.952931
1458	0.465653	0.823921	0.966002	0.684404	1.00333	0.880206	0.621779	0.486926	NaN	0.723851	0.866707	0.913971	0.649584	0.457588	0.508763	0.463049	0.951344
1459	0.466951	0.824831	0.965241	0.684825	1.0026	0.881415	0.622254	0.485375	NaN	0.723447	0.863297	0.912981	0.651649	0.459155	0.509646	0.459287	0.950108
1460	0.468426	0.82221	0.966351	0.683364	1.00268	0.884171	0.618767	0.483872	NaN	0.722371	0.870646	0.911932	0.650043	0.461701	0.51032	0.462982	0.94919
1461	0.470053	0.82249	0.964226	0.684895	1.00231	0.88661	0.616868	0.482386	NaN	0.719182	0.875597	0.910878	0.652783	0.468948	0.510729	0.444844	0.94849
1462	0.47183	0.821552	0.964273	0.684516	1.00482	0.889079	0.619662	0.480914	NaN	0.719057	0.877621	0.909832	0.653539	0.46282	0.510856	0.439536	0.947864
1463	0.473765	0.819478	0.964115	0.681974	1.00765	0.891692	0.617854	0.479458	NaN	0.717616	0.87323	0.908745	0.656009	0.463128	0.5107	0.433087	0.947179
1464	0.47594	0.819875	0.964987	0.686413	1.01187	0.893875	0.618183	0.478041	NaN	0.716809	0.871097	0.907556	0.655186	0.469088	0.510269	0.428586	0.94631
1465	0.478384	0.819683	0.965035	0.687368	1.01121	0.89906	0.62753	0.476677	NaN	0.717308	0.872701	0.906244	0.652459	0.46822	0.509561	0.425563	0.945144
1466	0.481077	0.818417	0.963528	0.684221	1.0113	0.90239	0.624919	0.475382	NaN	0.717049	0.877715	0.904798	0.65254	0.474908	0.508631	0.423682	0.943653
1467	0.483968	0.819745	0.962433	0.684572	1.01248	0.907175	0.624445	0.474182	NaN	0.71703	0.877574	0.903245	0.650367	0.476307	0.507514	0.421197	0.941872
1468	0.48696	0.81941	0.960562	0.682732	1.01485	0.908169	0.619424	0.473132	NaN	0.714945	0.87116	0.90165	0.648045	0.476446	0.506244	0.417435	0.939803
1469	0.489947	0.820416	0.957595	0.677254	1.01431	0.908507	0.615499	0.472301	NaN	0.712966	0.874196	0.900039	0.650299	0.479692	0.504859	0.428183	0.937423
1470	0.492915	0.820505	0.960942	0.675708	1.01805	0.9107	0.615262	0.471738	NaN	0.712831	0.876734	0.898389	0.652918	0.480559	0.503362	0.424556	0.934734
1471	0.495934	0.820293	0.95915	0.677563	1.02223	0.913138	0.618968	0.471494	NaN	0.711563	0.873402	0.896703	0.651177	0.478601	0.501772	0.426907	0.931773
1472	0.499106	0.819416	0.962449	0.678644	1.02313	0.91734	0.616759	0.471601	NaN	0.71262	0.872779	0.895006	0.652594	0.474152	0.500143	0.43208	0.928618
1473	0.502457	0.818328	0.961926	0.679389	1.02697	0.923088	0.615207	0.472078	NaN	0.7131	0.8694	0.893335	0.652581	0.466709	0.498553	0.432617	0.925304
1474	0.505917	0.817835	0.960895	0.679361	1.02826	0.924143	0.612761	0.472941	NaN	0.712197	0.874928	0.891729	0.654983	0.463995	0.497091	0.430602	0.92189
1475	0.509337	0.815583	0.959546	0.680232	1.02697	0.927617	0.610515	0.474196	NaN	0.710208	0.876033	0.890235	0.655415	0.464107	0.49581	0.42563	0.918428
1476	0.512602	0.812393	0.955914	0.679431	1.02833	0.930199	0.610552	0.475825	NaN	0.708345	0.877652	0.888912	0.656171	0.461953	0.494775	0.418711	0.91498
1477	0.515601	0.812448	0.956707	0.673559	1.02907	0.932751	0.611793	0.477778	NaN	0.710468	0.884923	0.887793	0.653053	0.463772	0.494026	0.411859	0.911586
1478	0.518218	0.812167	0.954803	0.670623	1.03172	0.936941	0.611738	0.479996	NaN	0.70895	0.882604	0.88689	0.654754	0.463939	0.493619	0.398826	0.908332
1479	0.520372	0.812879	0.951425	0.669555	1.03203	0.941778	0.610442	0.482422	NaN	0.70894	0.880906	0.886238	0.658385	0.46808	0.493618	0.403058	0.905321
1480	0.521981	0.811701	0.947665	0.67339	1.02891	0.942628	0.608434	0.484991	NaN	0.706106	0.878353	0.885874	0.657197	0.469815	0.494042	0.417771	0.902581
1481	0.523003	0.812174	0.949331	0.670792	1.02996	0.948561	0.609913	0.487644	NaN	0.70796	0.880984	0.885802	0.6569	0.464079	0.494808	0.411321	0.900166
1482	0.523424	0.812393	0.95309	0.667294	1.02843	0.949842	0.609274	0.490329	NaN	0.707489	0.873262	0.886002	0.65663	0.468052	0.495818	0.430131	0.898155
1483	0.523201	0.810572	0.952392	0.663852	1.02739	0.955232	0.611227	0.492988	NaN	0.708642	0.874601	0.886441	0.655024	0.460974	0.497012	0.445112	0.896657
1484	0.522328	0.811838	0.955454	0.662166	1.02726	0.95973	0.601533	0.495586	NaN	0.707211	0.877901	0.887065	0.653944	0.459659	0.49832	0.440141	0.895712
1485	0.520909	0.811873	0.952329	0.66322	1.03028	0.964853	0.607759	0.498118	NaN	0.705097	0.874196	0.887824	0.656238	0.461533	0.499679	0.441014	0.895307
1486	0.519104	0.810743	0.951996	0.659427	1.03321	0.970489	0.610369	0.500568	NaN	0.70602	0.879739	0.888675	0.655995	0.459687	0.501045	0.44041	0.895393
1487	0.517042	0.812509	0.951885	0.660397	1.03434	0.972979	0.606389	0.502901	NaN	0.705674	0.88578	0.889597	0.656292	0.458316	0.502427	0.437924	0.895906
1488	0.514871	0.812728	0.951218	0.664962	1.03639	0.977631	0.606134	0.505126	NaN	0.706442	0.887539	0.890568	0.656427	0.461561	0.503887	0.441552	0.896782
1489	0.51269	0.811654	0.947126	0.665889	1.03595	0.980418	0.604838	0.507271	NaN	0.70772	0.897753	0.891537	0.656022	0.464555	0.505478	0.456062	0.897944
1490	0.51056	0.812578	0.947443	0.662785	1.03376	0.98425	0.607393	0.509408	NaN	0.707874	0.893627	0.892441	0.656117	0.469172	0.507228	0.449076	0.899253
1491	0.50851	0.811934	0.948665	0.663599	1.03692	0.985562	0.603925	0.511585	NaN	0.708969	0.89288	0.893251	0.651663	0.467801	0.509121	0.449882	0.900557
1492	0.506532	0.809552	0.944318	0.659146	1.03702	0.990654	0.604472	0.513798	NaN	0.70748	0.894032	0.893929	0.650111	0.468192	0.511153	0.443769	0.901709
1493	0.504714	0.808635	0.948696	0.657601	1.03975	0.99545	0.604509	0.516042	NaN	0.705088	0.897535	0.894439	0.650434	0.466486	0.513296	0.445179	0.90259
1494	0.503176	0.807799	0.950187	0.655873	1.03981	0.999774	0.605513	0.518313	NaN	0.703041	0.906223	0.894775	0.645454	0.466122	0.51553	0.448337	0.903108
1495	0.501952	0.804774	0.94922	0.654918	1.03952	1.00184	0.611848	0.520613	NaN	0.703714	0.907111	0.894964	0.645305	0.468304	0.517845	0.454316	0.903243
1496	0.501046	0.804616	0.94987	0.650423	1.04	1.00648	0.612104	0.522954	NaN	0.702302	0.907842	0.895029	0.6427	0.470011	0.520237	0.457406	0.902982
1497	0.500491	0.804075	0.951377	0.655817	1.03699	1.01017	0.616029	0.525331	NaN	0.701312	0.910847	0.894992	0.639083	0.464247	0.522724	0.448471	0.902383
1498	0.500302	0.804123	0.948411	0.655466	1.03608	1.01383	0.614367	0.527715	NaN	0.699832	0.915316	0.894886	0.637328	0.463044	0.525304	0.447329	0.901588
1499	0.50052	0.803261	0.951234	0.659638	1.03545	1.01798	0.619315	0.530055	NaN	0.700764	0.919099	0.89475	0.639366	0.465534	0.527955	0.445045	0.900784
1500	0.5012	0.80261	0.954359	0.660172	1.03254	1.01931	0.62052	0.532274	NaN	0.697075	0.917683	0.894591	0.639542	0.465422	0.530613	0.443366	0.900201
1501	0.502252	0.801323	0.953249	0.657573	1.02963	1.0227	0.618694	0.534287	NaN	0.694654	0.91871	0.894371	0.63884	0.463492	0.533163	0.447799	0.900015
1502	0.503569	0.80133	0.953154	0.656618	1.02685	1.02656	0.615737	0.536028	NaN	0.694356	0.923506	0.894054	0.637949	0.462568	0.535496	0.439939	0.900379
1503	0.505052	0.800892	0.950774	0.657573	1.02322	1.03007	0.619479	0.537456	NaN	0.693146	0.920734	0.893632	0.637058	0.461505	0.537548	0.435237	0.901414
1504	0.506605	0.801193	0.95317	0.658612	1.02078	1.03294	0.622272	0.538518	NaN	0.692118	0.918477	0.893136	0.634413	0.464527	0.539302	0.426974	0.903105
1505	0.508171	0.799783	0.954454	0.661998	1.0192	1.03421	0.617818	0.539195	NaN	0.687939	0.915518	0.892603	0.632928	0.461533	0.540722	0.429728	0.905296
1506	0.509699	0.799537	0.956072	0.658823	1.01692	1.03622	0.616065	0.539523	NaN	0.686978	0.909321	0.892099	0.632334	0.463632	0.541775	0.426369	0.90787
1507	0.511231	0.797914	0.952932	0.657952	1.00996	1.03938	0.614915	0.539565	NaN	0.686315	0.903872	0.891667	0.631214	0.461113	0.542412	0.424891	0.910737
1508	0.512875	0.797134	0.952138	0.653541	1.00847	1.04367	0.612633	0.539386	NaN	0.684557	0.90873	0.891292	0.627111	0.457952	0.542595	0.429258	0.913808
1509	0.514758	0.799496	0.950854	0.654777	1.00714	1.04545	0.612341	0.53907	NaN	0.685297	0.904401	0.890957	0.627786	0.460526	0.542339	0.426168	0.917012
1510	0.516974	0.800303	0.953598	0.65541	1.00832	1.04755	0.619844	0.538694	NaN	0.682635	0.897987	0.890667	0.624924	0.455685	0.54166	0.43826	0.92023
1511	0.519592	0.80131	0.954629	0.651097	1.00461	1.05303	0.618603	0.538323	NaN	0.681165	0.898096	0.890436	0.625882	0.449866	0.540579	0.441753	0.923319
1512	0.522635	0.803849	0.954692	0.65423	1.00483	1.05586	0.619077	0.538041	NaN	0.679638	0.904401	0.890269	0.622117	0.446872	0.539139	0.441619	0.926164
1513	0.526011	0.803849	0.954423	0.652642	1.00519	1.05821	0.616832	0.537901	NaN	0.678053	0.906145	0.89014	0.623966	0.444018	0.537413	0.450151	0.928756
1514	0.529642	0.803548	0.955121	0.653949	1.00436	1.05841	0.608197	0.537945	NaN	0.676122	0.90873	0.890015	0.624357	0.443206	0.53544	0.460362	0.931072
1515	0.533449	0.803309	0.958912	0.655143	1.00484	1.06054	0.606681	0.538185	NaN	0.674767	0.906457	0.889893	0.621523	0.434505	0.533269	0.459892	0.93307
1516	0.537415	0.802371	0.959768	0.657657	1.00166	1.06066	0.609968	0.538628	NaN	0.675103	0.90476	0.889814	0.621887	0.430084	0.531008	0.471849	0.934712
1517	0.541502	0.800714	0.962719	0.655803	1.00185	1.06317	0.612578	0.539251	NaN	0.674604	0.912607	0.889833	0.627151	0.425663	0.528751	0.484949	0.936006
1518	0.545625	0.797326	0.964337	0.662686	0.999275	1.06603	0.612797	0.54	NaN	0.673499	0.911221	0.890021	0.627003	0.423285	0.526568	0.473932	0.936976
1519	0.549648	0.796586	0.963734	0.661619	0.995778	1.06799	0.611994	0.540804	NaN	0.671212	0.911953	0.890433	0.626652	0.427034	0.524486	0.48374	0.937664
1520	0.553487	0.796018	0.963607	0.657896	0.993799	1.06921	0.611501	0.541597	NaN	0.670511	0.910738	0.891077	0.626692	0.426363	0.52249	0.483606	0.938117
1521	0.557117	0.792554	0.964353	0.655536	0.99335	1.06982	0.61654	0.542319	NaN	0.667811	0.910209	0.891932	0.622818	0.428041	0.520578	0.480179	0.938347
1522	0.560532	0.791151	0.963544	0.657882	0.99044	1.07149	0.62198	0.542923	NaN	0.666562	0.911096	0.89294	0.623507	0.428069	0.518746	0.486158	0.938316
1523	0.563677	0.791993	0.965812	0.660326	0.98654	1.0758	0.627256	0.543388	NaN	0.666668	0.907515	0.894022	0.620159	0.431707	0.516994	0.471312	0.937943
1524	0.566497	0.792972	0.967795	0.663852	0.982858	1.07676	0.629301	0.543717	NaN	0.667523	0.91488	0.895125	0.619957	0.433302	0.5153	0.467953	0.937201
1525	0.568873	0.79547	0.971935	0.665046	0.979637	1.07668	0.628498	0.543947	NaN	0.668051	0.911657	0.896243	0.620645	0.436883	0.513629	0.479239	0.936167
1526	0.570755	0.793622	0.974378	0.670525	0.974598	1.0809	0.628845	0.544121	NaN	0.664612	0.905896	0.89743	0.620362	0.437862	0.511952	0.480918	0.934997
1527	0.572116	0.794861	0.975235	0.676074	0.972849	1.08327	0.63182	0.544242	NaN	0.664602	0.907951	0.898722	0.617608	0.436967	0.510263	0.482329	0.933838
1528	0.572959	0.794485	0.97882	0.677844	0.971353	1.0815	0.633299	0.544313	NaN	0.663363	0.906457	0.90012	0.614801	0.436883	0.508586	0.47635	0.932772
1529	0.57336	0.795902	0.982928	0.676509	0.97087	1.08524	0.63591	0.544344	NaN	0.661797	0.906612	0.901611	0.613303	0.436323	0.506969	0.467953	0.931856
1530	0.573434	0.793827	0.982389	0.67752	0.967948	1.08272	0.636823	0.544316	NaN	0.656945	0.902751	0.903177	0.6136	0.441108	0.505462	0.466744	0.931104
1531	0.573298	0.793773	0.980929	0.680499	0.967833	1.08661	0.63748	0.544209	NaN	0.654524	0.900244	0.904804	0.613586	0.436491	0.504126	0.44921	0.9305
1532	0.573059	0.794765	0.985593	0.679431	0.967787	1.08814	0.630542	0.543993	NaN	0.649087	0.890373	0.906482	0.616286	0.438338	0.502996	0.442963	0.930005
1533	0.572762	0.793026	0.983071	0.681959	0.965509	1.08742	0.638959	0.543651	NaN	0.648203	0.889376	0.908212	0.619755	0.446592	0.502091	0.446456	0.929592
1534	0.572455	0.791719	0.986545	0.681861	0.962241	1.08533	0.63633	0.543187	NaN	0.647127	0.890077	0.909966	0.616407	0.44967	0.501389	0.450957	0.929232
1535	0.572165	0.793218	0.985847	0.684558	0.960274	1.08338	0.636019	0.542636	NaN	0.644706	0.882853	0.911708	0.615773	0.451181	0.500865	0.441216	0.928871
1536	0.571932	0.792205	0.988147	0.684432	0.955707	1.08597	0.63549	0.542016	NaN	0.641814	0.88005	0.913404	0.618148	0.455238	0.500497	0.441014	0.928562
1537	0.571804	0.792335	0.989606	0.683111	0.95275	1.08387	0.640364	0.5413	NaN	0.63824	0.877014	0.915027	0.616893	0.45423	0.500253	0.443634	0.928376
1538	0.571866	0.792794	0.993429	0.684488	0.950012	1.08198	0.640802	0.540472	NaN	0.635406	0.871206	0.916538	0.618756	0.448467	0.50014	0.435237	0.928329
1539	0.572192	0.793396	0.996697	0.683926	0.948332	1.08011	0.636877	0.53951	NaN	0.633427	0.866411	0.917903	0.618135	0.451209	0.500214	0.442022	0.92836
1540	0.572877	0.792219	0.995285	0.68165	0.947273	1.08215	0.635307	0.538386	NaN	0.630698	0.871253	0.919113	0.621361	0.454482	0.500548	0.438999	0.928343
1541	0.57391	0.794663	0.998949	0.682297	0.945536	1.0816	0.629922	0.537076	NaN	0.630583	0.867734	0.920182	0.624938	0.45437	0.501179	0.442358	0.928196
1542	0.575099	0.795696	0.999616	0.683364	0.941153	1.07978	0.624828	0.535548	NaN	0.62944	0.869291	0.921135	0.626436	0.456245	0.502121	0.445851	0.927863
1543	0.576234	0.796518	0.998061	0.682563	0.937115	1.08155	0.6291	0.533784	NaN	0.630881	0.871424	0.922039	0.628271	0.457224	0.50334	0.447531	0.927336
1544	0.577155	0.798948	1.00295	0.68328	0.937356	1.08016	0.620994	0.531791	NaN	0.629516	0.871409	0.92297	0.627165	0.461645	0.504807	0.44968	0.926614
1545	0.57774	0.799331	1.00637	0.686342	0.935596	1.07855	0.618183	0.529589	NaN	0.628373	0.867189	0.923981	0.629864	0.467913	0.50645	0.456398	0.925693
1546	0.577872	0.80057	1.00807	0.6846	0.933997	1.07811	0.61528	0.527189	NaN	0.628623	0.860743	0.925089	0.630175	0.473872	0.50818	0.465602	0.924527
1547	0.577535	0.79914	1.00923	0.686637	0.934676	1.07681	0.615974	0.524619	NaN	0.627268	0.857443	0.926292	0.631956	0.47986	0.509934	0.468893	0.92309
1548	0.576783	0.799366	1.00547	0.68328	0.931397	1.07329	0.615572	0.52194	NaN	0.624684	0.855901	0.927608	0.634723	0.480923	0.511658	0.473999	0.921402
1549	0.575717	0.799345	1.00537	0.68283	0.926852	1.07191	0.615317	0.519234	NaN	0.625827	0.856275	0.929068	0.637396	0.485176	0.513327	0.471782	0.919505
1550	0.574511	0.799242	1.00693	0.684755	0.925414	1.06761	0.610187	0.516576	NaN	0.623493	0.856851	0.93072	0.64104	0.490408	0.51489	0.474805	0.917483
1551	0.573255	0.798941	1.01273	0.685078	0.921387	1.06644	0.612962	0.514047	NaN	0.620351	0.85341	0.932573	0.642349	0.487079	0.516278	0.483606	0.915409
1552	0.571972	0.798455	1.01732	0.685289	0.922688	1.06384	0.609639	0.51171	NaN	0.618968	0.858688	0.934577	0.64459	0.490884	0.517398	0.487636	0.913299
1553	0.570593	0.798654	1.01946	0.685331	0.922124	1.06459	0.600493	0.509606	NaN	0.61694	0.865056	0.936653	0.644212	0.491611	0.518193	0.490458	0.911096
1554	0.569041	0.799728	1.02068	0.681229	0.92248	1.06336	0.599361	0.50771	NaN	0.617623	0.867516	0.938762	0.645656	0.49981	0.518703	0.498989	0.908751
1555	0.567237	0.79953	1.02136	0.680639	0.922526	1.06332	0.605732	0.505983	NaN	0.615134	0.873153	0.940883	0.646318	0.498467	0.519	0.506917	0.90623
1556	0.565067	0.800427	1.02239	0.683519	0.922469	1.05942	0.602063	0.5044	NaN	0.613789	0.877683	0.943031	0.649625	0.506413	0.51915	0.513298	0.90357
1557	0.562458	0.801344	1.02555	0.686708	0.922665	1.0583	0.599854	0.502924	NaN	0.611484	0.875348	0.945226	0.653201	0.507784	0.51919	0.508932	0.900839
1558	0.559438	0.801118	1.03261	0.687817	0.921077	1.05627	0.599562	0.501511	NaN	0.610773	0.880642	0.947453	0.655645	0.501656	0.519178	0.514105	0.898122
1559	0.556136	0.799858	1.03608	0.686384	0.916245	1.05649	0.591584	0.500148	NaN	0.610821	0.882728	0.949701	0.656414	0.502132	0.519216	0.51135	0.895551
1560	0.552662	0.798859	1.03964	0.691175	0.915025	1.05348	0.587622	0.498822	NaN	0.608621	0.878368	0.951957	0.658735	0.513744	0.519381	0.507387	0.893294
1561	0.549141	0.797818	1.04368	0.692804	0.911171	1.05311	0.588663	0.49753	NaN	0.608361	0.87513	0.95419	0.661529	0.518332	0.519697	0.522032	0.891429
1562	0.545694	0.798606	1.04809	0.692748	0.904694	1.05383	0.592551	0.496288	NaN	0.609908	0.874305	0.956361	0.659113	0.523956	0.520211	0.514172	0.889938
1563	0.542426	0.798777	1.05034	0.693282	0.907409	1.05269	0.597572	0.495121	NaN	0.610206	0.870506	0.958462	0.657251	0.528853	0.520967	0.505439	0.888845
1564	0.539397	0.800399	1.05277	0.693619	0.901726	1.05226	0.599543	0.494062	NaN	0.608207	0.874336	0.96049	0.657912	0.533609	0.521949	0.511955	0.888189
1565	0.536577	0.798613	1.05512	0.692214	0.90023	1.05283	0.597918	0.493145	NaN	0.606257	0.879225	0.962451	0.657548	0.540828	0.523142	0.506043	0.887955
1566	0.533924	0.798845	NaN	0.692242	0.899045	1.05185	0.599105	0.492446	NaN	0.605517	0.876578	0.964359	0.656279	0.545445	0.524538	0.507723	0.888058
1567	0.531373	0.800789	NaN	0.688758	0.896284	1.05335	0.60062	0.492038	NaN	0.603807	0.880081	0.966214	0.65501	0.550145	0.526122	0.517598	0.888376
1568	0.528906	0.800824	NaN	0.690599	0.896502	1.05051	0.601186	0.491978	NaN	0.603077	0.88128	0.967989	0.654983	0.550145	0.527855	0.511149	0.888798
1569	0.526508	0.800468	NaN	0.691301	0.892395	1.05038	0.601917	0.492282	NaN	0.602011	0.884705	0.96964	0.656603	0.552859	0.529683	0.516926	0.88926
1570	0.524116	0.80194	NaN	0.690374	0.890485	1.04855	0.594815	0.492939	NaN	0.59957	0.88441	0.971169	0.657696	0.553055	0.531553	0.521897	0.889763
1571	0.521717	0.804787	NaN	0.690711	0.888507	1.0465	0.589046	0.493901	NaN	0.599013	0.889081	0.972596	0.656751	0.556329	0.533444	0.51874	0.890372
1572	0.519307	0.802932	NaN	0.688463	0.886263	1.04324	0.581871	0.495069	NaN	0.597044	0.888645	0.973924	0.656022	0.555685	0.535356	0.523308	0.891162
1573	0.516868	0.804431	NaN	0.685654	0.887609	1.04222	0.580447	0.496332	NaN	0.595045	0.882868	0.975134	0.653876	0.553615	0.537309	0.533452	0.89212
1574	0.514459	0.80541	NaN	0.687775	0.887356	1.03985	0.581853	0.497582	NaN	0.594949	0.884908	0.976198	0.654524	0.553699	0.539313	0.52922	0.89319
1575	0.512142	0.807656	NaN	0.683364	0.885561	1.03435	0.580338	0.498768	NaN	0.593825	0.883818	0.977082	0.655496	0.555685	0.541362	0.525122	0.894353
1576	0.509974	0.806978	NaN	0.679599	0.882823	1.03341	0.575226	0.499876	NaN	0.594094	0.890793	0.977755	0.655658	0.55728	0.543399	0.531504	0.895577
1577	0.508005	0.807779	NaN	0.681046	0.881247	1.03214	0.573053	0.500907	NaN	0.592499	0.889735	0.978191	0.654673	0.553587	0.545348	0.533318	0.896836
1578	0.50623	0.807704	NaN	0.679487	0.879176	1.02938	0.568836	0.501879	NaN	0.593306	0.886979	0.978367	0.652581	0.556385	0.547128	0.540573	0.898216
1579	0.504556	0.809312	NaN	0.680414	0.878981	1.02932	0.562374	0.502851	NaN	0.593489	0.887648	0.978266	0.652824	0.558511	0.548682	0.542252	0.899807
1580	0.50291	0.809449	NaN	0.678096	0.87798	1.02572	0.564528	0.503882	NaN	0.592836	0.897893	0.977833	0.652608	0.565114	0.549949	0.544671	0.901669
1581	0.501277	0.808224	NaN	0.679038	0.8776	1.02198	0.569001	0.505001	NaN	0.595055	0.896943	0.976987	0.648072	0.573033	0.550958	0.544738	0.903792
1582	0.499686	0.80934	NaN	0.678068	0.877289	1.01993	0.559197	0.506201	NaN	0.595891	0.892475	0.975678	0.643551	0.563967	0.551799	0.550112	0.906106
1583	0.498114	0.810189	NaN	0.677577	0.877289	1.0192	0.553903	0.507453	NaN	0.595612	0.897037	0.973908	0.639447	0.56268	0.552539	0.544469	0.908503
1584	0.496548	0.809627	NaN	0.676186	0.874793	1.01995	0.549941	0.508713	NaN	0.596217	0.89973	0.971724	0.63664	0.562568	0.553193	0.558711	0.910859
1585	0.494994	0.810818	NaN	0.672674	0.872296	1.01883	0.551091	0.509951	NaN	0.594373	0.903638	0.969193	0.63363	0.559994	0.553729	0.563145	0.912991
1586	0.493464	0.810996	NaN	0.672716	0.871859	1.01901	0.541014	0.511168	NaN	0.594738	0.90641	0.966399	0.633347	0.562233	0.554103	0.56375	0.914774
1587	0.49197	0.811626	NaN	0.672281	0.871871	1.01769	0.53687	0.512377	NaN	0.594796	0.907873	0.963428	0.629419	0.567745	0.554233	0.566302	0.916224
1588	0.490509	0.811489	NaN	0.670525	0.872273	1.01661	0.535774	0.513588	NaN	0.595833	0.912809	0.960337	0.625923	0.564107	0.554045	0.567377	0.917452
1589	0.48906	0.813625	NaN	0.674908	0.868523	1.01337	0.53205	0.514814	NaN	0.595458	0.909399	0.957192	0.623804	0.566541	0.553496	0.571811	0.918503
1590	0.487647	0.813878	NaN	0.677127	0.867959	1.01004	0.533675	0.516042	NaN	0.595564	0.910785	0.954071	0.621658	0.568724	0.552599	0.570199	0.919406
1591	0.48635	0.813899	NaN	0.678546	0.867637	1.01085	0.534569	0.517245	NaN	0.596506	0.905663	0.951053	0.61638	0.570431	0.551402	0.561734	0.92017
1592	0.48521	0.813851	NaN	0.681945	0.865543	1.00775	0.523707	0.518403	NaN	0.593652	0.904308	0.948152	0.616353	0.571074	0.549971	0.55851	0.920729
1593	0.484247	0.814748	NaN	0.678995	0.861482	1.00624	0.527121	0.519488	NaN	0.594844	0.907749	0.945359	0.613708	0.568864	0.548374	0.559383	0.921023
1594	0.483454	0.81509	NaN	0.67981	0.862621	1.00519	0.532196	0.520484	NaN	0.594642	0.909851	0.942678	0.610036	0.567017	0.546715	0.548433	0.921023
1595	0.482806	0.813235	NaN	0.680948	0.863645	1.00398	0.529804	0.52139	NaN	0.594075	0.910365	0.940094	0.608174	0.56545	0.54507	0.544738	0.920704
1596	0.482198	0.815891	NaN	0.680934	0.85803	1.00317	0.530808	0.522171	NaN	0.592442	0.904666	0.937593	0.605407	0.563072	0.543485	0.539834	0.920101
1597	0.481508	0.816781	NaN	0.683027	0.855465	1.0014	0.52681	0.522785	NaN	0.592192	0.906924	0.935198	0.599792	0.560526	0.542	0.542924	0.919268
1598	0.480662	0.817048	NaN	0.683982	0.85497	1.00169	0.523287	0.523197	NaN	0.592826	0.907204	0.932923	0.596471	0.557196	0.540661	0.543327	0.91823
1599	0.479552	0.818465	NaN	0.683954	0.855016	1.0026	0.525003	0.523373	NaN	0.592922	0.902175	0.930764	0.59172	0.552132	0.539543	0.550986	0.917013
1600	0.478131	0.819136	NaN	0.684404	0.853957	0.999241	0.526171	0.523278	NaN	0.594728	0.902237	0.928715	0.589615	0.552524	0.538672	0.552867	0.915678
1601	0.476465	0.819026	NaN	0.686441	0.852427	1.00257	0.523506	0.522921	NaN	0.594651	0.900353	0.926792	0.58817	0.548802	0.538027	0.55159	0.914367
1602	0.474615	0.818684	NaN	0.69036	0.849919	1.00211	0.527577	0.522353	NaN	0.59372	0.898018	0.924966	0.589722	0.544018	0.537563	0.552329	0.913267
1603	0.472586	0.819526	NaN	0.695052	0.845041	1.00228	0.524455	0.521645	NaN	0.594248	0.897971	0.923196	0.585174	0.538198	0.53725	0.539028	0.912471
1604	0.470429	0.819458	NaN	0.697735	0.841923	0.997889	0.517573	0.520843	NaN	0.593085	0.895776	0.921482	0.582798	0.538254	0.53708	0.538222	0.912001
1605	0.468279	0.819218	NaN	0.698269	0.840117	0.998975	0.519727	0.519993	NaN	0.592759	0.8985	0.919835	0.58076	0.533441	0.537081	0.533049	0.911858
1606	0.466209	0.819779	NaN	0.699477	0.836884	0.99671	0.523597	0.51917	NaN	0.593431	0.900135	0.918296	0.576427	0.53028	0.537271	0.53278	0.911987
1607	0.464199	0.820039	NaN	0.701865	0.835239	0.997755	0.526463	0.518437	NaN	0.592615	0.899154	0.916909	0.571406	0.532826	0.537637	0.538155	0.912279
1608	0.462243	0.820957	NaN	0.700572	0.837149	0.995624	0.526463	0.517805	NaN	0.592067	0.898765	0.915722	0.571325	0.534616	0.538168	0.533721	0.912647
1609	0.460403	0.82173	NaN	0.69921	0.835699	0.99297	0.533218	0.517302	NaN	0.592259	0.904448	0.914814	0.568788	0.527705	0.538862	0.529824	0.913032
1610	0.45873	0.821587	NaN	0.698451	0.833076	0.991034	0.529019	0.516947	NaN	0.590078	0.907453	0.914247	0.56787	0.521858	0.53968	0.513231	0.913416
1611	0.457266	0.820478	NaN	0.699982	0.832305	0.986894	0.528362	0.516735	NaN	0.588003	0.911532	0.914033	0.568923	0.520403	0.540582	0.514441	0.913763
1612	0.456043	0.821511	NaN	0.696878	0.826392	0.986966	0.521589	0.516627	NaN	0.587955	0.909913	0.91411	0.567978	0.514471	0.541591	0.514306	0.914014
1613	0.455071	0.822271	NaN	0.698114	0.825805	0.986341	0.521425	0.516578	NaN	0.590664	0.906052	0.914458	0.566763	0.511729	0.542775	0.523308	0.914155
1614	0.454342	0.822983	NaN	0.697735	0.822089	0.985941	0.522611	0.516544	NaN	0.590136	0.897971	0.915042	0.566831	0.504734	0.544191	0.520487	0.914209
1615	0.453828	0.82312	NaN	0.698943	0.816475	0.985418	0.520421	0.516517	NaN	0.59127	0.899279	0.915819	0.563497	0.502803	0.545861	0.51874	0.914208
1616	0.453499	0.822942	NaN	0.697482	0.814657	0.983236	0.516751	0.516534	NaN	0.591385	0.896507	0.916754	0.564064	0.497879	0.547795	0.515448	0.914126
1617	0.45327	0.823079	NaN	0.695656	0.811608	0.983974	0.507769	0.516631	NaN	0.591289	0.89372	0.917821	0.559353	0.493402	0.550008	0.51256	0.913994
1618	0.453019	0.823106	NaN	0.696471	0.81193	0.982324	0.502657	0.516845	NaN	0.592711	0.896383	0.918991	0.554683	0.492255	0.552495	0.509335	0.913926
1619	0.452665	0.823613	NaN	0.699322	0.807995	0.984219	0.500558	0.517196	NaN	0.593758	0.897333	0.920189	0.554008	0.498075	0.555224	0.514373	0.914059
1620	0.452168	0.822394	NaN	0.697201	0.807374	0.98093	0.503168	0.51772	NaN	0.594382	0.898173	0.921367	0.553333	0.498858	0.55812	0.513634	0.914452
1621	0.451586	0.824188	NaN	0.699477	0.807604	0.979291	0.503095	0.518475	NaN	0.596131	0.899606	0.92249	0.553981	0.498467	0.561069	0.52398	0.915119
1622	0.450956	0.823099	NaN	0.699968	0.804866	0.98091	0.506181	0.519514	NaN	0.597841	0.902751	0.923505	0.553927	0.502048	0.563952	0.521293	0.916032
1623	0.450263	0.8216	NaN	0.695291	0.80184	0.979844	0.509503	0.52085	NaN	0.596275	0.898703	0.924366	0.553347	0.496032	0.566658	0.520151	0.917083
1624	0.449557	0.821107	NaN	0.695698	0.801104	0.978738	0.508171	0.522457	NaN	0.597582	0.901505	0.925061	0.553023	0.495277	0.569131	0.530966	0.91818
1625	0.448959	0.82132	NaN	0.695234	0.800195	0.976975	0.508481	0.524262	NaN	0.59641	0.897177	0.92561	0.55062	0.49662	0.571376	0.519949	0.919344
1626	0.448556	0.820423	NaN	0.693338	0.800103	0.977856	0.509193	0.526154	NaN	0.598101	0.898952	0.926028	0.551565	0.501041	0.573404	0.526465	0.920641
1627	0.44846	0.820532	NaN	0.693169	0.799206	0.976647	0.508937	0.528018	NaN	0.598696	0.903031	0.926359	0.553239	0.495808	0.575205	0.53493	0.922052
1628	0.448817	0.819019	NaN	0.69147	0.798251	0.975202	0.509102	0.529741	NaN	0.599753	0.906768	0.926657	0.551457	0.493654	0.576781	0.536744	0.923572
1629	0.449688	0.818691	NaN	0.691006	0.796882	0.974106	0.506838	0.53125	NaN	0.600051	0.9082	0.926945	0.548852	0.492563	0.578134	0.548702	0.925207
1630	0.451042	0.818985	NaN	0.692228	0.790589	0.973901	0.506144	0.532524	NaN	0.598763	0.912295	0.927272	0.550013	0.484561	0.579236	0.554076	0.926985
1631	0.452797	0.819143	NaN	0.693155	0.788621	0.972794	0.505067	0.533571	NaN	0.597447	0.916639	0.927661	0.551727	0.488925	0.580065	0.552061	0.928919
1632	0.454874	0.818657	NaN	0.690374	0.784295	0.974147	0.51027	0.534394	NaN	0.598725	0.917714	0.928128	0.554089	0.491248	0.580629	0.561936	0.930999
1633	0.457163	0.818307	NaN	0.693577	0.784583	0.972794	0.514341	0.534997	NaN	0.598754	0.915316	0.928681	0.555142	0.487247	0.580995	0.556763	0.933193
1634	0.459508	0.818143	NaN	0.696021	0.786493	0.973389	0.510781	0.535368	NaN	0.599023	0.9082	0.929332	0.556141	0.492787	0.581266	0.555621	0.935474
1635	0.461814	0.818047	NaN	0.694771	0.782558	0.971298	0.517153	0.535482	NaN	0.601463	0.901646	0.930091	0.559474	0.489261	0.581541	0.553203	0.937817
1636	0.464066	0.817548	NaN	0.692678	0.781948	0.971104	0.519106	0.535334	NaN	0.603442	0.898609	0.930919	0.559501	0.489149	0.581941	0.54064	0.940159
1637	0.466303	0.816623	NaN	0.692565	0.779705	0.970161	0.5242	0.534944	NaN	0.603663	0.902876	0.93175	0.55969	0.484505	0.582524	0.53493	0.942431
1638	0.468589	0.815521	NaN	0.688674	0.776645	0.970284	0.521297	0.53434	NaN	0.605325	0.904292	0.932485	0.55938	0.479021	0.583288	0.535803	0.944673
1639	0.47096	0.813789	NaN	0.686778	0.775954	0.968768	0.520348	0.533562	NaN	0.606353	0.903296	0.933028	0.55907	0.483609	0.584195	0.537483	0.94691
1640	0.473453	0.813303	NaN	0.683097	0.774137	0.965314	0.523999	0.532611	NaN	0.607621	0.911096	0.93329	0.559326	0.480671	0.585195	0.54064	0.949237
1641	0.476059	0.812523	NaN	0.680751	0.777738	0.964648	0.531338	0.531466	NaN	0.610119	0.91038	0.933241	0.55969	0.483301	0.586241	0.528884	0.951732
1642	0.478711	0.812256	NaN	0.68283	0.776403	0.965745	0.531265	0.530099	NaN	0.61058	0.908014	0.932848	0.56239	0.480504	0.587294	0.525928	0.954395
1643	0.481325	0.812434	NaN	0.679894	0.771191	0.965847	0.523835	0.528484	NaN	0.611532	0.910925	0.932075	0.564091	0.480336	0.588343	0.537819	0.957247
1644	0.483839	0.814289	NaN	0.679684	0.767682	0.959668	0.523615	0.526641	NaN	0.615557	0.911859	0.930918	0.564833	0.475999	0.58939	0.5354	0.960312
1645	0.486196	0.814159	NaN	0.679066	0.76965	0.959371	0.520859	0.524626	NaN	0.618103	0.914771	0.929374	0.567924	0.477314	0.590455	0.541178	0.963547
1646	0.488401	0.813995	NaN	0.678279	0.770754	0.960611	0.515619	0.522494	NaN	0.618987	0.912311	0.927458	0.567748	0.48028	0.591541	0.539901	0.966952
1647	0.490499	0.813543	NaN	0.676242	0.771226	0.96014	0.516824	0.520299	NaN	0.618372	0.913339	0.925222	0.566601	0.479021	0.592616	0.543932	0.970522
1648	0.492579	0.81329	NaN	0.674051	0.770766	0.958224	0.514159	0.518106	NaN	0.619313	0.918695	0.922708	0.567141	0.482574	0.593667	0.533452	0.97422
1649	0.494664	0.812646	NaN	0.672365	0.771065	0.959125	0.512954	0.515969	NaN	0.619102	0.918321	0.919963	0.564725	0.483609	0.594731	0.530765	0.977945
1650	0.496713	0.814392	NaN	0.67037	0.766923	0.955529	0.514506	0.513925	NaN	0.62111	0.926308	0.91702	0.562363	0.481427	0.595845	0.536945	0.981524
1651	0.498748	0.813666	NaN	0.667842	0.766014	0.952691	0.512881	0.51199	NaN	0.624915	0.924751	0.913892	0.562471	0.483301	0.597006	0.541312	0.984783
1652	0.500713	0.812146	NaN	0.664189	0.765025	0.950487	0.516934	0.510179	NaN	0.627681	0.925405	0.910594	0.564509	0.482266	0.598191	0.551053	0.987637
1653	0.502498	0.811975	NaN	0.661534	0.764967	0.955498	0.521735	0.508523	NaN	0.631947	0.925032	0.907143	0.564077	0.482462	0.599354	0.549037	0.990112
1654	0.503965	0.811784	NaN	0.657461	0.765243	0.955447	0.522264	0.507035	NaN	0.632552	0.920174	0.903558	0.559825	0.484784	0.600442	0.555285	0.992314
1655	0.505043	0.810538	NaN	0.658402	0.7656	0.95601	0.51907	0.505718	NaN	0.636981	0.92103	0.899887	0.560001	0.488674	0.601441	0.561197	0.994311
1656	0.505703	0.81036	NaN	0.657236	0.764668	0.952988	0.522465	0.504579	NaN	0.638355	0.91544	0.896199	0.561621	0.488758	0.602342	0.555688	0.996128
1657	0.505898	0.809812	NaN	0.658051	0.761493	0.952424	0.525149	0.503619	NaN	0.640142	0.91843	0.892535	0.558894	0.486044	0.603123	0.564489	0.997747
1658	0.505568	0.808929	NaN	0.657067	0.761079	0.952854	0.520512	0.502812	NaN	0.643457	0.917916	0.888934	0.555263	0.485876	0.603788	0.574565	0.999157
1659	0.504713	0.808244	NaN	0.656533	0.761067	0.950754	0.526536	0.502143	NaN	0.646137	0.923257	0.885426	0.551902	0.493262	0.604359	0.572819	1.00041
1660	0.503378	0.809018	NaN	0.656252	0.759744	0.950959	0.526025	0.501618	NaN	0.649673	0.924518	0.882026	0.548744	0.493234	0.604823	0.574968	1.00165
1661	0.50159	0.808299	NaN	0.658037	0.757765	0.948746	0.532287	0.501227	NaN	0.65218	0.928846	0.878719	0.551227	0.494549	0.605145	0.578126	1.00294
1662	0.499407	0.80641	1.05441	0.65718	0.758766	0.946881	0.529969	0.500959	NaN	0.652718	0.93414	0.87545	0.55174	0.49953	0.605306	0.563078	1.00432
1663	0.496892	0.806465	1.05063	0.659371	0.760768	0.944575	0.531739	0.500775	NaN	0.654121	0.934327	0.872203	0.55004	0.500061	0.605314	0.569124	1.00582
1664	0.494115	0.805184	1.04249	0.658163	0.763322	0.940989	0.527741	0.500621	NaN	0.653775	0.936195	0.86898	0.552402	0.502412	0.605214	0.563615	1.00754
1665	0.491118	0.806061	1.03635	0.66034	0.765876	0.940487	0.526135	0.500472	NaN	0.654159	0.936273	0.86578	0.54896	0.504007	0.605071	0.562608	1.00956
1666	0.487949	0.804739	1.02864	0.659483	0.765393	0.939626	0.530297	0.500327	NaN	0.655706	0.933751	0.862617	0.55201	0.506049	0.604915	0.565765	1.01185
1667	0.484664	0.804288	1.02048	0.657489	0.761907	0.939626	0.531959	0.500199	NaN	0.656282	0.934981	0.859531	0.553522	0.502887	0.604765	0.559114	1.01433
1668	0.481267	0.804815	1.01391	0.657489	0.761723	0.937392	0.539535	0.500137	NaN	0.65731	0.93646	0.856571	0.552442	0.495473	0.604627	0.55112	1.01689
1669	0.477766	0.804767	1.00794	0.656112	0.761631	0.939093	0.536267	0.500158	NaN	0.65756	0.934903	0.853777	0.549513	0.496452	0.604513	0.561062	1.01945
1670	0.474185	0.802412	1.00293	0.656562	0.759733	0.940046	0.539334	0.500252	NaN	0.658982	0.937161	0.85117	0.54568	0.497851	0.604426	0.560391	1.02196
1671	0.470571	0.803062	1.00207	0.655087	0.760722	0.9369	0.538969	0.500397	NaN	0.66027	0.936756	0.848766	0.542387	0.494577	0.604365	0.556494	1.02435
1672	0.467013	0.802549	0.993953	0.658008	0.761631	0.937556	0.534259	0.500583	NaN	0.662604	0.941069	0.846586	0.538823	0.500537	0.60432	0.541379	1.02654
1673	0.463593	0.800365	0.988099	0.659413	0.761838	0.939421	0.534277	0.500785	NaN	0.662912	0.940181	0.844607	0.53557	0.49981	0.604251	0.538423	1.02839
1674	0.460355	0.797942	0.983689	0.661984	0.763713	0.937751	0.534551	0.501002	NaN	0.664891	0.944167	0.842788	0.533478	0.497907	0.604116	0.544133	1.02978
1675	0.457328	0.794854	0.97276	0.665201	0.762425	0.936552	0.532561	0.501243	NaN	0.664891	0.943653	0.841097	0.531305	0.495249	0.603915	0.541513	1.03071
1676	0.454492	0.793177	0.964702	0.664934	0.762574	0.93606	0.536121	0.501495	NaN	0.66784	0.944665	0.839529	0.530509	0.498662	0.603681	0.535266	1.03121
1677	0.451817	0.792931	0.958722	0.666957	0.759065	0.936573	0.539133	0.50171	NaN	0.669272	0.94152	0.838123	0.529915	0.500397	0.603438	0.532646	1.03134
1678	0.449291	0.793184	0.95547	0.67016	0.759629	0.937116	0.537162	0.501829	NaN	0.670597	0.933953	0.836932	0.529226	0.494018	0.603238	0.529287	1.03117
1679	0.446957	0.792725	0.949378	0.667757	0.763817	0.936716	0.536851	0.50179	NaN	0.673653	0.936678	0.83595	0.525461	0.491332	0.603136	0.53708	1.03073
1680	0.444891	0.792054	0.944969	0.66919	0.762574	0.937433	0.541178	0.501552	NaN	0.677774	0.93263	0.835155	0.522545	0.493374	0.603149	0.539632	1.03009
1681	0.443171	0.791089	0.93718	0.672421	0.763909	0.935199	0.534697	0.50108	NaN	0.679292	0.934591	0.834525	0.51909	0.492787	0.603234	0.531504	1.02928
1682	0.441899	0.788248	0.927853	0.666634	0.763897	0.932464	0.531192	0.50033	NaN	0.679676	0.939589	0.833993	0.518293	0.492563	0.603335	0.541513	1.02832
1683	0.441179	0.78655	0.924062	0.66735	0.760492	0.929062	0.533711	0.499292	NaN	0.682866	0.946565	0.833451	0.515014	0.488086	0.603403	0.548836	1.02723
1684	0.441005	0.785168	0.924077	0.668586	0.760388	0.928693	0.529677	0.497964	NaN	0.68276	0.948495	0.83277	0.51172	0.490212	0.603419	0.557233	1.02604
1685	0.441312	0.783196	0.922301	0.67089	0.759445	0.927822	0.531247	0.496344	NaN	0.682126	0.948293	0.831855	0.509588	0.486267	0.603375	0.562675	1.02486
1686	0.441996	0.781314	0.922015	0.671845	0.757247	0.92814	0.529275	0.494457	NaN	0.683731	0.944058	0.830642	0.507576	0.488758	0.60332	0.56899	1.02386
1687	0.442919	0.779294	0.915797	0.674107	0.759525	0.925967	0.534368	0.492343	NaN	0.685249	0.945163	0.829112	0.503851	0.492115	0.603303	0.576715	1.02319
1688	0.443994	0.777179	0.912894	0.674823	0.75895	0.925168	0.532908	0.490067	NaN	0.683212	0.944463	0.8273	0.503325	0.489681	0.603387	0.57873	1.02292
1689	0.445092	0.775728	0.913069	0.674781	0.756477	0.923856	0.527248	0.487732	NaN	0.683846	0.941754	0.825235	0.500909	0.495053	0.603606	0.589143	1.02303
1690	0.446158	0.772996	0.905661	0.674093	0.751553	0.919748	0.524163	0.485425	NaN	0.683039	0.937394	0.822934	0.497183	0.494773	0.603926	0.609229	1.02343
1691	0.447216	0.768759	0.905375	0.67332	0.752323	0.916069	0.525185	0.483223	NaN	0.682232	0.93442	0.82041	0.492756	0.497068	0.604253	0.616015	1.02403
1692	0.448356	0.766924	0.904979	0.671059	0.751794	0.913538	0.527687	0.481196	NaN	0.683183	0.935697	0.81764	0.489328	0.500173	0.604449	0.618702	1.02464
1693	0.449608	0.762276	0.906692	0.671213	0.751345	0.916458	0.530881	0.479382	NaN	0.682232	0.939091	0.814578	0.488477	0.506441	0.604412	0.628644	1.02516
1694	0.450932	0.759989	0.900918	0.669036	0.75008	0.914983	0.531849	0.477821	NaN	0.682386	0.940368	0.811184	0.481513	0.506944	0.604096	0.630525	1.02555
1695	0.452238	0.757682	0.894636	0.669134	0.747204	0.912349	0.539498	0.476566	NaN	0.685191	0.943093	0.807436	0.478786	0.503391	0.603511	0.628443	1.02575
1696	0.453511	0.757032	0.890544	0.669008	0.747077	0.909501	0.544318	0.475647	NaN	0.686555	0.943171	0.803375	0.476667	0.50465	0.602683	0.633145	1.02576
1697	0.454794	0.754431	0.886166	0.66912	0.745351	0.908538	0.547531	0.475064	NaN	0.687026	0.942049	0.79909	0.472307	0.501181	0.60163	0.637579	1.02563
1698	0.456122	0.753637	0.881201	0.672028	0.744914	0.907902	0.549412	0.474812	NaN	0.687381	0.93948	0.794688	0.47035	0.501656	0.600355	0.643155	1.02543
1699	0.457463	0.750166	0.881486	0.671016	0.746663	0.906109	0.545596	0.474885	NaN	0.687132	0.934311	0.790296	0.469932	0.507028	0.598874	0.641072	1.02523
1700	0.458724	0.74879	0.879868	0.668839	0.743453	0.904255	0.544336	0.475276	NaN	0.685095	0.935323	0.786007	0.466301	0.50812	0.597246	0.63637	1.02503
1701	0.459895	0.748215	0.878313	0.666367	0.745674	0.904449	0.545614	0.475969	NaN	0.684759	0.933175	0.78188	0.464492	0.511645	0.595556	0.637713	1.02478
1702	0.460914	0.74753	0.87392	0.667364	0.743039	0.901109	0.539736	0.476961	NaN	0.684182	0.935635	0.777936	0.460011	0.517101	0.5939	0.646379	1.02438
1703	0.461716	0.746846	0.87384	0.670286	0.740669	0.898127	0.54032	0.478253	NaN	0.686296	0.933252	0.774168	0.458162	0.515143	0.592368	0.647656	1.02386
1704	0.462232	0.74382	0.870049	0.670005	0.738667	0.897625	0.544811	0.479857	NaN	0.685076	0.928722	0.770525	0.456205	0.51794	0.591073	0.642752	1.02337
1705	0.462327	0.742752	0.871223	0.668361	0.737344	0.894356	0.537636	0.481793	NaN	0.685777	0.931244	0.766953	0.452898	0.520235	0.590146	0.641945	1.023
1706	0.461907	0.739877	0.86859	0.66669	0.735963	0.89325	0.538111	0.484058	NaN	0.688957	0.932957	0.763408	0.452304	0.520123	0.589699	0.640535	1.02276
1707	0.460995	0.739432	0.86437	0.667743	0.736711	0.890278	0.537892	0.48665	NaN	0.686526	0.928208	0.75986	0.450171	0.5185	0.589784	0.645304	1.02262
1708	0.459626	0.738432	0.860658	0.665678	0.737298	0.890206	0.540283	0.48955	NaN	0.687305	0.922011	0.756329	0.447269	0.516262	0.590407	0.660151	1.02249
1709	0.457848	0.737228	0.858374	0.66381	0.737425	0.888813	0.543022	0.492734	NaN	0.685854	0.916001	0.752876	0.445474	0.512009	0.591522	0.670429	1.02235
1710	0.455707	0.736783	0.85563	0.664934	0.739933	0.886661	0.535902	0.496165	NaN	0.684518	0.917605	0.749566	0.440116	0.512484	0.593026	0.67016	1.0222
1711	0.453271	0.737542	0.848952	0.662869	0.737528	0.883833	0.533364	0.499797	NaN	0.683577	0.915316	0.746455	0.437457	0.512736	0.594786	0.673385	1.02199
1712	0.450676	0.737056	0.848698	0.657109	0.734893	0.880749	0.52995	0.503597	NaN	0.683462	0.916484	0.743575	0.435405	0.516793	0.596689	0.674124	1.02158
1713	0.448076	0.737399	0.847587	0.656098	0.732823	0.878167	0.535792	0.507542	NaN	0.684	0.908839	0.740953	0.430303	0.512932	0.598609	0.672109	1.02088
1714	0.44561	0.734832	0.843162	0.653626	0.730061	0.876496	0.537235	0.511622	NaN	0.684883	0.907064	0.738626	0.428157	0.511477	0.600451	0.67016	1.01982
1715	0.443387	0.733284	0.843368	0.655859	0.729889	0.873586	0.537289	0.515827	NaN	0.68498	0.908559	0.7366	0.422204	0.515087	0.602158	0.668884	1.01837
1716	0.44149	0.733558	0.841734	0.658233	0.729383	0.871322	0.539791	0.520125	NaN	0.686084	0.901132	0.734863	0.415982	0.516737	0.603668	0.678155	1.01659
1717	0.439949	0.733209	0.841131	0.656168	0.731431	0.867428	0.532378	0.524458	NaN	0.68767	0.89875	0.733389	0.414794	0.522949	0.604962	0.684873	1.01454
1718	0.438783	0.73171	0.836785	0.659329	0.730107	0.864252	0.535208	0.528772	NaN	0.689149	0.894483	0.732155	0.41362	0.522725	0.606082	0.681984	1.01222
1719	0.437977	0.730505	0.833343	0.657208	0.728163	0.861639	0.537198	0.533017	NaN	0.689399	0.890902	0.731161	0.409949	0.520878	0.607079	0.680775	1.00963
1720	0.437485	0.729382	0.826918	0.657854	0.726368	0.858206	0.537034	0.537123	NaN	0.687381	0.888894	0.730429	0.412797	0.524096	0.607992	0.687493	1.00671
1721	0.437191	0.729451	0.827569	0.655761	0.725149	0.859067	0.538969	0.541046	NaN	0.68742	0.890186	0.729973	0.410731	0.525887	0.608847	0.706168	1.00339
1722	0.436931	0.730088	0.826062	0.655424	0.723872	0.856977	0.540411	0.54476	NaN	0.689351	0.888878	0.729852	0.407492	0.52418	0.609687	0.71826	0.999655
1723	0.436642	0.730348	0.82354	0.655339	0.721858	0.855542	0.543186	0.54822	NaN	0.690292	0.882962	0.730075	0.406088	0.526446	0.610588	0.728539	0.995469
1724	0.436378	0.732401	0.822096	0.650676	0.720248	0.855081	0.547239	0.551401	NaN	0.693453	0.881685	0.730586	0.403672	0.527258	0.611602	0.726994	0.990844
1725	0.436229	0.732381	0.823651	0.652361	0.719097	0.852898	0.544975	0.554326	NaN	0.69181	0.881918	0.73131	0.400595	0.528825	0.612736	0.733375	0.985887
1726	0.436267	0.731108	0.820431	0.653682	0.719511	0.850552	0.54629	0.557028	NaN	0.690869	0.880066	0.732148	0.3988	0.529048	0.613986	0.743452	0.980705
1727	0.436562	0.729567	0.818241	0.65371	0.717291	0.84757	0.552351	0.559501	NaN	0.689898	0.879599	0.733031	0.394035	0.534896	0.615336	0.737608	0.975478
1728	0.437166	0.727719	0.813546	0.654848	0.714518	0.84549	0.550489	0.561734	NaN	0.68865	0.877543	0.733939	0.394777	0.543346	0.616803	0.720141	0.970418
1729	0.438084	0.72685	0.811405	0.654314	0.714196	0.842795	0.550726	0.563724	NaN	0.686152	0.882432	0.734864	0.394575	0.541444	0.618427	0.716245	0.965693
1730	0.439313	0.725255	0.811595	0.653541	0.713402	0.841709	0.55843	0.565473	NaN	0.685249	0.878913	0.735809	0.394831	0.540744	0.620258	0.716917	0.96146
1731	0.440867	0.725364	0.812848	0.657447	0.712171	0.839916	0.561442	0.566991	NaN	0.687987	0.877995	0.736819	0.39004	0.547487	0.622302	0.715036	0.957853
1732	0.442819	0.725528	0.805313	0.655171	0.709859	0.837344	0.566153	0.568267	NaN	0.687036	0.877777	0.737944	0.388312	0.547263	0.624503	0.71208	0.95503
1733	0.445208	0.723427	0.803283	0.65326	0.71117	0.835571	0.569566	0.569294	NaN	0.687727	0.881529	0.739213	0.386571	0.550285	0.626734	0.706101	0.953019
1734	0.448099	0.723317	0.80057	0.65267	0.706603	0.832938	0.566664	0.570057	NaN	0.688707	0.886418	0.740595	0.385788	0.552635	0.628874	0.716514	0.951707
1735	0.451547	0.723605	0.797509	0.652839	0.707282	0.829433	0.566865	0.57053	NaN	0.687516	0.881918	0.742045	0.385909	0.55451	0.630818	0.716043	0.950897
1736	0.455543	0.724282	0.796224	0.649608	0.704521	0.827558	0.566153	0.570707	NaN	0.68864	0.883584	0.743506	0.386517	0.552524	0.632519	0.703481	0.950525
1737	0.460017	0.724522	0.795605	0.65187	0.703221	0.827292	0.567887	0.570606	NaN	0.68961	0.88634	0.744922	0.386422	0.552999	0.633927	0.698577	0.950594
1738	0.464882	0.723516	0.793258	0.652052	0.705694	0.827989	0.572761	0.570271	NaN	0.690763	0.882619	0.746278	0.384992	0.54953	0.635038	0.683395	0.951124
1739	0.469965	0.724495	0.794479	0.653415	0.705245	0.829188	0.571191	0.569769	NaN	0.691916	0.884161	0.747611	0.384654	0.553251	0.635861	0.673452	0.952175
1740	0.475059	0.726452	0.791751	0.654609	0.704521	0.830048	0.569895	0.569159	NaN	0.69378	0.881078	0.74896	0.383844	0.553139	0.636426	0.669825	0.953786
1741	0.479987	0.725699	0.789895	0.654763	0.704705	0.827282	0.572688	0.568478	NaN	0.693367	0.879645	0.750347	0.383858	0.549586	0.63677	0.665727	0.955926
1742	0.484661	0.727472	0.786516	0.654286	0.70543	0.827804	0.5711	0.567747	NaN	0.691349	0.872499	0.751752	0.383777	0.546732	0.636962	0.652089	0.958483
1743	0.489014	0.726576	0.788864	0.657376	0.705878	0.827507	0.5755	0.566989	NaN	0.691868	0.874087	0.753139	0.381752	0.549949	0.637099	0.646043	0.961359
1744	0.492989	0.726151	0.788705	0.65607	0.705418	0.827241	0.574313	0.566229	NaN	0.68814	0.870521	0.754468	0.38155	0.551236	0.637278	0.645573	0.964504
1745	0.496527	0.724714	0.788435	0.658275	0.702059	0.824525	0.572561	0.565504	NaN	0.685988	0.86803	0.755695	0.383115	0.554678	0.637585	0.641744	0.967942
1746	0.499573	0.72459	0.789419	0.658528	0.699205	0.824392	0.57037	0.564841	NaN	0.685373	0.867002	0.756774	0.383709	0.558119	0.638102	0.644834	0.971644
1747	0.502176	0.722557	0.789451	0.656168	0.694753	0.822148	0.570443	0.564259	NaN	0.686075	0.867485	0.757657	0.385154	0.563967	0.638946	0.645909	0.975537
1748	0.504475	0.721161	0.784073	0.654862	0.694764	0.819689	0.576212	0.563791	NaN	0.684345	0.866333	0.758304	0.383304	0.566457	0.640211	0.642483	0.979531
1749	0.506589	0.721332	0.782011	0.65784	0.698216	0.818838	0.580356	0.563476	NaN	0.68594	0.868684	0.75868	0.384762	0.574236	0.641917	0.646514	0.983618
1750	0.508578	0.719354	0.782598	0.660172	0.696203	0.814853	0.579096	0.563335	NaN	0.684019	0.871611	0.758762	0.383034	0.580363	0.644058	0.641945	0.987775
1751	0.510584	0.71795	0.782503	0.658739	0.696743	0.812527	0.57906	0.563354	NaN	0.684365	0.866302	0.758591	0.383412	0.579272	0.646594	0.634757	0.992034
1752	0.512733	0.717012	0.782503	0.653864	0.695765	0.811584	0.581141	0.563522	NaN	0.684903	0.873028	0.758212	0.381901	0.583637	0.649456	0.629316	0.996356
1753	0.515074	0.716848	0.783264	0.652853	0.693177	0.810364	0.579261	0.563806	NaN	0.684605	0.868684	0.757654	0.381523	0.583385	0.652533	0.642147	1.00067
1754	0.517601	0.712782	0.780742	0.651884	0.691911	0.812537	0.584007	0.564167	NaN	0.683846	0.869618	0.756959	0.382198	0.582294	0.655729	0.641005	1.00501
1755	0.520248	0.712884	0.781392	0.653977	0.692912	0.813715	0.58304	0.564556	NaN	0.680618	0.870552	0.756167	0.383642	0.592115	0.658942	0.635967	1.00949
1756	0.522848	0.71079	0.780409	0.654019	0.689886	0.813397	0.583259	0.564892	NaN	0.682117	0.87267	0.755315	0.385154	0.600089	0.662053	0.630794	1.01425
1757	0.525271	0.708503	0.777665	0.652797	0.685963	0.814873	0.580794	0.565112	NaN	0.681348	0.870724	0.754465	0.385936	0.60188	0.664983	0.612185	1.0193
1758	0.527425	0.706867	0.776427	0.652867	0.685054	0.814371	0.578494	0.565164	NaN	0.679897	0.874133	0.753674	0.384695	0.603811	0.66767	0.606139	1.02454
1759	0.529284	0.702178	0.778109	0.649608	0.681902	0.813705	0.581743	0.565023	NaN	0.678937	0.869571	0.752999	0.385842	0.609351	0.670074	0.598145	1.02986
1760	0.530783	0.699097	0.778759	0.653078	0.682029	0.814248	0.588681	0.564662	NaN	0.67835	0.869182	0.752474	0.380726	0.612736	0.672171	0.597675	1.03522
1761	0.531824	0.695407	0.773176	0.653724	0.68112	0.816	0.592259	0.564068	NaN	0.677976	0.87021	0.752115	0.381806	0.608119	0.673895	0.594988	1.04057
1762	0.532351	0.694346	0.772033	0.654047	0.680648	0.816871	0.590287	0.563243	NaN	0.678101	0.873807	0.751912	0.381118	0.614023	0.675217	0.595928	1.04586
1763	0.532371	0.692033	0.771938	0.652979	0.680579	0.81557	0.590853	0.562193	NaN	0.67665	0.874507	0.751868	0.38128	0.620458	0.676092	0.593375	1.05102
1764	0.531963	0.691923	0.770209	0.652432	0.678531	0.816113	0.593044	0.56093	NaN	0.678033	0.876983	0.752013	0.383318	0.622725	0.676509	0.600899	NaN
1765	0.531243	0.687809	0.769178	0.649299	0.679164	0.816594	0.594742	0.559476	NaN	0.677207	0.882604	0.752399	0.386692	0.628629	0.676521	0.600295	NaN
1766	0.530384	0.684413	0.767624	0.648007	0.67684	0.818101	0.596093	0.557859	NaN	0.677255	0.881918	0.753082	0.384614	0.634281	0.676187	0.588673	NaN
1767	0.529574	0.683393	0.769432	0.643427	0.676909	0.818685	0.5956	0.556123	NaN	0.677985	0.880735	0.754115	0.386166	0.635344	0.67552	0.581619	NaN
1768	0.528982	0.683058	0.772382	0.642781	0.67852	0.817301	0.590725	0.554331	NaN	0.676295	0.878913	0.755508	0.387475	0.636603	0.67458	0.584038	NaN
1769	0.528731	0.680101	0.774143	0.641601	0.678036	0.818726	0.5933	0.552568	NaN	0.676179	0.878166	0.757216	0.385761	0.632854	0.673462	0.580544	NaN
1770	0.528916	0.676746	0.775079	0.642303	0.676771	0.81515	0.592898	0.550899	NaN	0.67616	0.878088	0.75922	0.385788	0.631203	0.672263	0.573826	NaN
1771	0.529627	0.674179	0.774587	0.642261	0.676219	0.81226	0.591072	0.549364	NaN	0.673758	0.884067	0.761513	0.384951	0.639121	0.671038	0.564287	NaN
1772	0.5309	0.670236	0.774571	0.640814	0.674585	0.813018	0.58859	0.54799	NaN	0.67152	0.882323	0.764119	0.38649	0.64066	0.669833	0.560256	NaN
1773	0.532716	0.668175	0.780393	0.638932	0.673987	0.812547	0.589393	0.546763	NaN	0.668849	0.881747	0.767087	0.386395	0.643654	0.668715	0.56993	NaN
1774	0.535047	0.664602	0.780647	0.635364	0.672537	0.81269	0.589612	0.545632	NaN	0.668647	0.873277	0.770457	0.386584	0.647039	0.667714	0.557368	NaN
1775	0.53786	0.664712	0.782566	0.630939	0.67187	0.813162	0.587859	0.544551	NaN	0.669243	0.870926	0.774212	0.387111	0.643598	0.666805	0.554613	NaN
1776	0.541117	0.662966	0.783344	0.626345	0.670029	0.81307	0.586253	0.54347	NaN	0.669714	0.872919	0.778268	0.388636	0.642339	0.665944	0.549508	NaN
1777	0.54474	0.662589	0.788673	0.624632	0.669362	0.810826	0.585833	0.542326	NaN	0.669175	0.875597	0.782507	0.390566	0.64108	0.665052	0.560122	NaN
1778	0.548614	0.660549	0.787151	0.621162	0.667164	0.812209	0.58503	0.541053	NaN	0.668196	0.871985	0.786843	0.388353	0.641136	0.664059	0.570199	NaN
1779	0.552613	0.659317	0.788261	0.622398	0.665715	0.811942	0.580374	0.539597	NaN	0.669877	0.867797	0.791194	0.388272	0.644689	0.662885	0.571811	NaN
1780	0.55657	0.658167	0.788388	0.619729	0.663874	0.812854	0.580812	0.537939	NaN	0.669022	0.864714	0.795501	0.389756	0.642283	0.661464	0.562003	NaN
1781	0.560331	0.655812	0.792925	0.616765	0.662677	0.813244	0.574258	0.536103	NaN	0.671299	0.856275	0.799726	0.390242	0.643906	0.659769	0.556226	NaN
1782	0.563792	0.655148	0.790545	0.616063	0.659675	0.812506	0.571465	0.534135	NaN	0.669867	0.847602	0.803811	0.388622	0.639261	0.657823	0.559316	NaN
1783	0.566874	0.652773	0.793607	0.614672	0.664173	0.811615	0.571264	0.532084	NaN	0.666812	0.840066	0.807726	0.387178	0.644885	0.655677	0.553538	NaN
1784	0.569613	0.649863	0.795336	0.61182	0.662815	0.811123	0.569147	0.529995	NaN	0.666361	0.847198	0.811456	0.389405	0.649669	0.653403	0.544537	NaN
1785	0.57207	0.646509	0.799492	0.608364	0.661953	0.813408	0.572907	0.527918	NaN	0.66246	0.840347	0.815006	0.391713	0.649222	0.651059	0.54588	NaN
1786	0.574318	0.645783	0.802077	0.603307	0.658029	0.812834	0.570771	0.5259	NaN	0.660558	0.836314	0.818387	0.389257	0.650873	0.648747	0.557838	NaN
1787	0.576488	0.644784	0.801015	0.602394	0.655843	0.811676	0.571702	0.523971	NaN	0.657868	0.837093	0.821583	0.391592	0.652272	0.646572	0.563414	NaN
1788	0.578732	0.640019	0.80149	0.598587	0.652668	0.812291	0.570826	0.522161	NaN	0.655783	0.830133	0.824562	0.39008	0.651544	0.644614	0.561197	NaN
1789	0.58115	0.637507	0.803077	0.596508	0.65169	0.810682	0.571721	0.520503	NaN	0.654476	0.832235	0.827324	0.390971	0.650761	0.64293	0.558577	NaN
1790	0.583739	0.634577	0.800872	0.596621	0.650022	0.813264	0.571228	0.519039	NaN	0.653448	0.829199	0.829874	0.390593	0.648186	0.641577	0.554748	NaN
1791	0.586427	0.631715	0.799206	0.594092	0.648204	0.809637	0.574715	0.517812	NaN	0.653208	0.832764	0.832231	0.390607	0.650033	0.640574	0.562742	NaN
1792	0.589127	0.629764	0.798143	0.590004	0.645063	0.806881	0.571483	0.516862	NaN	0.653679	0.828887	0.834406	0.390944	0.641303	0.639888	0.573558	NaN
1793	0.591761	0.626999	0.802125	0.587644	0.643349	0.80643	0.568526	0.516251	NaN	0.655303	0.826863	0.836389	0.392294	0.638226	0.639508	0.574229	NaN
1794	0.594319	0.623952	0.800555	0.580719	0.642176	0.808131	0.568781	0.516029	NaN	0.657781	0.826832	0.838145	0.391376	0.64024	0.639385	0.578663	NaN
1795	0.596835	0.621707	0.802617	0.578556	0.643004	0.807127	0.57267	0.516204	NaN	0.660731	0.824746	0.839661	0.391214	0.639205	0.639406	0.57208	NaN
1796	0.599281	0.621194	0.801506	0.572965	0.644546	0.806922	0.568508	0.516748	NaN	0.659443	0.823562	0.84095	0.392591	0.636015	0.639444	0.562406	NaN
1797	0.601584	0.621221	0.806979	0.572965	0.642026	0.807967	0.567211	0.517587	NaN	0.65855	0.820729	0.84206	0.393347	0.633189	0.639399	0.560256	NaN
1798	0.603648	0.618305	0.80939	0.570015	0.638287	0.806686	0.561954	0.518641	NaN	0.657022	0.81447	0.843022	0.388218	0.625411	0.639224	0.552262	NaN
1799	0.605378	0.617408	0.808946	0.567823	0.635077	0.807721	0.561351	0.519842	NaN	0.655754	0.809908	0.843829	0.388514	0.620626	0.638868	0.563145	NaN
1800	0.606702	0.616155	0.811563	0.565702	0.633674	0.807782	0.56398	0.521125	NaN	0.652785	0.813224	0.844457	0.390499	0.617884	0.638283	0.56684	NaN
1801	0.607621	0.614711	0.80874	0.566826	0.632259	0.806665	0.564674	0.522421	NaN	0.65146	0.812212	0.844932	0.393833	0.611617	0.637388	0.565362	NaN
1802	0.608185	0.614396	0.810564	0.563651	0.631557	0.80562	0.563578	0.523674	NaN	0.650922	0.814594	0.845276	0.394062	0.6131	0.636122	0.558241	NaN
1803	0.608499	0.615313	0.812467	0.562598	0.631304	0.80476	0.560657	0.52486	NaN	0.649115	0.811075	0.845488	0.394237	0.614079	0.634442	0.556897	NaN
1804	0.608635	0.614944	0.81123	0.560757	0.629532	0.801317	0.564071	0.525989	NaN	0.649682	0.806576	0.84557	0.394696	0.610554	0.632328	0.56422	NaN
1805	0.608655	0.616272	0.815116	0.556403	0.631246	0.799749	0.565221	0.527071	NaN	0.64631	0.808553	0.845517	0.393765	0.607168	0.62979	0.559316	NaN
1806	0.608576	0.616005	0.819859	0.55511	0.631591	0.796306	0.565276	0.528104	NaN	0.64632	0.809674	0.845322	0.394264	0.605881	0.62687	0.571005	NaN
1807	0.608463	0.616142	0.819288	0.552006	0.628266	0.796111	0.565587	0.52911	NaN	0.647425	0.805797	0.845027	0.395965	0.610973	0.62361	0.567847	NaN
1808	0.608442	0.61825	0.819082	0.549716	0.626702	0.795558	0.567449	0.530123	NaN	0.648529	0.803462	0.844715	0.396087	0.61005	0.620029	0.575707	NaN
1809	0.608625	0.618038	0.817908	0.544167	0.62623	0.795312	0.565185	0.531195	NaN	0.648971	0.803197	0.844424	0.399043	0.609378	0.616178	0.583164	NaN
1810	0.609056	0.620365	0.817337	0.542173	0.62623	0.792054	0.563688	0.532366	NaN	0.647309	0.802963	0.844185	0.398327	0.613352	0.612137	0.585314	NaN
1811	0.609755	0.620509	0.816449	0.539405	0.623779	0.791613	0.564144	0.533699	NaN	0.645551	0.803524	0.84403	0.398705	0.619759	0.607984	0.58921	NaN
1812	0.610731	0.622084	0.817845	0.536905	0.620501	0.790312	0.562428	0.535284	NaN	0.645551	0.806871	0.843992	0.398098	0.621214	0.603805	0.594652	NaN
1813	0.611947	0.621673	0.818686	0.535121	0.618361	0.790189	0.562593	0.537227	NaN	0.644754	0.797716	0.8441	0.39826	0.623536	0.599671	0.588135	NaN
1814	0.613377	0.623384	0.816481	0.530429	0.618798	0.789021	0.561643	0.539597	NaN	0.643149	0.794571	0.844361	0.395682	0.629552	0.595625	0.584172	NaN
1815	0.614951	0.623473	0.817036	0.527395	0.617762	0.78818	0.564418	0.542407	NaN	0.643409	0.792703	0.844789	0.394872	0.62667	0.591708	0.591965	NaN
1816	0.616645	0.623733	0.817417	0.526692	0.613966	0.788303	0.566262	0.545624	NaN	0.641958	0.794805	0.845374	0.393468	0.634057	0.587927	0.587262	NaN
1817	0.618492	0.62437	0.815624	0.521481	0.611216	0.786264	0.570972	0.549159	NaN	0.641987	0.796004	0.846131	0.393914	0.637134	0.584226	0.580276	NaN
1818	0.620565	0.623733	0.812277	0.521228	0.609306	0.786203	0.569767	0.552895	NaN	0.64484	0.79521	0.847052	0.393981	0.644409	0.580566	0.577521	NaN
1819	0.622866	0.62489	0.810263	0.514906	0.611561	0.785701	0.570954	0.55669	NaN	0.643822	0.793528	0.848069	0.394183	0.646116	0.576924	0.584239	NaN
1820	0.625313	0.626225	0.810215	0.510411	0.610733	0.787986	0.570753	0.5604	NaN	0.643159	0.788265	0.849085	0.396842	0.646536	0.57329	0.586053	NaN
1821	0.627797	0.629388	0.813435	0.509175	0.609088	0.786736	0.572177	0.563873	NaN	0.641545	0.790196	0.850017	0.39529	0.647935	0.569674	0.59492	NaN
1822	0.630274	0.630976	0.812341	0.506225	0.606603	0.78607	0.570753	0.566995	NaN	0.639249	0.78881	0.85081	0.396276	0.652719	0.566096	0.581955	NaN
1823	0.632742	0.630791	0.811738	0.504511	0.605866	0.784861	0.573546	0.569671	NaN	0.636866	0.793855	0.85143	0.398246	0.653139	0.562606	0.593711	NaN
1824	0.63518	0.630894	0.809707	0.502306	0.606338	0.784164	0.574715	0.571824	NaN	0.636107	0.797529	0.851885	0.397382	0.658119	0.559237	0.590285	NaN
1825	0.637524	0.631798	0.80966	0.501322	0.606603	0.783723	0.574678	0.573433	NaN	0.635377	0.797389	0.852212	0.397504	0.664639	0.555995	0.593375	NaN
1826	0.639781	0.630298	0.805377	0.500634	0.606016	0.785957	0.578129	0.574514	NaN	0.635483	0.797452	0.852407	0.394804	0.670319	0.552876	0.582627	NaN
1827	0.642009	0.632818	0.809025	0.497867	0.607834	0.784902	0.582163	0.575109	NaN	0.634359	0.802341	0.852433	0.395263	0.676194	0.549881	0.567512	NaN
1828	0.644233	0.634159	0.807566	0.4925	0.60582	0.783703	0.587896	0.575278	NaN	0.632072	0.804411	0.852301	0.39444	0.675886	0.547086	0.576984	NaN
1829	0.64647	0.635084	0.804568	0.48927	0.604083	0.784522	0.586764	0.575066	NaN	0.630823	0.802465	0.852032	0.395277	0.68775	0.544595	0.58518	NaN
1830	0.648678	0.634714	0.801982	0.490745	0.609099	0.785691	0.591346	0.574529	NaN	0.626971	0.806544	0.851665	0.392739	0.693738	0.542498	0.602579	NaN
1831	0.650781	0.637986	0.802299	0.491068	0.612298	0.785865	0.592734	0.573739	NaN	0.626807	0.811542	0.851254	0.392307	0.697235	0.540855	0.601101	NaN
1832	0.652666	0.640382	0.801332	0.486741	0.610859	0.787545	0.596111	0.572791	NaN	0.627653	0.811231	0.850811	0.391484	0.696955	0.539726	0.60231	NaN
1833	0.654202	0.641512	0.803521	0.484241	0.610054	0.788324	0.598649	0.571764	NaN	0.627787	0.807728	0.850333	0.385774	0.699865	0.53918	0.602915	NaN
1834	0.655346	0.643819	0.798841	0.487022	0.610928	0.787709	0.595965	0.570698	NaN	0.629382	0.810608	0.849859	0.38348	0.704426	0.539242	0.605535	NaN
1835	0.656058	0.642456	0.800047	0.485168	0.611389	0.787269	0.597991	0.569609	NaN	0.629161	0.80997	0.849454	0.3851	0.711225	0.539876	0.606744	NaN
1836	0.656294	0.643661	0.80176	0.483847	0.612021	0.787812	0.597535	0.568513	NaN	0.630064	0.807167	0.849165	0.385073	0.716065	0.540986	0.61635	NaN
1837	0.656052	0.648795	0.79992	0.48351	0.613701	0.787668	0.600529	0.56743	NaN	0.630669	0.813644	0.849031	0.384587	0.721661	0.542444	0.624076	NaN
1838	0.655397	0.650993	0.79762	0.481277	0.612953	0.786541	0.596987	0.566364	NaN	0.62993	0.813769	0.849051	0.383264	0.727565	0.544109	0.620851	NaN
1839	0.654429	0.653512	0.799222	0.482906	0.612942	0.787012	0.595929	0.565304	NaN	0.631889	0.819312	0.849209	0.382117	0.737806	0.545875	0.623404	NaN
1840	0.653215	0.655196	0.798429	0.483721	0.614529	0.788754	0.59487	0.564258	NaN	0.633513	0.821834	0.849474	0.379323	0.743598	0.547684	0.630324	NaN
1841	0.651838	0.658756	0.795732	0.481572	0.615507	0.790722	0.594285	0.563223	NaN	0.6304	0.82445	0.849821	0.38128	0.75409	0.549526	0.620045	NaN
1842	0.650423	0.661494	0.795859	0.477807	0.620823	0.791152	0.595217	0.562196	NaN	0.632216	0.820293	0.850247	0.381158	0.761617	0.551383	0.62159	1.05245
1843	0.649054	0.665512	0.796541	0.480743	0.623262	0.791285	0.595344	0.561169	NaN	0.631015	0.816789	0.85075	0.378526	0.767213	0.553245	0.612118	1.0483
1844	0.647777	0.669134	0.791989	0.479549	0.625436	0.792812	0.592222	0.56014	NaN	0.62772	0.824792	0.851309	0.379269	0.765926	0.555079	0.61541	1.04448
1845	0.646607	0.670756	0.793289	0.482274	0.628013	0.794441	0.591346	0.55912	NaN	0.630045	0.823905	0.851936	0.376299	0.766485	0.55682	0.621993	1.04099
1846	0.645544	0.672529	0.789625	0.478509	0.627588	0.79564	0.589338	0.558117	NaN	0.632053	0.825524	0.852622	0.374949	0.766877	0.558384	0.628443	1.03779
1847	0.644584	0.674083	0.788515	0.476669	0.631315	0.796388	0.587275	0.557118	NaN	0.63334	0.825945	0.853354	0.376353	0.769283	0.55969	0.640266	1.0348
1848	0.643702	0.674925	0.788261	0.474674	0.634168	0.79604	0.587604	0.556121	NaN	0.636222	0.820822	0.854115	0.37584	0.770458	0.56069	0.632473	1.03194
1849	0.642857	0.676856	0.784454	0.476149	0.636101	0.7977	0.590561	0.555133	NaN	0.639143	0.822099	0.854878	0.373654	0.774627	0.561365	0.631264	1.02914
1850	0.642015	0.679745	0.785168	0.474239	0.637378	0.799083	0.58879	0.554174	NaN	0.637961	0.817007	0.855615	0.371548	0.779803	0.561733	0.631869	1.02637
1851	0.641121	0.679758	0.784597	0.472918	0.641658	0.798868	0.590652	0.553277	NaN	0.638163	0.820698	0.856349	0.368741	0.778097	0.561807	0.633279	1.02351
1852	0.640089	0.679163	0.782899	0.472272	0.642912	0.799011	0.590269	0.552497	NaN	0.640421	0.820729	0.85713	0.367728	0.784224	0.561637	0.627032	1.02043
1853	0.638868	0.679683	0.784438	0.469336	0.644626	0.800046	0.589101	0.551929	NaN	0.639767	0.820853	0.857994	0.364381	0.784224	0.56129	0.625487	1.017
1854	0.637473	0.679635	0.780996	0.469196	0.644247	0.802505	0.588553	0.551678	NaN	0.64068	0.815622	0.858942	0.362032	0.786826	0.560773	0.629719	1.01309
1855	0.635903	0.680005	0.77933	0.46994	0.646939	0.803858	0.587038	0.551829	NaN	0.641785	0.8138	0.859943	0.362599	0.788505	0.560094	0.626427	1.00862
1856	0.634148	0.680155	0.778474	0.469294	0.649907	0.802997	0.585668	0.552438	NaN	0.641324	0.814828	0.86095	0.361182	0.789009	0.559296	0.637377	1.00357
1857	0.632232	0.679012	0.779013	0.46862	0.652185	0.805282	0.58638	0.553521	NaN	0.643841	0.818518	0.861931	0.360696	0.793626	0.558425	0.63422	0.997991
1858	0.63024	0.680237	0.782693	0.4664	0.651713	0.805661	0.586673	0.555066	NaN	0.644831	0.818611	0.862928	0.362059	0.795136	0.55749	0.625621	0.992037
1859	0.628264	0.680429	0.78282	0.464448	0.652335	0.807967	0.588681	0.557055	NaN	0.646906	0.814905	0.86397	0.360588	0.79315	0.556503	0.625487	0.985933
1860	0.626345	0.681162	0.783629	0.465726	0.653612	0.808049	0.588681	0.559436	NaN	0.647521	0.812352	0.865061	0.361681	0.786015	0.55547	0.621053	0.979934
1861	0.624565	0.682346	0.782138	0.465965	0.654072	0.8077	0.589247	0.562117	NaN	0.646781	0.807868	0.866159	0.362289	0.782462	0.554395	0.630055	0.974207
1862	0.623007	0.682866	0.780964	0.462551	0.65574	0.808612	0.586618	0.564997	NaN	0.646858	0.81352	0.867246	0.359819	0.775942	0.553276	0.631398	0.968831
1863	0.621707	0.682606	0.784232	0.466414	0.657742	0.809678	0.584098	0.567968	NaN	0.649567	0.813348	0.868324	0.360831	0.770067	0.552105	0.631466	0.963864
1864	0.620714	0.683736	0.78255	0.46706	0.658674	0.807885	0.582601	0.570943	NaN	0.647943	0.814703	0.86934	0.361735	0.771326	0.550871	0.636907	0.959357
1865	0.620052	0.683489	0.781995	0.468353	0.663414	0.80645	0.582273	0.573842	NaN	0.64828	0.816852	0.870245	0.362815	0.764023	0.549592	0.644633	0.955333
1866	0.619777	0.683756	0.783835	0.470446	0.663782	0.807864	0.577052	0.576613	NaN	0.647626	0.814594	0.870981	0.362883	0.763435	0.548256	0.64564	0.951772
1867	0.6199	0.686385	0.785358	0.468058	0.666785	0.8081	0.573236	0.579245	NaN	0.646377	0.814454	0.871519	0.361236	0.763211	0.546826	0.653702	0.948616
1868	0.620426	0.687371	0.783899	0.472722	0.665784	0.808817	0.572305	0.581775	NaN	0.647482	0.814688	0.871845	0.360332	0.7624	0.54529	0.649134	0.945835
1869	0.62132	0.688103	0.785215	0.474463	0.666152	0.80602	0.574587	0.584281	NaN	0.650758	0.813878	0.871973	0.360332	0.7631	0.54365	0.650947	0.943433
1870	0.622523	0.688562	0.781805	0.475686	0.669143	0.804647	0.576577	0.586835	NaN	0.653669	0.810297	0.87188	0.359927	0.763771	0.541913	0.642416	0.941403
1871	0.623918	0.686549	0.77933	0.477793	0.673457	0.804872	0.574587	0.589461	NaN	0.656254	0.808086	0.871555	0.356971	0.752607	0.540113	0.649402	0.9397
1872	0.625427	0.690047	0.776142	0.478439	0.675057	0.805354	0.575007	0.592177	NaN	0.657013	0.806607	0.871039	0.354771	0.749138	0.538273	0.645439	0.938251
1873	0.627008	0.69117	0.775127	0.477034	0.678727	0.804637	0.574222	0.594973	NaN	0.655985	0.807541	0.870403	0.353664	0.751796	0.536442	0.651821	0.936953
1874	0.628603	0.691396	0.775031	0.477442	0.679601	0.807229	0.57382	0.597798	NaN	0.657368	0.804474	0.86973	0.35284	0.749921	0.534705	0.660621	0.93564
1875	0.630117	0.694045	0.774889	0.476683	0.682799	0.807506	0.57225	0.600576	NaN	0.656696	0.801282	0.869091	0.351842	0.745388	0.533142	0.678155	0.934104
1876	0.631468	0.692861	0.772906	0.477189	0.683237	0.806829	0.569001	0.603223	NaN	0.657032	0.795132	0.868511	0.351815	0.745081	0.531795	0.689642	0.932254
1877	0.632644	0.691581	0.771684	0.477989	0.687091	0.807045	0.564126	0.605649	NaN	0.658165	0.798401	0.867945	0.352705	0.744101	0.530628	0.692464	0.930074
1878	0.633686	0.691026	0.772763	0.477821	0.69167	0.80645	0.561315	0.607772	NaN	0.659856	0.795739	0.867344	0.349831	0.731958	0.529577	0.686485	0.927585
1879	0.634639	0.694059	0.772795	0.475742	0.689047	0.807495	0.556805	0.609526	NaN	0.661538	0.798806	0.866689	0.3506	0.722921	0.528624	0.677617	0.924759
1880	0.635588	0.692231	0.771431	0.474983	0.687068	0.807793	0.554231	0.610875	NaN	0.661691	0.796222	0.866006	0.349466	0.727453	0.527741	0.685947	0.921549
1881	0.636589	0.69128	0.771795	0.474716	0.685595	0.807209	0.549558	0.611803	NaN	0.662374	0.796689	0.865304	0.353137	0.723564	0.526902	0.692061	0.917954
1882	0.637627	0.692101	0.76921	0.474562	0.687125	0.803274	0.550598	0.61233	NaN	0.662979	0.795116	0.864582	0.353178	0.715814	0.526124	0.704086	0.913965
1883	0.638661	0.690444	0.768908	0.472637	0.687056	0.802485	0.551146	0.612512	NaN	0.665438	0.795739	0.863852	0.352476	0.711421	0.525469	0.707176	0.909612
1884	0.63965	0.693278	0.765561	0.472118	0.690772	0.803438	0.549247	0.612393	NaN	0.666399	0.801344	0.863143	0.348332	0.707308	0.524999	0.703279	0.904965
1885	0.640544	0.692512	0.765165	0.472862	0.69305	0.801593	0.548407	0.61201	NaN	0.665842	0.801453	0.862493	0.345025	0.703139	0.524756	0.693673	0.900031
1886	0.641337	0.692786	0.766275	0.474168	0.693821	0.800108	0.547659	0.611391	NaN	0.667792	0.801142	0.86193	0.345579	0.695808	0.524736	0.690516	0.894786
1887	0.642052	0.692573	0.767338	0.475672	0.696122	0.80185	0.550142	0.610578	NaN	0.667235	0.803135	0.861479	0.343311	0.690856	0.524883	0.706303	0.889206
1888	0.64268	0.692881	0.767528	0.472693	0.6984	0.800845	0.548097	0.609634	NaN	0.664189	0.804162	0.861159	0.343257	0.690632	0.525116	0.714028	0.883307
1889	0.643167	0.694052	0.767417	0.472722	0.698412	0.802106	0.546144	0.608626	NaN	0.661682	0.806451	0.860985	0.342623	0.685428	0.525403	0.705698	0.877075
1890	0.643408	0.690622	0.767322	0.474098	0.698883	0.800548	0.545943	0.607608	NaN	0.663382	0.808288	0.86097	0.341853	0.682574	0.52573	0.712349	0.870445
1891	0.643339	0.690061	0.764292	0.476219	0.697307	0.801276	0.544939	0.60662	NaN	0.66247	0.814797	0.861086	0.339842	0.684784	0.526093	0.711207	0.863472
1892	0.642955	0.688637	0.763198	0.474506	0.697629	0.799062	0.545322	0.605715	NaN	0.66221	0.820433	0.861316	0.340153	0.678125	0.526518	0.71994	0.856274
1893	0.642273	0.686796	0.764467	0.473803	0.69649	0.798478	0.545979	0.604951	NaN	0.664103	0.815279	0.861652	0.336765	0.683469	0.52704	0.716111	0.848947
1894	0.641335	0.687631	0.762674	0.470811	0.695915	0.794923	0.550014	0.604366	NaN	0.663728	0.814111	0.862063	0.336009	0.686295	0.527655	0.707646	0.84163
1895	0.640129	0.686008	0.76388	0.472834	0.700264	0.790988	0.554633	0.604	NaN	0.662258	0.817443	0.862558	0.336144	0.6901	0.528356	0.717387	0.834452
1896	0.638654	0.686802	0.761469	0.472876	0.698216	0.78901	0.556422	0.603879	NaN	0.661884	0.821087	0.863149	0.337467	0.697207	0.529088	0.71826	0.82752
1897	0.636894	0.687357	0.759089	0.474435	0.697882	0.791562	0.553428	0.603991	NaN	0.660442	0.826723	0.863843	0.335348	0.695193	0.529784	0.7235	0.820925
1898	0.634858	0.687473	0.757963	0.470418	0.697422	0.790035	0.548663	0.604314	NaN	0.658848	0.829557	0.864608	0.334173	0.69259	0.53041	0.73304	0.814668
1899	0.632635	0.684222	0.757646	0.469182	0.700045	0.787012	0.544209	0.604827	NaN	0.657358	0.831752	0.865386	0.334484	0.696172	0.530955	0.739825	0.808748
1900	0.630326	0.684824	0.754838	0.468212	0.699389	0.788324	0.540849	0.60548	NaN	0.656897	0.835069	0.866139	0.332797	0.700453	0.531411	0.751984	0.80323
1901	0.627982	0.687857	0.753902	0.463422	0.702162	0.789123	0.542054	0.606193	NaN	0.655187	0.840783	0.866875	0.329841	0.700117	0.531776	0.767569	0.798166
1902	0.625589	0.688391	0.752316	0.462326	0.70543	0.788519	0.538421	0.60687	NaN	0.654918	0.842527	0.867622	0.330084	0.699138	0.532067	0.768241	0.793567
1903	0.623148	0.687247	0.75138	0.460191	0.706016	0.78607	0.537636	0.607436	NaN	0.656321	0.852413	0.86844	0.330475	0.702132	0.53234	0.77637	0.789408
1904	0.620671	0.687802	0.750397	0.458927	0.707454	0.786695	0.536358	0.607837	NaN	0.654822	0.848537	0.869381	0.327533	0.706301	0.532587	0.77637	0.785735
1905	0.618176	0.687295	0.748461	0.457972	0.71025	0.78443	0.536212	0.608043	NaN	0.654716	0.852865	0.87047	0.328342	0.705097	0.532783	0.768913	0.782516
1906	0.615708	0.689664	0.745146	0.458618	0.713046	0.783723	0.533583	0.608034	NaN	0.651018	0.853161	0.871716	0.326304	0.698019	0.532944	0.782886	0.779641
1907	0.613325	0.690718	0.741672	0.458857	0.716382	0.781213	0.53121	0.607793	NaN	0.649807	0.85123	0.873103	0.323767	0.696983	0.533109	0.786917	0.776951
1908	0.611066	0.691827	0.742291	0.461933	0.717763	0.780639	0.526044	0.607308	NaN	0.649067	0.853083	0.874628	0.322134	0.697487	0.533308	0.786984	0.774315
1909	0.608988	0.690807	0.742561	0.460528	0.721157	0.781797	0.526847	0.606599	NaN	0.648702	0.855418	0.876292	0.318165	0.7009	0.533535	0.796523	0.771657
1910	0.607131	0.689027	0.740927	0.45932	0.724205	0.780127	0.526281	0.605719	NaN	0.650297	0.853472	0.878097	0.316802	0.701852	0.533764	0.783692	0.769019
1911	0.605546	0.688356	0.735851	0.458941	0.727243	0.778784	0.5288	0.604754	NaN	0.650182	0.854406	0.880001	0.318071	0.708679	0.533933	0.791552	0.766486
1912	0.604262	0.688781	0.73363	0.458632	0.726127	0.778149	0.531411	0.603836	NaN	0.649471	0.850109	0.881975	0.31722	0.706916	0.533959	0.798807	0.764122
1913	0.603246	0.689548	0.732504	0.456679	0.728566	0.779358	0.530735	0.603097	NaN	0.650095	0.850311	0.883999	0.314318	0.707364	0.533742	0.792761	0.761926
1914	0.602477	0.69026	0.730061	0.456876	0.72776	0.778036	0.527979	0.602659	NaN	0.649394	0.850203	0.886021	0.309999	0.713687	0.533158	0.799278	0.759904
1915	0.601913	0.689506	0.726841	0.456384	0.729716	0.777401	0.532963	0.602592	NaN	0.64949	0.853924	0.888002	0.308528	0.709994	0.53213	0.80351	0.758009
1916	0.601519	0.69015	0.725334	0.456089	0.729958	0.774327	0.531813	0.602931	NaN	0.64901	0.857443	0.889932	0.305194	0.708287	0.530651	0.803107	0.756115
1917	0.601233	0.688979	0.723779	0.45439	0.728934	0.774429	0.532397	0.603668	NaN	0.647223	0.858579	0.891805	0.302738	0.711029	0.528714	0.807205	0.754088
1918	0.601058	0.688302	0.7214	0.456103	0.733824	0.773804	0.528234	0.604732	NaN	0.646877	0.858875	0.893593	0.298121	0.709238	0.526329	0.804316	0.751851
1919	0.601034	0.687165	0.721891	0.451749	0.733386	0.772339	0.526317	0.606059	NaN	0.644927	0.86283	0.895281	0.296907	0.710861	0.523521	0.805324	0.749381
1920	0.601232	0.689226	0.721352	0.453378	0.732823	0.766724	0.523762	0.607556	NaN	0.644177	0.866411	0.89682	0.296016	0.716261	0.520319	0.807473	0.746704
1921	0.601705	0.688028	0.719401	0.455836	0.73372	0.765935	0.520841	0.609097	NaN	0.643207	0.866115	0.898136	0.292142	0.717045	0.516781	0.805458	0.74389
1922	0.602476	0.687508	0.719004	0.456665	0.732063	0.76405	0.519398	0.610581	NaN	0.644715	0.867843	0.899167	0.292344	0.714778	0.512974	0.797531	0.741059
1923	0.603548	0.688774	0.716625	0.456216	0.733145	0.758424	0.517956	0.611938	NaN	0.64288	0.872732	0.899912	0.292223	0.71531	0.508972	0.784633	0.738317
1924	0.604915	0.688774	0.717291	0.454825	0.733214	0.758721	0.517299	0.613112	NaN	0.641151	0.870148	0.900457	0.29283	0.717157	0.504852	0.777781	0.735691
1925	0.60656	0.686433	0.715895	0.455584	0.732857	0.758885	0.512789	0.614053	NaN	0.640113	0.872841	0.900912	0.290252	0.713491	0.500708	0.782147	0.73316
1926	0.608417	0.687822	0.712183	0.455317	0.734134	0.761426	0.510015	0.614738	NaN	0.63825	0.871378	0.901389	0.288093	0.711869	0.496631	0.770995	0.730725
1927	0.610414	0.688507	0.71331	0.455218	0.733087	0.758127	0.509978	0.61515	NaN	0.635569	0.867688	0.901948	0.286891	0.717464	0.49267	0.773884	0.728417
1928	0.612487	0.687836	0.713183	0.453491	0.73563	0.756395	0.511311	0.615285	NaN	0.634291	0.863188	0.902591	0.287337	0.726306	0.488814	0.782752	0.726246
1929	0.614527	0.687987	0.709931	0.455022	0.735722	0.755965	0.513867	0.615155	NaN	0.633436	0.8668	0.9033	0.286014	0.724571	0.485068	0.781408	0.724182
1930	0.616467	0.689897	0.70863	0.459222	0.737102	0.755166	0.514122	0.614786	NaN	0.632197	0.867143	0.904119	0.282181	0.72597	0.481431	0.778452	0.722136
1931	0.618323	0.689233	0.706996	0.460275	0.738713	0.758117	0.508737	0.614221	NaN	0.631793	0.870116	0.905056	0.283477	0.729524	0.477869	0.781072	0.720069
1932	0.62015	0.689671	0.70633	0.462326	0.741072	0.75909	0.507495	0.613516	NaN	0.628392	0.863048	0.906089	0.281209	0.738198	0.474361	0.784767	0.717932
1933	0.621947	0.68924	0.707393	0.460767	0.741463	0.757543	0.508207	0.612767	NaN	0.629363	0.862238	0.907176	0.278955	0.735148	0.470925	0.781543	0.71568
1934	0.62363	0.690383	0.703792	0.461568	0.739484	0.755914	0.506637	0.612071	NaN	0.629026	0.867937	0.908242	0.279225	0.735651	0.467602	0.782349	0.713332
1935	0.625116	0.689123	0.70238	0.458084	0.742498	0.754151	0.506089	0.611519	NaN	0.626922	0.862409	0.909204	0.276512	0.737106	0.464423	0.793903	0.710865
1936	0.626367	0.68926	0.698415	0.45762	0.74534	0.754541	0.505743	0.611159	NaN	0.626884	0.864215	0.910008	0.276768	0.741919	0.46139	0.785506	0.708211
1937	0.627398	0.687809	0.696321	0.45998	0.74389	0.754121	0.505195	0.611002	NaN	0.62746	0.856648	0.910601	0.273313	0.74024	0.458491	0.781543	0.705341
1938	0.628224	0.686755	0.694798	0.458196	0.74297	0.751016	0.505323	0.611025	NaN	0.630266	0.854998	0.910951	0.272773	0.744073	0.455713	0.775765	0.702296
1939	0.628775	0.688165	0.692196	0.459531	0.742613	0.751641	0.504008	0.611219	NaN	0.631342	0.8519	0.911058	0.269048	0.741331	0.453069	0.767099	0.699115
1940	0.628951	0.687473	0.692736	0.460261	0.741371	0.749376	0.502785	0.611585	NaN	0.630516	0.851542	0.910939	0.268629	0.741583	0.450555	0.770995	0.695863
1941	0.628731	0.688035	0.694179	0.46227	0.739576	0.750924	0.499937	0.612095	NaN	0.629151	0.845641	0.910578	0.266105	0.744493	0.448124	0.765621	0.692746
1942	0.628173	0.688747	0.693545	0.462326	0.739461	0.751036	0.497381	0.612692	NaN	0.627201	0.847524	0.909949	0.264931	0.743402	0.445743	0.767368	0.689942
1943	0.627342	0.687206	0.694687	0.467089	0.739749	0.754244	0.496541	0.613316	NaN	0.625654	0.846092	0.909055	0.265133	0.740352	0.443422	0.77422	0.68755
1944	0.62633	0.687898	0.690594	0.46515	0.736274	0.758332	0.490718	0.613916	NaN	0.629075	0.843227	0.907923	0.264769	0.744773	0.441203	0.767032	0.685636
1945	0.625158	0.686125	0.691816	0.463829	0.73785	0.763076	0.495081	0.614459	NaN	0.62772	0.846419	0.906608	0.262987	0.737106	0.439142	0.759575	0.68427
1946	0.623819	0.685632	0.693228	0.466541	0.738448	0.761058	0.492434	0.61491	NaN	0.62576	0.848646	0.90516	0.263851	0.73803	0.437254	0.7585	0.683527
1947	0.622272	0.685009	0.695401	0.469561	0.7406	0.760207	0.49331	0.615221	NaN	0.625011	0.839957	0.903606	0.263905	0.737582	0.435531	0.745266	0.683463
1948	0.620399	0.684003	0.695083	0.471598	0.737724	0.761929	0.495665	0.615349	NaN	0.628258	0.835956	0.90197	0.262933	0.737834	0.433986	0.741571	0.684075
1949	0.618133	0.683612	0.695401	0.476486	0.735779	0.760873	0.493894	0.615279	NaN	0.627249	0.832188	0.900259	0.264404	0.734588	0.432655	0.728337	0.685321
1950	0.615526	0.682921	0.694671	0.483103	0.733271	0.759664	0.491667	0.614999	NaN	0.625789	0.827237	0.898514	0.263959	0.731231	0.431558	0.728337	0.687122
1951	0.61264	0.682654	0.694528	0.486418	0.731361	0.759152	0.488947	0.614511	NaN	0.625136	0.825633	0.896818	0.262677	0.73484	0.430742	0.724038	0.689376
1952	0.609535	0.68262	0.694433	0.487977	0.730867	0.760689	0.488417	0.613812	NaN	0.622455	0.820417	0.895249	0.262339	0.734168	0.43021	0.717656	0.691975
1953	0.606281	0.681066	0.693021	0.49045	0.726725	0.76032	0.485935	0.612898	NaN	0.62039	0.822877	0.893874	0.262933	0.728209	0.429911	0.718059	0.694805
1954	0.602949	0.682154	0.69613	0.492711	0.724148	0.764603	0.484474	0.611789	NaN	0.618775	0.815435	0.892719	0.260004	0.730307	0.429724	0.716379	0.697878
1955	0.599543	0.680402	0.697082	0.493624	0.72103	0.764152	0.482959	0.610535	NaN	0.617161	0.813925	0.891753	0.258425	0.731622	0.429525	0.707646	0.701246
1956	0.596052	0.679108	0.695179	0.497909	0.717544	0.766253	0.481151	0.609199	NaN	0.616931	0.808693	0.890929	0.257129	0.73263	0.429215	0.709258	0.704916
1957	0.592425	0.678163	0.69429	0.50069	0.716187	0.76532	0.484967	0.607882	NaN	0.617209	0.805922	0.890191	0.258223	0.735791	0.42872	0.703414	0.708809
1958	0.588622	0.677342	0.689373	0.504413	0.714771	0.765751	0.480129	0.606675	NaN	0.61866	0.802917	0.889492	0.258749	0.735036	0.42803	0.69683	0.712819
1959	0.58466	0.678047	0.687517	0.508936	0.714956	0.770228	0.480932	0.605654	NaN	0.617123	0.807027	0.888835	0.25856	0.738309	0.427169	0.695755	0.7168
1960	0.580585	0.678184	0.692672	0.513389	0.71224	0.770126	0.476533	0.604837	NaN	0.615115	0.803212	0.888243	0.256157	0.734868	0.426177	0.68756	0.720658
1961	0.57649	0.677006	0.693497	0.516044	0.710239	0.772206	0.472115	0.604217	NaN	0.615173	0.805657	0.887713	0.256333	0.737946	0.425118	0.68064	0.724389
1962	0.572463	0.674823	0.69364	0.519626	0.708593	0.773046	0.473192	0.603757	NaN	0.615	0.80287	0.887259	0.256643	0.736799	0.424079	0.675333	0.727997
1963	0.568529	0.673542	0.692165	0.517716	0.706373	0.776858	0.473502	0.6034	NaN	0.613511	0.80013	0.886868	0.25852	0.730195	0.423135	0.667876	0.731459
1964	0.564725	0.672913	0.689309	0.520427	0.70765	0.780045	0.473374	0.6031	NaN	0.612915	0.798261	0.88651	0.258317	0.735064	0.422321	0.665727	0.734848
1965	0.561093	0.671893	0.688485	0.520104	0.704072	0.782258	0.47635	0.602802	NaN	0.61327	0.795754	0.886154	0.26211	0.741331	0.421632	0.672982	0.73829
1966	0.557684	0.674165	0.686803	0.523166	0.70536	0.784451	0.474013	0.602467	NaN	0.61376	0.788795	0.885802	0.264175	0.744241	0.421084	0.674527	0.741894
1967	0.554474	0.67383	0.683916	0.521818	0.697157	0.7865	0.480731	0.602076	NaN	0.610042	0.788483	0.885479	0.265498	0.743262	0.420651	0.679162	0.745821
1968	0.5514	0.674795	0.680712	0.525554	0.693913	0.78984	0.482575	0.601598	NaN	0.611166	0.786911	0.885244	0.266551	0.742143	0.420276	0.675333	0.750168
1969	0.548437	0.673077	0.682837	0.523096	0.691773	0.793611	0.486847	0.601027	NaN	0.610773	0.789418	0.885195	0.268832	0.739177	0.419882	0.67493	0.754852
1970	0.545592	0.672728	0.683583	0.52259	0.690772	0.798232	0.487468	0.600356	NaN	0.609975	0.79359	0.88542	0.269885	0.739708	0.419409	0.669623	0.759673
1971	0.542965	0.671208	0.683234	0.525245	0.689622	0.802177	0.487833	0.599589	NaN	0.60765	0.782754	0.885971	0.26952	0.740044	0.418839	0.679162	0.764449
1972	0.540613	0.669853	0.683694	0.525189	0.686527	0.80685	0.488764	0.598747	NaN	0.607506	0.778378	0.886833	0.26844	0.737834	0.418168	0.690448	0.769046
1973	0.538525	0.668675	0.682663	0.528448	0.683513	0.807577	0.489622	0.59787	NaN	0.610081	0.782738	0.887929	0.266942	0.734924	0.417401	0.688635	0.773263
1974	0.536682	0.668812	0.678539	0.529165	0.682063	0.808315	0.493748	0.597007	NaN	0.610119	0.777787	0.889196	0.270303	0.736407	0.416558	0.677752	0.776818
1975	0.535064	0.670209	0.680966	0.531426	0.68074	0.807475	0.495519	0.596197	NaN	0.610888	0.779842	0.890577	0.271585	0.742926	0.415698	0.680372	0.779529
1976	0.533688	0.669517	0.675334	0.535219	0.678071	0.812783	0.495464	0.595484	NaN	0.610369	0.784933	0.892042	0.271693	0.741247	0.414885	0.686418	0.781413
1977	0.532562	0.665732	0.675604	0.540023	0.674907	0.815416	0.494643	0.594884	NaN	0.612713	0.784669	0.893558	0.272382	0.742506	0.41417	0.679162	0.782553
1978	0.531683	0.66658	0.674843	0.538225	0.673665	0.815047	0.491302	0.594441	NaN	0.609159	0.785447	0.895045	0.274042	0.740995	0.413585	0.671168	0.782953
1979	0.531039	0.665355	0.671385	0.537087	0.67325	0.819423	0.494332	0.594192	NaN	0.610417	0.787316	0.896406	0.272719	0.743346	0.413148	0.679028	0.78259
1980	0.530615	0.664958	0.669307	0.541681	0.668925	0.823839	0.494296	0.594147	NaN	0.610023	0.787253	0.897612	0.273191	0.742982	0.412864	0.674258	0.781458
1981	0.530321	0.666882	0.671305	0.54206	0.665289	0.824884	0.493164	0.594301	NaN	0.609802	0.789869	0.898655	0.273488	0.73996	0.412728	0.678423	0.779632
1982	0.530128	0.665684	0.667213	0.545418	0.661354	0.827097	0.493693	0.594618	NaN	0.60936	0.786413	0.899536	0.27361	0.7401	0.412709	0.683731	0.777227
1983	0.530028	0.663274	0.667958	0.542004	0.65926	0.832774	0.493639	0.595067	NaN	0.608745	0.778659	0.900268	0.27469	0.736743	0.412759	0.691187	0.774389
1984	0.52998	0.662541	0.668466	0.543802	0.653957	0.840039	0.493547	0.595618	NaN	0.609591	0.784793	0.900871	0.27523	0.739317	0.412852	0.680372	0.771361
1985	0.529951	0.662672	0.670925	0.544701	0.65123	0.843072	0.494314	0.596245	NaN	0.609428	0.77855	0.901394	0.275095	0.735931	0.412975	0.671571	0.768363
1986	0.529898	0.663411	0.667244	0.542032	0.651391	0.843512	0.496359	0.596913	NaN	0.609005	0.774969	0.901918	0.278496	0.735455	0.413074	0.666197	0.765581
1987	0.529792	0.663952	0.667673	0.544392	0.649274	0.84674	0.494278	0.597592	NaN	0.60765	0.77254	0.902494	0.279819	0.733441	0.41311	0.678423	0.763116
1988	0.52965	0.663185	0.669037	0.543268	0.649332	0.85048	0.494807	0.598248	NaN	0.605037	0.772322	0.903141	0.284205	0.734952	0.413073	0.683798	0.761037
1989	0.529462	0.662617	0.668323	0.542313	0.647169	0.852407	0.496268	0.598851	NaN	0.602011	0.769862	0.903883	0.28407	0.73263	0.41297	0.683059	0.759351
1990	0.529216	0.662035	0.665975	0.542215	0.647848	0.857888	0.494551	0.5994	NaN	0.601194	0.771403	0.90475	0.284057	0.73442	0.412782	0.683731	0.757984
1991	0.528916	0.659865	0.663913	0.543872	0.646582	0.863012	0.497381	0.599918	NaN	0.600877	0.770422	0.905744	0.28488	0.733973	0.412443	0.688635	0.756912
1992	0.528592	0.65955	0.660995	0.540613	0.642521	0.866076	0.495245	0.600428	NaN	0.598754	0.769504	0.906864	0.283706	0.736043	0.411906	0.682656	0.756034
1993	0.528293	0.659885	0.661867	0.543732	0.643798	0.869242	0.497253	0.600972	NaN	0.596362	0.768196	0.908135	0.282802	0.735148	0.41113	0.679767	0.755144
1994	0.528121	0.66007	0.661629	0.546429	0.63953	0.872357	0.49499	0.601588	NaN	0.595977	0.762014	0.909567	0.28187	0.743402	0.410106	0.689172	0.75404
1995	0.528173	0.660892	0.661692	0.544364	0.639829	0.879283	0.496231	0.602289	NaN	0.597764	0.760302	0.911178	0.283827	0.745276	0.40883	0.689709	0.752622
1996	0.528536	0.660015	0.661439	0.543437	0.635802	0.883966	0.494332	0.60305	NaN	0.595497	0.764303	0.912972	0.283504	0.747962	0.407296	0.688433	0.750836
1997	0.52924	0.662945	0.657473	0.545713	0.635848	0.889633	0.498239	0.603846	NaN	0.591404	0.771029	0.914891	0.282127	0.747543	0.405501	0.688567	0.748647
[truncated: 18,003 more rows]

## Sheet: gcy-28d_unc-103, conditioned
Figure 5A Source Data
ΔF/Fmax values for gcy-28d::unc-103, conditioned
Frame / Animal #	1	2	3	4	5	6	7	8	9	10	11	12	13
1	0.336591	0.699068	0.672428	0.169047	0.752752	0.280588	NaN	NaN	0.654114	NaN	0.553726	0.543529	0.751564
2	0.378614	0.796518	0.580831	0.170275	0.75962	0.327874	NaN	NaN	0.705258	0.946587	0.569156	0.548265	0.85116
3	0.39708	0.827427	0.593345	0.171526	0.778263	0.377888	NaN	NaN	0.719201	NaN	0.580129	0.555672	0.915216
4	0.406679	0.806347	0.612881	0.172801	0.793121	0.381135	NaN	NaN	0.738328	NaN	0.635409	0.55354	0.898744
5	0.417153	0.826492	0.591854	0.174103	0.791346	0.363136	NaN	NaN	0.75048	NaN	0.62221	0.557738	0.865349
6	0.423536	0.824712	0.582367	0.175432	0.78192	0.383261	NaN	NaN	0.749183	NaN	0.639372	0.553511	0.871936
7	0.43051	0.827291	0.580849	0.17679	0.778565	0.412792	NaN	NaN	0.760833	NaN	0.632197	0.547653	0.875352
8	0.430553	0.835499	0.578785	0.178174	0.799064	0.422991	NaN	NaN	0.769107	NaN	0.655966	0.552873	0.863145
9	0.428212	0.834837	0.57771	0.179583	0.795347	0.430255	NaN	NaN	0.763559	NaN	0.653267	0.547024	0.849361
10	0.433113	0.833555	0.564503	0.181013	0.805995	0.433023	NaN	NaN	0.753866	NaN	0.661242	0.548203	0.845201
11	0.437346	0.842734	0.563361	0.182459	0.807606	0.440979	NaN	NaN	0.759325	NaN	0.651615	0.545912	0.844548
12	0.445731	0.845926	0.563039	0.183914	0.804371	0.434662	NaN	NaN	0.751545	NaN	0.649402	0.543964	0.839589
13	0.449843	0.853098	0.55703	0.185374	0.817354	0.430957	NaN	NaN	0.752375	NaN	0.650217	0.541811	0.839936
14	0.45277	0.850867	0.560846	0.186831	0.816893	0.424399	NaN	NaN	0.76023	NaN	0.650944	0.546459	0.847395
15	0.462693	0.854784	0.562389	0.188278	0.820861	0.421693	NaN	NaN	0.756615	NaN	0.648052	0.554175	0.858314
16	0.46818	0.855302	0.565344	0.18971	0.82555	0.422563	NaN	NaN	0.759615	1.02207	0.648659	0.556613	0.856546
17	0.473012	0.853723	0.564999	0.191119	0.82771	0.41214	NaN	NaN	0.755668	1.01984	0.657712	0.559383	0.855143
18	0.476173	0.852898	0.563083	0.192501	0.829285	0.409819	NaN	NaN	0.758355	1.02118	0.657036	0.561669	0.852801
19	0.476634	0.852535	0.557708	0.193855	0.826156	0.415785	NaN	NaN	0.751935	NaN	0.659375	0.564503	0.852456
20	0.476626	0.845742	0.553599	0.195176	0.825864	0.414378	NaN	NaN	0.747353	NaN	0.660749	0.565713	0.849412
21	0.47618	0.843453	0.54721	0.196459	0.827849	0.413529	NaN	NaN	0.744597	NaN	0.666819	0.567246	0.847511
22	0.475681	0.844616	0.546594	0.197702	0.829765	0.410328	NaN	NaN	0.745328	NaN	0.662835	0.569928	0.847777
23	0.476703	0.846303	0.54765	0.198906	0.826189	0.412968	NaN	NaN	0.749116	NaN	0.660672	0.574567	0.84981
24	0.476317	0.846111	0.549042	0.200091	0.827323	0.414145	NaN	1.05996	0.750297	NaN	0.655099	0.577308	0.85291
25	0.475044	0.84824	0.551267	0.201323	0.826842	0.416062	NaN	1.05324	0.748777	NaN	0.653253	0.579204	0.850671
26	0.477217	0.851902	0.548645	0.202616	0.828164	0.416915	NaN	1.05068	0.751529	NaN	0.656507	0.580562	0.850772
27	0.480025	0.852183	0.549999	0.203967	0.828544	0.418288	NaN	1.04875	0.753754	NaN	0.660304	0.582071	0.849912
28	0.480956	0.849251	0.550043	0.2054	0.83275	0.419959	NaN	1.0434	0.754759	NaN	0.663663	0.582078	0.847888
29	0.481843	0.848854	0.549431	0.206931	0.83267	0.421165	NaN	1.03936	0.756078	NaN	0.666619	0.582539	0.846496
30	0.481362	0.849366	0.546926	0.208555	0.834031	0.417565	NaN	1.03741	0.756671	1.01171	0.668999	0.582058	0.832732
31	0.482224	0.851005	0.544056	0.210248	0.829746	0.41814	NaN	1.02865	0.754001	1.01003	0.666864	0.581742	0.840297
32	0.484144	0.85249	0.538128	0.211971	0.832129	0.419755	NaN	1.02757	0.75209	1.00453	0.666095	0.582704	0.834402
33	0.486191	0.852222	0.536482	0.21368	0.833711	0.42354	NaN	1.02739	0.751562	1.00517	0.669226	0.581636	0.836249
34	0.487325	0.850416	0.539934	0.215344	0.835954	0.424914	NaN	1.02266	0.752139	1.00377	0.670556	0.582249	0.839412
35	0.487331	0.850224	0.542658	0.216938	0.84104	0.425211	NaN	1.02062	0.753968	1.00517	0.660864	0.580786	0.835566
36	0.484917	0.851274	0.541333	0.218446	0.842001	0.421666	NaN	1.02092	0.754694	0.992018	0.662806	0.584523	0.835389
37	0.487116	0.849597	0.54193	0.219844	0.844904	0.41569	NaN	1.02128	0.750952	0.988207	0.662211	0.587001	0.837337
38	0.487965	0.848957	0.539774	0.221096	0.844284	0.415727	NaN	1.02107	0.749486	0.990654	0.66333	0.586995	0.829038
39	0.488744	0.849674	0.537778	0.222176	0.845165	0.411849	NaN	1.01773	0.748794	0.999438	0.661721	0.586263	0.827874
40	0.491273	0.844348	0.534967	0.223073	0.838376	0.410661	NaN	1.01989	0.749964	0.990493	0.661266	0.586052	0.826811
41	0.492128	0.845397	0.537065	0.223799	0.842942	0.41003	NaN	1.01698	0.749436	0.991456	0.661354	0.588128	0.829038
42	0.493586	0.846908	0.537822	0.224343	0.843823	0.406783	NaN	1.01983	0.750606	0.993622	0.66529	0.588682	0.823219
43	0.495538	0.846178	0.537808	0.22468	0.844784	0.407284	NaN	1.0186	0.753902	0.97834	0.665132	0.589203	0.815856
44	0.495709	0.846857	0.540153	0.224782	0.843883	0.407079	NaN	1.01701	0.755402	0.977217	0.663453	0.588333	0.81497
45	0.49633	0.842389	0.538944	0.224651	0.84086	0.404092	NaN	1.02004	0.753474	0.98211	0.66389	0.589967	0.817399
46	0.492737	0.840519	0.535025	0.224334	0.839258	0.399285	NaN	1.01749	0.750887	0.983715	0.665237	0.590165	0.814692
47	0.488839	0.839393	0.535856	0.223889	0.834231	0.394349	NaN	1.01818	0.752172	0.985841	0.665097	0.592307	0.811124
48	0.4878	0.8376	0.537181	0.22338	0.836915	0.394757	NaN	1.01598	0.752716	0.987646	0.666619	0.593236	0.809201
49	0.487775	0.833798	0.535302	0.222866	0.837816	0.397708	NaN	1.01382	0.751628	0.992579	0.669366	0.594752	0.799536
50	0.486995	0.830648	0.537283	0.222388	0.833671	0.396854	NaN	1.0161	0.752156	0.986683	0.667092	0.595358	0.801409
51	0.488161	0.829982	0.53638	0.221966	0.837035	0.395165	NaN	1.01598	0.75209	0.990172	0.664223	0.593295	0.804268
52	0.485132	0.831262	0.535695	0.221608	0.838397	0.397596	NaN	1.01243	0.748398	0.991296	0.667809	0.592933	0.796399
53	0.481089	0.831634	0.535419	0.221314	0.837495	0.399563	NaN	1.00945	0.748711	0.996229	0.66508	0.591318	0.791819
54	0.479822	0.831813	0.53673	0.221086	0.836514	0.39806	NaN	1.0075	0.750392	0.991737	0.664188	0.588754	0.785949
55	0.478149	0.830622	0.539162	0.22091	0.836414	0.400269	NaN	1.00753	0.749453	1.00044	0.665045	0.58801	0.778941
56	0.473288	0.832031	0.536511	0.220757	0.83267	0.403368	NaN	1.00837	0.748299	0.997031	0.664433	0.587258	0.774513
57	0.471577	0.831109	0.538113	0.220594	0.829506	0.406634	NaN	1.00536	0.745778	1.00553	0.660654	0.587687	0.765202
58	0.466305	0.829547	0.536861	0.220378	0.830667	0.409177	NaN	1.00717	0.745794	1.00798	0.659429	0.585209	0.766543
59	0.463041	0.828113	0.538769	0.220065	0.830066	0.410067	NaN	1.00939	0.743948	1.00682	0.661861	0.5842	0.765581
60	0.462477	0.825437	0.537574	0.219618	0.830267	0.411385	NaN	1.00837	0.745333	1.0016	0.660549	0.584167	0.763102
61	0.462667	0.828087	0.540561	0.219028	0.832049	0.409752	NaN	1.01032	0.746635	0.994384	0.655965	0.583258	0.76047
62	0.463726	0.827165	0.541056	0.218305	0.835553	0.409102	NaN	1.01391	0.746635	0.985359	0.6574	0.581043	0.762267
63	0.460323	0.827716	0.543386	0.217456	0.840159	0.409344	NaN	1.01481	0.747393	0.975613	0.654443	0.582493	0.761837
64	0.462388	0.828382	0.546081	0.216493	0.836554	0.410494	NaN	1.02038	0.747656	0.975533	0.652239	0.580786	0.76209
65	0.463567	0.830507	0.550626	0.215439	0.832489	0.413074	NaN	1.02263	0.745399	0.981549	0.652974	0.580806	0.763254
66	0.460703	0.830008	0.553685	0.214338	0.830727	0.411366	NaN	1.02086	0.748859	0.974409	0.653498	0.57904	0.755941
67	0.458231	0.830648	0.555229	0.213223	0.829065	0.411719	NaN	1.01713	0.748909	0.982552	0.65509	0.577899	0.753816
68	0.461001	0.830008	0.555287	0.212117	0.826963	0.412944	NaN	1.01929	0.747047	0.98179	0.659674	0.576436	0.752551
69	0.460988	0.828907	0.553146	0.211027	0.829806	0.4099	NaN	1.02218	0.74258	0.972043	0.662858	0.573807	0.74496
70	0.462072	0.826576	0.552811	0.209975	0.831728	0.410364	NaN	1.02369	0.738576	0.970078	0.66347	0.569694	0.739192
71	0.46031	0.825411	0.553117	0.208983	0.829746	0.406968	NaN	1.02799	0.734142	0.970278	0.667022	0.568086	0.733372
72	0.461336	0.825475	0.555636	0.208063	0.831348	0.405038	NaN	1.02453	0.734439	0.963861	0.675472	0.562932	0.726566
73	0.460462	0.82344	0.555957	0.207235	0.833971	0.403331	NaN	1.02522	0.734752	0.955478	0.677011	0.556974	0.721556
74	0.461153	0.822889	0.555607	0.206521	0.831488	0.401735	NaN	1.02519	0.730418	0.954355	0.679618	0.552281	0.720772
75	0.462376	0.8207	0.555593	0.205944	0.830727	0.404203	NaN	1.02477	0.729083	0.958807	0.677711	0.547299	0.7189
76	0.458377	0.820738	0.553889	0.205514	0.832509	0.404129	NaN	1.02372	0.72343	0.960251	0.677414	0.544003	0.719456
77	0.456926	0.821225	0.5567	0.205207	0.827423	0.403646	NaN	1.03208	0.720876	0.961855	0.678236	0.54113	0.717786
78	0.453903	0.818664	0.556205	0.204975	0.826963	0.399953	NaN	1.03593	0.716162	0.961173	0.68051	0.538698	0.712777
79	0.453751	0.818088	0.557851	0.204784	0.828504	0.401995	NaN	1.04505	0.712487	0.969275	0.680493	0.537479	0.718267
80	0.451653	0.818113	0.559919	0.20461	0.828084	0.398895	NaN	1.05661	0.710196	0.969677	0.680475	0.536358	0.71012
81	0.44858	0.815233	0.563895	0.20443	0.827083	0.400436	NaN	1.05844	0.710493	0.963981	0.682347	0.534361	0.706704
82	0.445025	0.813581	0.5693	0.20423	0.82484	0.399062	NaN	NaN	0.707213	0.961574	0.680825	0.533373	0.707362
83	0.440392	0.813965	0.566008	0.203988	0.821296	0.394367	NaN	NaN	0.701989	0.96374	0.677694	0.531013	0.70468
84	0.442458	0.814592	0.564551	0.203679	0.81633	0.395258	NaN	NaN	0.696913	0.962497	0.685986	0.529807	0.701112
85	0.447078	0.81682	0.565206	0.203289	0.815208	0.398469	NaN	NaN	0.69599	0.964904	0.684866	0.52493	0.700025
86	0.447065	0.81901	0.565658	0.20282	0.810943	0.39986	NaN	NaN	0.694606	0.965946	0.688155	0.520626	0.697646
87	0.443802	0.816731	0.568644	0.202293	0.806397	0.399712	NaN	NaN	0.693634	0.965184	0.689922	0.519117	0.702681
88	0.440918	0.8165	0.57214	0.201734	0.804976	0.400974	NaN	NaN	0.688788	0.95616	0.688593	0.516362	0.700986
89	0.440773	0.818229	0.574762	0.201165	0.806357	0.401809	NaN	NaN	0.685772	0.969275	0.688855	0.512375	0.702276
90	0.439068	0.817678	0.573087	0.200609	0.803113	0.400417	NaN	NaN	0.686184	0.968754	0.690325	0.509613	0.699822
91	0.43974	0.820431	0.575709	0.200109	0.802553	0.400547	NaN	NaN	0.680911	0.975131	0.687333	0.506298	0.704402
92	0.435069	0.826487	0.579277	0.199692	0.797707	0.401308	NaN	NaN	0.677153	0.988648	0.686371	0.501586	0.706122
93	0.431736	0.827319	0.582293	0.199347	0.793562	0.400194	NaN	NaN	0.672242	0.982271	0.686056	0.49827	0.70716
94	0.427921	0.833298	0.584288	0.199026	0.793842	0.399211	NaN	NaN	0.674121	0.98191	0.688383	0.49514	0.703213
95	0.428517	0.840558	0.586546	0.19868	0.792841	0.402236	NaN	NaN	0.669852	0.973928	0.689695	0.493927	0.700986
96	0.42756	0.845141	0.586895	0.198284	0.796545	0.404129	NaN	NaN	0.66715	0.968955	0.69078	0.490658	0.700885
97	0.424334	0.84879	0.586109	0.197847	0.793161	0.405688	NaN	NaN	0.667578	0.968513	0.69099	0.481998	0.694989
98	0.420234	0.854616	0.589372	0.197386	0.79208	0.403498	NaN	NaN	0.668188	0.95989	0.688593	0.477866	0.699696
99	0.423073	0.860825	0.592125	0.196917	0.787915	0.403795	NaN	NaN	0.667314	0.958606	0.694086	0.475018	0.69752
100	0.427046	0.868764	0.591498	0.196459	0.782628	0.405929	NaN	NaN	0.668303	0.956721	0.693631	0.473305	0.692889
101	0.430418	0.871017	0.591382	0.196015	0.781547	0.406486	NaN	NaN	0.673577	0.95251	0.691637	0.468909	0.688107
102	0.439011	0.876894	0.589459	0.195589	0.781247	0.402793	NaN	NaN	0.677038	0.948178	0.699964	0.465758	0.684666
103	0.444321	0.880299	0.58994	0.195179	0.779024	0.401772	NaN	NaN	0.679016	0.955799	0.702799	0.457527	0.683275
104	0.450456	0.884985	0.59045	0.194787	0.777242	0.397726	NaN	NaN	0.682773	0.951306	0.700244	0.449815	0.685198
105	0.459042	0.889953	0.592649	0.194397	0.777462	0.395017	NaN	NaN	0.684866	0.95624	0.70649	0.441017	0.687399
106	0.466267	0.897097	0.591586	0.19398	0.777883	0.396724	NaN	NaN	0.690667	0.951306	0.708572	0.433115	0.6917
107	0.476463	0.902654	0.595009	0.193519	0.771154	0.399081	NaN	NaN	0.694112	0.944047	0.705248	0.429569	0.690258
108	0.483782	0.909568	0.596888	0.192995	0.766789	0.404574	NaN	NaN	0.69927	0.946413	0.703306	0.425779	0.688386
109	0.489448	0.916968	0.597529	0.19239	0.766949	0.40283	NaN	NaN	0.696963	0.945571	0.706822	0.416882	0.687601
110	0.495411	0.91958	0.595125	0.191693	0.766509	0.401234	NaN	NaN	0.700457	0.948499	0.709954	0.408854	0.690233
111	0.498928	0.925662	0.596189	0.190902	0.75972	0.401679	NaN	NaN	0.704099	0.947496	0.709604	0.407496	0.687019
112	0.507521	0.930181	0.597762	0.190036	0.755295	0.401345	NaN	NaN	0.7084	0.955799	0.711668	0.398638	0.686868
113	0.512914	0.938081	0.595839	0.189107	0.754754	0.403201	NaN	NaN	0.714102	0.946614	0.712316	0.39042	0.68626
114	0.520455	0.940142	0.596101	0.188107	0.75956	0.400677	NaN	NaN	0.721914	0.943445	0.712718	0.386136	0.681681
115	0.529562	0.947888	0.597747	0.187042	0.758699	0.401679	NaN	NaN	0.724221	0.940397	0.712211	0.377107	0.680896
116	0.538396	0.952267	0.596684	0.185927	0.754594	0.397875	NaN	NaN	0.727979	0.933498	0.717809	0.369105	0.678973
117	0.542008	0.95575	0.600515	0.184763	0.753172	0.400547	NaN	NaN	0.732016	0.930369	0.713155	0.360762	0.674014
118	0.548643	0.960538	0.6042	0.183545	0.748266	0.401122	NaN	NaN	0.736647	0.932736	0.711074	0.35276	0.679986
119	0.553376	0.966377	0.605861	0.182255	0.748186	0.401698	NaN	NaN	0.74057	0.922468	0.70775	0.344799	0.686311
120	0.563826	0.970294	0.606414	0.180893	0.745803	0.402421	NaN	NaN	0.74764	0.927521	0.711756	0.334873	0.691371
121	0.571507	0.976286	0.607463	0.179466	0.744862	0.405743	NaN	NaN	0.752172	0.928725	0.705248	0.328876	0.698
122	0.581082	0.979692	0.606312	0.17796	0.739696	0.407729	NaN	NaN	0.757825	0.932335	0.704933	0.325317	0.707969
123	0.587369	0.985402	0.605438	0.176362	0.739075	0.40862	NaN	NaN	0.764878	0.930289	0.702956	0.321072	0.70721
124	0.595905	0.991394	0.608104	0.174676	0.741598	0.408583	NaN	NaN	0.765604	0.931492	0.704478	0.316979	0.714674
125	0.60593	0.998744	0.609051	0.172907	0.744241	0.406578	NaN	NaN	0.772245	0.933016	0.703463	0.312359	0.718014
126	0.616627	1.00352	0.610158	0.17108	0.740577	0.40656	NaN	NaN	0.776678	0.938913	0.69895	0.30563	0.719507
127	0.627185	1.01161	0.613027	0.169234	0.739976	0.40964	NaN	NaN	0.783534	0.943485	0.699492	0.297814	0.723909
128	0.63683	1.01541	0.615853	0.167384	0.73481	0.409566	NaN	NaN	0.790588	0.953352	0.699789	0.290116	0.729324
129	0.645385	1.01943	0.614644	0.165544	0.732327	0.407228	NaN	NaN	0.792368	0.954555	0.69916	0.282418	0.734485
130	0.654967	1.0269	0.619422	0.163722	0.731005	0.4063	NaN	NaN	0.798943	0.955678	0.698477	0.275794	0.739343
131	0.665036	1.03043	0.61779	0.161894	0.727501	0.407655	NaN	NaN	0.80392	0.959248	0.700769	0.268683	0.742607
132	0.675721	1.03473	0.620412	0.160036	0.726119	0.408546	NaN	NaN	0.812672	0.962417	0.701924	0.262329	0.742582
133	0.68188	1.03646	0.625263	0.158131	0.72632	0.404852	NaN	NaN	0.82256	0.956561	0.702274	0.255066	0.748073
134	0.688034	1.03919	0.625933	0.156159	0.725459	0.399935	NaN	NaN	0.828806	0.967791	0.701749	0.249998	0.753715
135	0.693566	1.04338	0.628103	0.154097	0.728863	0.39665	NaN	NaN	0.835068	0.970759	0.700349	0.242946	0.756422
136	0.702273	NaN	0.627564	0.15193	0.730224	0.393625	NaN	NaN	0.838068	0.971642	0.699142	0.236098	0.757561
137	0.713363	NaN	0.626938	0.149661	0.729023	0.391713	NaN	NaN	0.841463	0.971321	0.701399	0.229481	0.76672
138	0.720403	NaN	0.630026	0.147287	0.725759	0.389932	NaN	NaN	0.849472	0.963058	0.6965	0.224953	0.772995
139	0.729269	NaN	0.631045	0.144802	0.724878	0.388726	NaN	NaN	0.85496	0.967631	0.695223	0.21854	0.777195
140	0.73695	NaN	0.62921	0.142223	0.723837	0.390173	NaN	NaN	0.86386	0.966909	0.69692	0.213466	0.780332
141	0.748027	NaN	0.628467	0.139599	0.723056	0.388893	NaN	NaN	0.87088	0.962096	0.696658	0.20936	0.785241
142	0.758426	NaN	0.627506	0.136993	0.721934	0.388058	NaN	NaN	0.879104	0.96723	0.696413	0.204944	0.783748
143	0.769421	NaN	0.629574	0.134473	0.723016	0.389134	NaN	NaN	0.881873	0.960772	0.696081	0.199091	0.787138
144	0.78015	NaN	0.634133	0.132096	0.723036	0.385459	NaN	NaN	0.885647	0.966949	0.699352	0.19194	0.788758
145	0.792253	NaN	0.636071	0.129885	0.721394	0.383678	NaN	NaN	0.892898	0.963981	0.698757	0.185791	0.791465
146	0.803407	NaN	0.636012	0.127846	0.721614	0.383715	NaN	NaN	0.895881	0.965024	0.695818	0.184789	0.800801
147	0.816518	NaN	0.637717	0.125966	0.716187	0.386146	NaN	NaN	0.898452	0.967631	0.694664	0.180545	0.804394
148	0.822672	NaN	0.639421	0.124235	0.714705	0.385162	NaN	NaN	0.901237	0.973046	0.6905	0.175325	0.806924
149	0.827082	NaN	0.637964	0.122647	0.712403	0.384105	NaN	NaN	0.902506	0.968233	0.691847	0.169295	0.811124
150	0.830555	NaN	0.638561	0.1212	0.713985	0.380523	NaN	NaN	0.901765	0.968955	0.691654	0.165762	0.820005
151	0.831658	NaN	0.640717	0.119876	0.713103	0.382342	NaN	NaN	0.903808	0.965305	0.688978	0.159349	0.819474
152	0.833026	NaN	0.642859	0.118666	0.713043	0.382008	NaN	NaN	0.901896	0.957604	0.692512	0.159231	0.825091
153	0.833863	NaN	0.641795	0.117575	0.709639	0.382954	NaN	NaN	0.902918	0.959088	0.693124	0.158809	0.828254
154	0.837424	NaN	0.638532	0.116614	0.707997	0.380634	NaN	NaN	0.903528	0.95275	0.684289	0.159046	0.833137
155	0.836727	NaN	0.641591	0.115786	0.706996	0.377034	NaN	NaN	0.905011	0.950544	0.682452	0.157365	0.830531
156	0.836265	NaN	0.641023	0.115097	0.706295	0.371615	NaN	NaN	0.907005	0.946894	0.685741	0.152693	0.835363
157	0.837241	NaN	0.644184	0.114539	0.709399	0.364081	NaN	NaN	0.904665	0.94898	0.685374	0.148	0.834933
158	0.839116	NaN	0.646384	0.114084	0.709059	0.366252	NaN	NaN	0.907681	0.951226	0.682155	0.147736	0.835414
159	0.838977	NaN	0.650418	0.113718	0.707216	0.362893	NaN	NaN	0.909164	0.946132	0.678761	0.146168	0.834301
160	0.839775	NaN	0.652064	0.113431	0.708738	0.361575	NaN	NaN	0.909758	0.954315	0.681368	0.141106	0.835414
161	0.839249	NaN	0.653404	0.113214	0.708458	0.359812	NaN	NaN	0.908324	0.944568	0.682767	0.139926	0.838982
162	0.837355	NaN	0.655269	0.11305	0.705294	0.354894	NaN	NaN	0.907895	0.955839	0.685741	0.140842	0.838172
163	0.834642	NaN	0.655546	0.112913	0.701309	0.356398	NaN	NaN	0.905605	0.962778	0.684482	0.135656	0.842423
164	0.83411	NaN	0.655415	0.112784	0.699927	0.353298	NaN	NaN	0.906379	0.965064	0.680825	0.136387	0.846395
165	0.833584	NaN	0.656012	0.112643	0.699086	0.354449	NaN	NaN	0.905275	0.960211	0.675927	0.135662	0.848191
166	0.833673	NaN	0.653404	0.112476	0.704173	0.3525	NaN	NaN	0.9075	0.95628	0.677256	0.134891	0.854922
167	0.831955	NaN	0.654162	0.112287	0.705955	0.351628	NaN	NaN	0.907022	0.957604	0.679985	0.135062	0.853631
168	0.831417	1.04572	0.656565	0.112089	0.703291	0.349865	NaN	NaN	0.910977	0.961855	0.68247	0.135273	0.846699
169	0.828362	1.04549	0.657964	0.111871	0.704153	0.348863	NaN	NaN	0.911505	0.954716	0.678288	0.13615	0.843005
170	0.827272	1.04281	0.656565	0.111615	0.702711	0.346655	NaN	NaN	0.908307	0.952951	0.676854	0.136269	0.838906
171	0.825764	1.04297	0.659114	0.111317	0.703532	0.343537	NaN	NaN	0.908686	0.948017	0.675927	0.135273	0.828431
172	0.825637	1.03819	0.662508	0.110983	0.70213	0.341588	NaN	NaN	0.908637	0.94541	0.675507	0.135043	0.828481
173	0.822209	1.03669	0.66213	0.110611	0.696343	0.33951	NaN	NaN	0.91073	0.946172	0.677134	0.134759	0.818487
174	0.821005	1.03388	0.664795	0.110195	0.688674	0.34144	NaN	NaN	0.91401	0.942442	0.681735	0.133514	0.817703
175	0.817931	1.03345	0.660454	0.109698	0.690276	0.339751	NaN	NaN	0.914537	0.945089	0.68219	0.133856	0.819929
176	0.817076	1.03079	0.661299	0.109064	0.687873	0.336485	NaN	NaN	0.912081	0.936947	0.678183	0.134245	0.821195
177	0.815973	1.02959	0.659231	0.108247	0.688513	0.33114	NaN	NaN	0.91073	0.928925	0.675874	0.135899	0.822662
178	0.815549	1.03032	0.659872	0.107218	0.691277	0.329804	NaN	NaN	0.911867	0.923992	0.675139	0.136143	0.828912
179	0.814883	1.02873	0.655458	0.105986	0.691617	0.329062	NaN	NaN	0.913004	0.923992	0.676347	0.135814	0.832783
180	0.814034	1.0289	0.658182	0.104585	0.694641	0.329266	NaN	NaN	0.914125	0.918256	0.676801	0.13557	0.829266
181	0.81449	1.02721	0.655473	0.103038	0.694381	0.327094	NaN	NaN	0.910878	0.911879	0.678026	0.134931	0.829266
182	0.812697	1.02505	0.653943	0.10136	0.694321	0.329099	NaN	NaN	0.906923	0.923029	0.679023	0.136203	0.830455
183	0.81245	1.02313	0.65623	0.0995816	0.695782	0.331771	NaN	NaN	0.905308	0.914005	0.676644	0.135478	0.827014
184	0.812171	1.0187	0.653434	0.0977361	0.69362	0.333961	NaN	NaN	0.902671	0.90498	0.677991	0.136796	0.826913
185	0.812222	1.01846	0.654919	0.0958554	0.697024	0.332476	NaN	NaN	0.906313	0.898843	0.679531	0.1376	0.827748
186	0.810441	1.01343	0.652763	0.0939756	0.697564	0.334314	NaN	NaN	0.906923	0.900889	0.679968	0.138799	0.822687
187	0.808774	1.01156	0.651831	0.0921544	0.701169	0.330435	NaN	NaN	0.905407	0.904659	0.682102	0.137989	0.81707
188	0.808375	1.00934	0.65154	0.0904402	0.703071	0.328375	NaN	NaN	0.902506	0.900448	0.686161	0.137468	0.816337
189	0.805973	1.0084	0.652254	0.0888352	0.699907	0.32188	NaN	NaN	0.901715	0.892907	0.68163	0.137798	0.818513
190	0.804674	1.00625	0.654672	0.087342	0.703151	0.318613	NaN	NaN	0.900331	0.888134	0.679566	0.138233	0.816691
191	0.803533	1.00427	0.656434	0.0859688	0.706435	0.319003	NaN	NaN	0.900051	0.88312	0.682032	0.137903	0.82294
192	0.802697	1.00444	0.658488	0.0847058	0.703171	0.317314	NaN	NaN	0.901237	0.889177	0.684097	0.138391	0.82084
193	0.80079	1.00104	0.65674	0.0835534	0.705594	0.321676	NaN	NaN	0.904599	0.884043	0.679828	0.137831	0.823952
194	0.797399	1.00047	0.655881	0.0825327	0.704833	0.321991	NaN	NaN	0.904237	0.889417	0.677484	0.138094	0.82838
195	0.793312	0.998398	0.655822	0.0816553	0.704413	0.320785	NaN	NaN	0.905572	0.88304	0.681315	0.138364	0.827798
196	0.79065	0.997194	0.65457	0.0809146	0.71044	0.319987	NaN	NaN	0.907533	0.886289	0.683169	0.139498	0.832935
197	0.786924	0.994109	0.652414	0.0802956	0.712042	0.319987	NaN	NaN	0.90923	0.883922	0.684779	0.137936	0.831568
198	0.78444	0.990997	0.656784	0.0797772	0.712062	0.31943	NaN	NaN	0.907665	0.881476	0.683642	0.137409	0.829063
199	0.783217	0.988782	0.65741	0.0793512	0.708378	0.320655	NaN	NaN	0.90605	0.883722	0.684359	0.136585	0.825572
200	0.778882	0.988066	0.661809	0.0790178	0.711361	0.323086	NaN	NaN	0.905044	0.894912	0.685006	0.138641	0.835895
201	0.776816	0.98594	0.660731	0.0787736	0.710841	0.32201	NaN	NaN	0.90984	0.893228	0.6803	0.137936	0.839513
202	0.773844	0.986798	0.666208	0.0786156	0.712563	0.322084	NaN	NaN	0.911224	0.892145	0.682645	0.138186	0.843915
203	0.771062	0.98562	0.667752	0.0785419	0.720893	0.321045	NaN	NaN	0.911719	0.891944	0.688313	0.137178	0.842068
204	0.770213	0.986375	0.66599	0.0785374	0.724197	0.320284	NaN	NaN	0.910054	0.901129	0.689188	0.13729	0.850064
205	0.766576	0.982266	0.666703	0.0785909	0.732707	0.325461	NaN	NaN	0.909296	0.901089	0.687771	0.1382	0.842094
206	0.762634	0.978821	0.662217	0.0787197	0.73455	0.326668	NaN	NaN	0.910664	0.896477	0.690237	0.138437	0.845054
207	0.759985	0.976658	0.663644	0.0789393	0.737233	0.323661	NaN	NaN	0.908522	0.901731	0.691147	0.139346	0.851557
208	0.756842	0.974327	0.665392	0.0792299	0.740237	0.329618	NaN	NaN	0.904879	0.909753	0.692967	0.141653	0.849406
209	0.752583	0.972215	0.668087	0.0795761	0.74278	0.330528	NaN	NaN	0.903825	0.895354	0.689573	0.141752	0.851278
210	0.750821	0.96886	0.668786	0.0799658	0.746745	0.331381	NaN	NaN	0.905588	0.899284	0.685304	0.143261	0.849052
211	0.74816	0.967068	0.670913	0.0803885	0.753273	0.332458	NaN	NaN	0.904467	0.885848	0.683099	0.143762	0.856718
212	0.746341	0.964174	0.669078	0.0808346	0.758439	0.335724	NaN	NaN	0.904665	0.880754	0.68268	0.145489	0.854365
213	0.743325	0.962689	0.672996	0.0812844	0.761182	0.33578	NaN	NaN	0.895469	0.880433	0.684184	0.14829	0.857072
214	0.74041	0.95831	0.677278	0.0817363	0.766268	0.336206	NaN	NaN	0.891135	0.887773	0.685846	0.162368	0.857983
215	0.736943	0.954982	0.680293	0.0821744	0.763044	0.337376	NaN	NaN	0.883059	0.887051	0.686144	0.175997	0.857553
216	0.733591	0.952613	0.68057	0.082579	0.765427	0.338879	NaN	NaN	0.878428	0.882759	0.686458	0.189251	0.858616
217	0.730175	0.950449	0.680497	0.082947	0.766769	0.339417	NaN	NaN	0.871177	0.880353	0.68945	0.203744	0.863044
218	0.726075	0.949643	0.678094	0.0832771	0.770634	0.339918	NaN	NaN	0.865936	0.884524	0.690535	0.218336	0.865852
219	0.720074	0.950808	0.680658	0.0835563	0.771535	0.340883	NaN	NaN	0.860432	0.885447	0.693071	0.231735	0.86942
220	0.714985	0.949963	0.680643	0.083753	0.776621	0.342368	NaN	NaN	0.852455	0.889578	0.694086	0.24518	0.874682
221	0.708832	0.949643	0.682289	0.0838425	0.777062	0.342312	NaN	NaN	0.845039	0.894752	0.69643	0.258922	0.87787
222	0.70425	0.948388	0.686033	0.0838091	0.782388	0.340697	NaN	NaN	0.840935	0.892225	0.692704	0.272743	0.882222
223	0.698129	0.947184	0.685479	0.0836596	0.790138	0.336188	NaN	NaN	0.834591	0.885005	0.691112	0.287117	0.875821
224	0.6929	0.944073	0.689616	0.0834022	0.793902	0.334796	NaN	NaN	0.82729	0.883882	0.695013	0.301722	0.872506
225	0.686544	0.94447	0.689776	0.0830511	0.795704	0.334963	NaN	NaN	0.82345	0.881997	0.696256	0.315417	0.867851
226	0.680302	0.942396	0.692587	0.0826122	0.796505	0.335186	NaN	NaN	0.819181	0.878949	0.694191	0.329106	0.869571
227	0.675587	0.941103	0.698312	0.0821041	0.80013	0.335149	NaN	NaN	0.814484	0.87951	0.691217	0.344496	0.86522
228	0.668053	0.939259	0.700133	0.0815508	0.80041	0.335872	NaN	NaN	0.807612	0.885086	0.68917	0.358428	0.857477
229	0.662571	0.939157	0.697467	0.080987	0.80053	0.332866	NaN	NaN	0.802553	0.888575	0.68896	0.372427	0.856136
230	0.656177	0.936903	0.701036	0.0804569	0.807779	0.33487	NaN	NaN	0.796735	0.888014	0.687841	0.386722	0.860817
231	0.650353	0.936071	0.70121	0.07999	0.80886	0.332736	NaN	NaN	0.790341	0.881877	0.686843	0.400616	0.858262
232	0.642039	0.935008	0.70341	0.0795988	0.808039	0.330082	NaN	NaN	0.781985	0.880634	0.686388	0.414456	0.852543
233	0.635322	0.935533	0.708581	0.0793057	0.808921	0.330787	NaN	NaN	0.7777	0.888455	0.683869	0.42713	0.849001
234	0.627768	0.934535	0.709499	0.0791242	0.809361	0.329284	NaN	NaN	0.768718	0.888134	0.682312	0.440971	0.849532
235	0.620632	0.93383	0.716767	0.0790392	0.811183	0.32921	NaN	NaN	0.766213	0.888375	0.678096	0.454297	0.848546
236	0.613883	0.933626	0.720219	0.0790408	0.812405	0.333553	NaN	NaN	0.761434	0.890661	0.680528	0.46852	0.84513
237	0.605911	0.931065	0.723467	0.0791148	0.814708	0.336077	NaN	NaN	0.753392	0.886369	0.676941	0.482736	0.837843
238	0.598129	0.930578	0.726381	0.079255	0.818893	0.341254	NaN	NaN	0.743355	0.891744	0.680335	0.496372	0.832403
239	0.590772	0.929362	0.726366	0.0794418	0.819433	0.342108	NaN	NaN	0.739449	0.889618	0.683799	0.509943	0.831948
240	0.582046	0.929349	0.725754	0.0796683	0.818452	0.342126	NaN	NaN	0.733681	0.897359	0.68233	0.523401	0.824408
241	0.574238	0.928978	0.727823	0.0799099	0.822537	0.345987	NaN	NaN	0.72526	0.893027	0.68016	0.537307	0.828532
242	0.56543	0.928747	0.729075	0.0801348	0.826482	0.340642	NaN	NaN	0.719195	0.897961	0.68226	0.553329	0.82623
243	0.557698	0.926801	0.728872	0.080337	0.832089	0.340029	NaN	NaN	0.7114	0.892947	0.686231	0.566939	0.822156
244	0.551602	0.927377	0.731785	0.0805303	0.8413	0.341978	NaN	NaN	0.706966	0.896998	0.686406	0.580318	0.824104
245	0.544118	0.928005	0.734465	0.0807557	0.843262	0.340827	NaN	NaN	0.698479	0.887813	0.690307	0.591997	0.816741
246	0.538003	0.925342	0.735368	0.0810558	0.846887	0.341366	NaN	NaN	0.691837	0.889056	0.690517	0.606543	0.815881
247	0.531247	0.924189	0.736053	0.0814601	0.846486	0.341477	NaN	NaN	0.683366	0.889377	0.691672	0.619823	0.814844
248	0.524308	0.920489	0.739723	0.0819734	0.852253	0.3435	NaN	NaN	0.679971	0.883922	0.689643	0.632431	0.817222
249	0.518117	0.91757	0.739898	0.0825883	0.853215	0.34311	NaN	NaN	0.673396	0.877585	0.687421	0.644512	0.812465
250	0.510056	0.913896	0.740495	0.0832817	0.860003	0.344112	NaN	NaN	0.666128	0.880794	0.690587	0.657265	0.806848
251	0.504201	0.911194	0.738602	0.084043	0.864789	0.341161	NaN	NaN	0.656882	0.882278	0.689048	0.670736	0.796778
252	0.496267	0.910067	0.742535	0.0848772	0.859002	0.344558	NaN	NaN	0.648757	0.878829	0.687018	0.685434	0.79359
253	0.489334	0.90679	0.74421	0.0857829	0.861965	0.345096	NaN	NaN	0.640797	0.876462	0.684237	0.699894	0.788555
254	0.485462	0.904997	0.746263	0.0867499	0.863147	0.341811	NaN	NaN	0.634782	0.865592	0.683659	0.712449	0.796627
255	0.481172	0.903064	0.747997	0.08776	0.863107	0.341644	NaN	NaN	0.62641	0.865753	0.682172	0.726224	0.792376
256	0.47536	0.901131	0.745608	0.0888038	0.861905	0.342089	NaN	NaN	0.62435	0.858453	0.684237	0.737698	0.78853
257	0.471698	0.900606	0.743816	0.0898721	0.868894	0.338582	NaN	NaN	0.61934	0.849388	0.685549	0.749311	0.796247
258	0.468472	0.89962	0.741646	0.0909625	0.872819	0.336244	NaN	NaN	0.614791	0.854041	0.689817	0.761154	0.792604
259	0.465265	0.898634	0.740728	0.09208	0.8743	0.336708	NaN	NaN	0.606139	0.861461	0.692687	0.773169	0.794172
260	0.462724	0.8935	0.741049	0.0932546	0.87402	0.33925	NaN	NaN	0.599465	0.864108	0.695153	0.783681	0.78476
261	0.459011	0.896585	0.743889	0.0945025	0.872638	0.3386	NaN	NaN	0.591867	0.859255	0.693071	0.795775	0.785393
262	0.455868	0.896969	0.739053	0.0958253	0.876703	0.338823	NaN	NaN	0.593911	0.861822	0.689905	0.807177	0.789137
263	0.452788	0.896355	0.736344	0.0971946	0.881029	0.336596	NaN	NaN	0.591933	0.86463	0.690237	0.807105	0.794425
264	0.450677	0.894498	0.737262	0.0985654	0.884833	0.334239	NaN	NaN	0.590269	0.865994	0.689625	0.807111	0.792249
265	0.448326	0.896188	0.736504	0.099867	0.883371	0.332625	NaN	NaN	0.589214	0.8684	0.687946	0.80721	0.797436
266	0.448035	0.894882	0.735834	0.101056	0.886575	0.332718	NaN	NaN	0.591043	0.870646	0.685181	0.808206	0.796981
267	0.447224	0.892527	0.737975	0.102107	0.886415	0.334815	NaN	NaN	0.587467	0.867919	0.691689	0.808535	0.795311
268	0.446413	0.888033	0.735412	0.103	0.888818	0.332847	NaN	NaN	0.588093	0.868881	0.688978	0.810466	0.792224
269	0.446755	0.887252	0.735048	0.103733	0.891742	0.331363	NaN	NaN	0.590829	0.862544	0.68924	0.809827	0.788884
270	0.446882	0.884819	0.733882	0.104322	0.893844	0.331084	NaN	NaN	0.592741	0.86467	0.689765	0.809352	0.789947
271	0.446349	0.884179	0.732353	0.104793	0.893624	0.333033	NaN	NaN	0.589329	0.859576	0.692949	0.808515	0.794349
272	0.447553	0.881183	0.734931	0.105176	0.89034	0.335427	NaN	NaN	0.586775	0.863908	0.687946	0.807125	0.80113
273	0.448022	0.880952	0.734756	0.105504	0.891501	0.339343	NaN	NaN	0.588555	0.864028	0.686144	0.806222	0.795007
274	0.448947	0.879237	0.735587	0.105794	0.888378	0.341199	1.02461	NaN	0.585176	0.869483	0.685444	0.807217	0.794779
275	0.448605	0.878097	0.734348	0.106063	0.892262	0.347026	1.0179	NaN	0.585374	0.872852	0.68819	0.80638	0.789061
276	0.448694	0.878661	0.734421	0.106316	0.893964	0.348492	1.01647	NaN	0.587038	0.87197	0.692809	0.805167	0.785924
277	0.448504	0.877201	0.735688	0.106557	0.89849	0.347917	1.01334	NaN	0.586066	0.869924	0.692512	0.803717	0.786076
278	0.448288	0.874602	0.737728	0.106778	0.90688	0.351554	1.00495	NaN	0.584451	0.866635	0.693981	0.803941	0.787796
279	0.446989	0.874628	0.738908	0.106965	0.90644	0.351294	0.999395	NaN	0.584682	0.878708	0.692547	0.80468	0.781572
280	0.447541	0.874512	0.741952	0.107112	0.912066	0.354004	0.996631	NaN	0.584055	0.879551	0.691305	0.803355	0.779118
281	0.451463	0.873296	0.739388	0.107223	0.916131	0.351981	0.993394	NaN	0.587269	0.887974	0.693089	0.80315	0.784988
282	0.452693	0.873539	0.73515	0.107301	0.925823	0.350125	0.98421	NaN	0.58516	0.887532	0.693334	0.802999	0.785013
283	0.453092	0.871324	0.734392	0.107358	0.928807	0.351814	0.982815	NaN	0.587879	0.877345	0.695801	0.802096	0.782432
284	0.455399	0.869673	0.731974	0.107424	0.930249	0.351146	0.979604	NaN	0.587862	0.871248	0.696745	0.802511	0.786734
285	0.455304	0.866817	0.728566	0.107518	0.933212	0.347564	0.97863	NaN	0.585984	0.869443	0.693929	0.802208	0.78347
286	0.458269	0.866971	0.726366	0.107676	0.929047	0.345374	0.978262	NaN	0.593466	0.879591	0.697953	0.802333	0.784861
287	0.460766	0.867061	0.723963	0.107926	0.927085	0.343889	0.979815	NaN	0.597174	0.880914	0.696973	0.799875	0.781699
288	0.463149	0.864462	0.724531	0.108291	0.930089	0.345114	0.978051	NaN	0.595641	0.888294	0.696623	0.798886	0.784532
289	0.468047	0.860531	0.723788	0.108778	0.934874	0.342219	0.976472	NaN	0.593729	0.882158	0.697375	0.798346	0.788302
290	0.469784	0.855871	0.724021	0.109405	0.933953	0.338099	0.973683	NaN	0.59485	0.887252	0.696938	0.796955	0.784406
291	0.473168	0.853796	0.724953	0.110172	0.929728	0.340512	0.979341	NaN	0.592938	0.88296	0.692739	0.793844	0.782761
292	0.477458	0.853643	0.723948	0.11107	0.928647	0.339491	0.976972	NaN	0.594471	0.889498	0.692249	0.792862	0.784482
293	0.481083	0.848765	0.72121	0.1121	0.924081	0.338897	0.976446	NaN	0.594306	0.893268	0.691182	0.792744	0.780256
294	0.482008	0.846678	0.721822	0.113249	0.925563	0.338155	0.977815	NaN	0.595658	0.896758	0.684534	0.791999	0.779143
295	0.485766	0.847177	0.720802	0.114489	0.928547	0.336262	0.986341	NaN	0.596548	0.907587	0.682907	0.791485	0.779851
296	0.489651	0.848227	0.7192	0.115794	0.938979	0.335316	0.992184	NaN	0.597948	0.909432	0.682645	0.791419	0.775272
297	0.492718	0.845423	0.714189	0.117134	0.938979	0.334295	0.992605	NaN	0.59841	0.909352	0.683852	0.790852	0.772286
298	0.495234	0.845525	0.709615	0.11849	0.943625	0.330509	0.991394	NaN	0.597487	0.909512	0.685181	0.790516	0.770566
299	0.500303	0.846383	0.709091	0.119846	0.943305	0.330212	1.00024	NaN	0.597273	0.905622	0.68037	0.790852	0.76925
300	0.503922	0.844655	0.707532	0.121183	0.945427	0.327985	1.00195	NaN	0.600701	0.907186	0.679845	0.790035	0.777524
301	0.50671	0.84687	0.704677	0.122476	0.955439	0.319857	1.00005	NaN	0.600997	0.906263	0.682242	0.787082	0.78056
302	0.511051	0.846716	0.704298	0.123704	0.954939	0.318372	1.001	NaN	0.604705	0.900929	0.687053	0.785184	0.783546
303	0.512635	0.845052	0.70172	0.124844	0.956301	0.319096	0.998131	NaN	0.605859	0.91581	0.68875	0.785257	0.781774
304	0.514676	0.844578	0.701123	0.12588	0.958543	0.319875	0.99771	NaN	0.612451	0.907667	0.689223	0.784486	0.782786
305	0.518675	0.841851	0.701779	0.126816	0.959004	0.320395	0.996237	NaN	0.612929	0.906985	0.689975	0.784848	0.782761
306	0.521786	0.839649	0.705507	0.127663	0.957442	0.321824	0.999658	NaN	0.617824	0.903897	0.689695	0.784308	0.775044
307	0.526792	0.837843	0.70424	0.128415	0.954899	0.32303	0.996974	NaN	0.618879	0.909633	0.686249	0.784242	0.771274
308	0.528174	0.837869	0.704109	0.129063	0.953998	0.320692	0.996552	NaN	0.617511	0.903215	0.684167	0.783504	0.771553
309	0.53055	0.836153	0.703381	0.129597	0.955099	0.319337	0.9965	NaN	0.622751	0.908068	0.685916	0.784637	0.776638
310	0.533592	0.830814	0.7014	0.130025	0.958563	0.314828	0.992236	NaN	0.623246	0.914005	0.688138	0.784037	0.778156
311	0.533947	0.828202	0.705813	0.130374	0.959705	0.314438	0.986605	NaN	0.627844	0.910916	0.688855	0.782185	0.771173
312	0.535138	0.827575	0.704954	0.130684	0.957802	0.316349	0.984947	NaN	0.627745	0.906584	0.686983	0.779608	0.764746
313	0.537977	0.828919	0.70443	0.130993	0.959504	0.319838	0.984157	NaN	0.63409	0.9049	0.690587	0.780498	0.767403
314	0.539036	0.829393	0.705391	0.131324	0.961607	0.319337	0.986736	NaN	0.637106	0.907346	0.691095	0.780663	0.757712
315	0.537635	0.829214	0.70727	0.13169	0.963209	0.314828	0.982394	NaN	0.63615	0.907667	0.69043	0.778244	0.753664
316	0.538839	0.827652	0.709236	0.132124	0.962628	0.314939	0.985262	NaN	0.638128	0.905702	0.683677	0.775212	0.753057
317	0.539061	0.82819	0.709003	0.132652	0.966293	0.31802	0.986526	NaN	0.639957	0.901049	0.687001	0.772715	0.752855
318	0.538243	0.826461	0.709673	0.133279	0.966233	0.318317	0.987999	NaN	0.6391	0.908028	0.68973	0.772635	0.755967
319	0.540867	0.8265	0.70762	0.133983	0.9726	0.3193	0.98592	NaN	0.638853	0.900568	0.689328	0.771785	0.754373
320	0.539676	0.823452	0.707153	0.134747	0.976826	0.319003	0.982604	NaN	0.64266	0.90879	0.690412	0.771449	0.749034
321	0.539448	0.822671	0.702769	0.135544	0.978347	0.319189	0.981341	NaN	0.646384	0.917253	0.692424	0.770994	0.749262
322	0.540341	0.821263	0.702128	0.136342	0.983173	0.318149	0.985315	NaN	0.648988	0.913523	0.693474	0.769024	0.753082
323	0.540614	0.816884	0.702449	0.137122	0.992925	0.31737	0.982499	NaN	0.656058	0.914486	0.693596	0.766308	0.751438
324	0.541818	0.81682	0.704226	0.137864	0.995789	0.315217	0.983789	NaN	0.656783	0.916852	0.694244	0.765254	0.757333
325	0.543465	0.813261	0.701545	0.138556	0.998852	0.314419	0.987262	NaN	0.657179	0.913924	0.696903	0.762921	0.760319
326	0.545981	0.812416	0.702565	0.139205	0.999794	0.313417	0.985447	NaN	0.660178	0.918778	0.698652	0.76354	0.766037
327	0.547996	0.812736	0.700438	0.13984	0.995629	0.316461	0.990605	NaN	0.662107	0.915489	0.695083	0.762683	0.766973
328	0.550766	0.811148	0.698501	0.140501	0.995428	0.317704	0.994447	NaN	0.665254	0.906023	0.69923	0.759718	0.766745
329	0.552977	0.812198	0.693607	0.141231	0.996369	0.312805	0.997631	NaN	0.669226	0.905181	0.699842	0.758248	0.773501
330	0.553275	0.813312	0.692165	0.142075	0.995749	0.316052	0.99671	NaN	0.671121	0.89395	0.703131	0.757345	0.779801
331	0.55529	0.812352	0.692412	0.143066	0.992064	0.317853	1.00184	NaN	0.676	0.887933	0.704478	0.757661	0.778713
332	0.557185	0.813287	0.691437	0.144227	0.995849	0.319875	1.00155	NaN	0.677812	0.89776	0.704321	0.757272	0.787341
333	0.55908	0.812185	0.69234	0.145567	1.00021	0.319133	0.998263	NaN	0.677367	0.902734	0.709009	0.755763	0.788176
334	0.562603	0.813619	0.692252	0.147079	0.997951	0.324905	0.995842	NaN	0.679856	0.900688	0.711109	0.755124	0.795108
335	0.56503	0.811904	0.689456	0.148749	1.00334	0.326408	0.990657	NaN	0.677631	0.895354	0.70684	0.753799	0.804495
336	0.56766	0.808472	0.688363	0.150567	1.00995	0.327558	0.989999	NaN	0.679329	0.891263	0.706805	0.753773	0.811276
337	0.569485	0.808613	0.68864	0.152523	1.01001	0.327763	0.986131	NaN	0.682592	0.891102	0.708029	0.75312	0.810568
338	0.570011	0.809638	0.68829	0.154597	1.01087	0.329637	0.983157	NaN	0.684306	0.893108	0.708047	0.75399	0.812339
339	0.573421	0.812377	0.684037	0.156749	1.01445	0.330917	0.980288	NaN	0.689563	0.886289	0.711039	0.752817	0.818892
340	0.576399	0.813543	0.683076	0.158912	1.02286	0.331307	0.974683	NaN	0.691112	0.889819	0.714485	0.75227	0.825142
341	0.577705	0.812826	0.685785	0.161018	1.02528	0.335074	0.977078	NaN	0.692019	0.885808	0.713505	0.751459	0.823952
342	0.577515	0.815066	0.688887	0.162992	1.02955	0.33552	0.980683	NaN	0.690815	0.876943	0.715045	0.750352	0.831771
343	0.579378	0.815143	0.686513	0.164778	1.02627	0.336373	0.980578	NaN	0.693749	0.873133	0.718981	0.749344	0.834073
344	0.579707	0.813978	0.68561	0.166358	1.02765	0.33552	0.978894	NaN	0.696699	0.861461	0.720748	0.746661	0.840803
345	0.579555	0.812646	0.686819	0.167746	1.02232	0.336819	0.977051	NaN	0.698776	0.863186	0.722795	0.745179	0.847787
346	0.579441	0.81764	0.689441	0.168955	1.02713	0.336559	0.977236	NaN	0.701643	0.868561	0.724002	0.746655	0.852923
347	0.581063	0.816718	0.691582	0.169986	1.02755	0.340252	0.979552	NaN	0.704577	0.866515	0.721798	0.746787	0.854669
348	0.580208	0.816462	0.690606	0.170848	1.02821	0.340586	0.972604	NaN	0.706752	0.866435	0.725752	0.746081	0.858464
349	0.580144	0.816731	0.690446	0.171568	1.03059	0.343091	0.970262	NaN	0.707181	0.855445	0.729373	0.744566	0.860463
350	0.581196	0.814836	0.691728	0.172209	1.02823	0.349049	0.974078	NaN	0.710345	0.859416	0.726801	0.746114	0.860159
351	0.582172	0.812634	0.694874	0.172847	1.03113	0.350311	0.978394	NaN	0.713921	0.859696	0.726504	0.745633	0.859982
352	0.583953	0.814541	0.694379	0.173539	1.03035	0.348603	0.976736	NaN	0.717069	0.854161	0.729758	0.744987	0.865169
353	0.585493	0.817115	0.695734	0.17432	1.03181	0.346877	0.978157	NaN	0.714613	0.851955	0.729845	0.744078	0.869951
354	0.584923	0.820444	0.696884	0.175204	1.03418	0.344168	0.978157	NaN	0.7158	0.855365	0.727764	0.742358	0.868964
355	0.584872	0.821378	0.695064	0.176182	1.03057	0.342423	0.976341	NaN	0.716541	0.862063	0.727326	0.741422	0.876934
356	0.583883	0.823324	0.696054	0.177235	1.0345	0.338155	0.974657	NaN	0.719393	0.858533	0.729233	0.740934	0.882703
357	0.584321	0.825898	0.696666	0.178332	1.03608	0.338248	0.970762	NaN	0.72526	0.853319	0.731105	0.739141	0.885942
358	0.584606	0.829905	0.695267	0.179465	1.0403	0.336039	0.973288	NaN	0.726561	0.851514	0.729758	0.738594	0.89085
359	0.584726	0.830789	0.696112	0.180655	1.03866	0.337988	0.979473	NaN	0.727929	0.848546	0.72974	0.737612	0.892343
360	0.586684	0.831416	0.691859	0.181925	1.03762	0.33758	0.980894	NaN	0.727946	0.847222	0.737018	0.737711	0.898188
361	0.588446	0.828676	0.693578	0.18331	1.03746	0.336819	0.98492	NaN	0.729956	0.848746	0.740972	0.737685	0.902691
362	0.58664	0.828369	0.692107	0.184859	1.0403	0.333664	0.983604	NaN	0.728078	0.845417	0.736388	0.735227	0.902615
363	0.588129	0.824029	0.68896	0.186609	1.04337	0.336837	0.983157	NaN	0.730187	0.840925	0.740185	0.734403	0.911522
364	0.591596	0.821314	0.688582	0.188581	1.04503	0.339603	0.985447	NaN	0.732808	0.842249	0.741759	0.732781	0.920327
365	0.593009	0.817064	0.687387	0.190767	1.04355	0.336114	0.990263	NaN	0.73373	0.847222	0.743106	0.733447	0.925109
366	0.595239	0.81449	0.687926	0.193161	1.04467	0.330453	0.991579	NaN	0.736367	0.844816	0.742424	0.73292	0.935761
367	0.598211	0.814567	0.686717	0.19577	1.04459	0.326946	0.991078	NaN	0.739812	0.838559	0.741427	0.731865	0.934369
368	0.597793	0.814055	0.686834	0.198603	1.04411	0.326649	0.987789	NaN	0.740158	0.841286	0.742302	0.732412	0.934192
369	0.601469	0.813466	0.683381	0.201684	1.04213	0.327967	0.988578	NaN	0.74057	0.836994	0.740062	0.732762	0.940846
370	0.602635	0.812736	0.683192	0.205057	1.04395	0.325944	0.98542	NaN	0.742004	0.833946	0.741462	0.732162	0.936393
371	0.603351	0.812083	0.681284	0.208753	1.03466	0.325684	0.987315	NaN	0.742861	0.833986	0.740605	0.732827	0.938316
372	0.603845	0.813901	0.677526	0.212775	1.03043	0.324756	0.9915	NaN	0.738493	0.831138	0.743176	0.7329	0.942643
373	0.606855	0.810303	0.675108	0.217115	1.02991	0.323828	0.990605	NaN	0.737801	0.829253	0.743946	0.731404	0.940695
374	0.607831	0.809702	0.674423	0.221739	1.02685	0.322306	0.985578	NaN	0.741509	0.830898	0.741969	0.731753	0.935002
375	0.610841	0.807602	0.669908	0.226586	1.02743	0.322306	0.988473	NaN	0.741278	0.824962	0.7405	0.730541	0.93695
376	0.610613	0.80403	0.670155	0.231582	1.03171	0.314939	0.989263	NaN	0.74436	0.822354	0.742914	0.728649	0.935609
377	0.611488	0.80111	0.671292	0.236644	1.03466	0.313454	0.982762	NaN	0.744179	0.826205	0.743981	0.728293	0.941099
378	0.612603	0.799792	0.671627	0.2417	1.03726	0.3121	0.979209	NaN	0.744624	0.822996	0.747095	0.729783	0.941757
379	0.613319	0.797564	0.671831	0.246691	1.03942	0.311543	0.98121	NaN	0.74258	0.826446	0.746011	0.728418	0.94072
380	0.614251	0.795323	0.670753	0.251588	1.03928	0.309724	0.980315	NaN	0.74319	0.826125	0.744296	0.726955	0.948462
381	0.61709	0.791764	0.671991	0.256373	1.0374	0.309539	0.980288	NaN	0.743998	0.825042	0.744803	0.725426	0.940922
382	0.61894	0.789767	0.668291	0.261021	1.03103	0.309316	0.981499	NaN	0.745283	0.828291	0.742372	0.726408	0.936672
383	0.621393	0.786515	0.668728	0.265495	1.03215	0.310262	0.984025	NaN	0.74647	0.832622	0.741917	0.725156	0.943604
384	0.622286	0.787782	0.669733	0.269754	1.03438	0.307571	0.988184	NaN	0.74848	0.831179	0.746378	0.724615	0.939126
385	0.624149	0.787104	0.668582	0.273763	1.03582	0.308314	0.987631	NaN	0.750343	0.834588	0.747078	0.724938	0.941985
386	0.624935	0.785772	0.667271	0.277518	1.03584	0.305901	0.990842	NaN	0.753227	0.833425	0.747113	0.724695	0.94659
387	0.625632	0.786566	0.666266	0.281028	1.03758	0.30553	0.991263	NaN	0.75911	0.835911	0.750209	0.722118	0.942339
388	0.626633	0.782968	0.665494	0.28431	1.04335	0.301299	0.994894	NaN	0.75649	0.841808	0.748337	0.721254	0.938923
389	0.62856	0.781176	0.665072	0.28738	1.04543	0.296251	0.992052	NaN	0.760462	0.836353	0.749894	0.720463	0.936773
390	0.629853	0.779204	0.661751	0.290244	1.04421	0.291463	0.994684	NaN	0.762538	0.833104	0.752221	0.720556	0.938342
391	0.634149	0.776656	0.660017	0.292906	1.04443	0.287584	0.994605	NaN	0.767795	0.836553	0.752519	0.719284	0.93657
392	0.638427	0.775721	0.66025	0.295366	1.04583	0.283502	0.9935	NaN	0.767878	0.842529	0.757155	0.71962	0.938316
393	0.64176	0.776502	0.659129	0.29761	1.04539	0.28456	0.993315	NaN	0.765554	0.845297	0.756945	0.719659	0.938746
394	0.646399	0.775312	0.657031	0.299622	1.0505	0.282017	0.990473	NaN	0.766642	0.841767	0.759814	0.719929	0.942871
395	0.650176	0.772623	0.655415	0.301407	1.05196	0.279809	0.989499	NaN	0.765686	0.836353	0.759919	0.718216	0.940619
396	0.653756	0.771932	0.654191	0.302976	1.05438	0.276004	0.992131	NaN	0.766675	0.841166	0.763523	0.718203	0.942542
397	0.658224	0.770101	0.654351	0.304319	1.05654	0.274742	0.995316	NaN	0.767812	0.851554	0.761476	0.718249	0.944819
398	0.662584	0.768142	0.651802	0.305425	1.05446	0.273165	0.996184	NaN	0.764845	0.863507	0.758082	0.719073	0.945628
399	0.66702	0.76416	0.649472	0.306277	1.05084	0.270771	0.990578	NaN	0.765142	0.866996	0.758537	0.717372	0.947956
400	0.66925	0.765427	0.645145	0.306876	1.051	0.269212	0.991526	NaN	0.760346	0.87185	0.759726	0.715863	0.950588
401	0.670568	0.762367	0.647287	0.30724	1.05432	0.268321	0.988078	NaN	0.762654	0.870927	0.758449	0.716212	0.950082
402	0.672977	0.759896	0.644271	0.307406	1.0533	0.269268	0.983315	NaN	0.765225	0.881355	0.75754	0.715388	0.947273
403	0.675537	0.758821	0.644082	0.307415	1.05724	0.270307	0.979683	NaN	0.76506	0.879109	0.758222	0.715935	0.953345
404	0.678053	0.757425	0.643339	0.307317	1.06155	0.269936	0.979709	NaN	0.763807	0.875339	0.757032	0.714571	0.95165
405	0.679054	0.753738	0.640382	0.307166	1.06283	0.26847	0.983131	NaN	0.761088	0.873374	0.756542	0.715817	0.957748
406	0.680701	0.749474	0.64047	0.30699	1.06465	0.269082	0.99121	NaN	0.759539	0.883682	0.757994	0.715527	0.955673
407	0.68335	0.747208	0.643325	0.306787	1.06349	0.271086	0.986815	NaN	0.758435	0.884163	0.756787	0.715013	0.9537
408	0.684402	0.744788	0.64382	0.306567	1.06726	0.267412	0.982341	NaN	0.759506	0.885326	0.758624	0.715382	0.958532
409	0.686551	0.740602	0.643339	0.306352	1.06944	0.264313	0.982736	NaN	0.76061	0.892305	0.750822	0.715468	0.960987
410	0.688224	0.742036	0.639974	0.306166	1.07146	0.263682	0.97992	NaN	0.762159	0.890099	0.752046	0.714486	0.960734
411	0.690378	0.743739	0.639756	0.306023	1.07086	0.263775	0.98571	NaN	0.76562	0.897399	0.753971	0.714064	0.962252
412	0.692793	0.74306	0.640542	0.30595	1.07034	0.260081	0.983973	NaN	0.763461	0.901892	0.74783	0.712291	0.960936
413	0.693369	0.742829	0.639435	0.305965	1.07282	0.255943	0.979499	NaN	0.76234	0.90482	0.750262	0.711783	0.954788
414	0.694605	0.747144	0.636784	0.306092	1.07925	0.258281	0.976788	NaN	0.764054	0.909232	0.750909	0.71121	0.956559
415	0.695467	0.747746	0.638226	0.30635	1.07633	0.258448	0.975578	NaN	0.764565	0.916772	0.747987	0.710485	0.949019
416	0.696893	0.74484	0.636347	0.306747	1.07793	0.262253	0.973393	NaN	0.764153	0.917815	0.747882	0.710267	0.957115
417	0.698781	0.744174	0.636085	0.30727	1.07747	0.26229	0.975236	NaN	0.765752	0.920021	0.747428	0.707256	0.964605
418	0.699371	0.743726	0.635648	0.307889	1.08039	0.257205	0.97813	NaN	0.767515	0.917334	0.749405	0.703729	0.964402
419	0.701886	0.745761	0.634862	0.308571	1.08338	0.259877	0.978473	NaN	0.763263	0.913924	0.748495	0.703123	0.96754
420	0.702881	0.747042	0.634687	0.309314	1.09115	0.258281	0.975393	NaN	0.759357	0.91244	0.748792	0.702576	0.973789
421	0.705828	0.745467	0.633114	0.310137	1.09619	0.258782	0.97513	NaN	0.762192	0.91244	0.74755	0.702365	0.972802
422	0.70503	0.747567	0.636974	0.311051	1.09529	0.257149	0.97413	NaN	0.765834	0.909392	0.744978	0.702128	0.974068
423	0.705511	0.746914	0.634745	0.312063	1.09399	0.260378	0.970393	NaN	0.764829	0.910034	0.743351	0.702306	0.983126
424	0.703838	0.746773	0.634643	0.313164	1.09661	0.258894	0.972841	NaN	0.761582	0.909232	0.742634	0.70222	0.981481
425	0.706544	0.748399	0.633769	0.314336	1.09217	0.260416	0.971551	NaN	0.757413	0.925997	0.739922	0.701785	0.981228
426	0.708547	0.751856	0.632954	0.315555	1.0874	0.262216	0.97513	NaN	0.760742	0.927562	0.735496	0.70137	0.98725
427	0.709117	0.749193	0.632094	0.316797	1.08442	0.266391	0.977604	NaN	0.758171	0.929046	0.733449	0.700309	0.989476
428	0.710758	0.747323	0.631643	0.318042	1.08448	0.26628	0.976288	NaN	0.761698	0.923591	0.731088	0.699426	0.981532
429	0.712368	0.745326	0.633318	0.319264	1.0842	0.265129	0.97892	NaN	0.76061	0.924313	0.730913	0.699208	0.979938
430	0.713097	0.747439	0.630958	0.320434	1.08247	0.263236	0.982394	NaN	0.762604	0.922307	0.72981	0.698384	0.981557
431	0.714225	0.749923	0.632182	0.321543	1.0834	0.260026	0.984394	NaN	0.762571	0.919941	0.728166	0.696948	0.9873
432	0.713737	0.750025	0.630769	0.322594	1.08778	0.255869	0.987815	NaN	0.761813	0.912681	0.725157	0.697501	0.980444
433	0.714833	0.748937	0.632546	0.323604	1.08982	0.260081	0.986684	NaN	0.759704	0.918176	0.724212	0.697501	0.987376
434	0.713959	0.750038	0.632021	0.324589	1.09014	0.259451	0.982841	NaN	0.760346	0.916772	0.725332	0.699149	0.985909
435	0.715492	0.750972	0.629691	0.325553	1.09207	0.257038	0.982578	NaN	0.754496	0.910796	0.726889	0.699617	0.992032
436	0.717583	0.748642	0.630492	0.326513	1.09397	0.256296	0.984341	NaN	0.753359	0.905742	0.725927	0.701251	0.998054
437	0.716462	0.750409	0.632269	0.3275	1.09111	0.259079	0.984736	NaN	0.755864	0.903696	0.726889	0.702859	1.00445
438	0.714193	0.749999	0.63039	0.328551	1.08908	0.264201	0.985341	NaN	0.755748	0.902974	0.726084	0.705107	1.00076
439	0.714776	0.749218	0.631293	0.329701	1.09317	0.265872	0.979841	NaN	0.75321	0.914285	0.725437	0.706386	1.00382
440	0.7138	0.748706	0.631876	0.330975	1.09879	0.267709	0.97742	NaN	0.749387	0.919299	0.725664	0.70862	1.0018
441	0.712793	0.747848	0.631235	0.33238	1.10132	0.271847	0.975525	NaN	0.750227	0.914566	0.718719	0.707611	1.00233
442	0.710334	0.749359	0.631745	0.333902	1.10136	0.270418	0.979078	NaN	0.752699	0.908991	0.719891	0.709648	0.998939
443	0.707	0.74927	0.63039	0.335487	1.10294	0.269824	0.979315	NaN	0.752238	0.908028	0.716829	0.709358	0.998787
444	0.706297	0.748937	0.628729	0.337075	1.10118	0.271662	0.98192	NaN	0.754249	0.916652	0.716742	0.709094	1.00124
445	0.704738	0.749206	0.626909	0.338643	1.09827	0.270678	0.984894	NaN	0.752221	0.919259	0.716952	0.708495	1.00334
446	0.703008	0.747964	0.627622	0.340178	1.09859	0.270771	0.984157	NaN	0.75326	0.910315	0.717704	0.709444	0.99861
447	0.701646	0.748117	0.626311	0.341664	1.10214	0.270641	0.987157	NaN	0.757528	0.899124	0.722935	0.708633	0.996611
448	0.699782	0.751177	0.627113	0.343091	1.10544	0.27207	0.993684	NaN	0.75593	0.893388	0.723967	0.708415	0.998762
449	0.69887	0.748617	0.628176	0.344448	1.101	0.275002	0.994052	NaN	0.758435	0.888535	0.723302	0.709556	0.999673
450	0.698788	0.749859	0.625758	0.345736	1.09885	0.274241	1.00382	NaN	0.754858	0.89046	0.722725	0.708607	0.998889
451	0.698274	0.746875	0.626559	0.346965	1.1017	0.274946	1.00924	NaN	0.755567	0.886129	0.725297	0.709088	1.0038
452	0.696785	0.744852	0.626515	0.34817	1.09922	0.273239	1.0145	NaN	0.759852	0.88673	0.724614	0.710604	1.00706
453	0.697222	0.745288	0.624272	0.349388	1.09843	0.271216	1.01771	NaN	0.759143	0.89046	0.727449	0.712409	1.0106
454	0.699447	0.747733	0.627841	0.350633	1.09813	0.272441	1.01869	NaN	0.763972	0.897078	0.727186	0.711638	1.00595
455	0.699567	0.748693	0.625933	0.351922	1.09895	0.273369	1.01195	NaN	0.763329	0.895314	0.727606	0.71146	1.00686
456	0.699459	0.750896	0.621592	0.353269	1.09629	0.271235	1.01363	NaN	0.764368	0.892987	0.727694	0.711843	1.00547
457	0.701069	0.753111	0.62117	0.35467	1.09505	0.272218	1.02103	NaN	0.767433	0.888615	0.729198	0.710116	1.00921
458	0.702476	0.755594	0.622539	0.356123	1.09429	0.276264	1.02384	NaN	0.768076	0.883682	0.733222	0.711019	1.00868
459	0.702875	0.754391	0.622233	0.357629	1.09367	0.276208	NaN	NaN	0.769361	0.876623	0.730965	0.714182	1.0104
460	0.705182	0.749833	0.621548	0.359187	1.09325	0.27773	1.02661	NaN	0.767993	0.871047	0.729635	0.71411	1.00886
461	0.705632	0.749487	0.620601	0.360795	1.09503	0.280811	1.02603	NaN	0.766049	0.870726	0.733327	0.713668	1.00952
462	0.706791	0.751049	0.619218	0.362448	1.09449	0.286378	NaN	NaN	0.76389	0.864068	0.732312	0.714499	1.01549
463	0.706842	0.752317	0.621752	0.364145	1.08956	0.287232	NaN	NaN	0.764368	0.854402	0.732942	0.71523	1.01645
464	0.707571	0.752368	0.618795	0.365871	1.09385	0.287993	NaN	NaN	0.762571	0.860338	0.734639	0.716476	1.01961
465	0.708185	0.754404	0.620121	0.367597	1.09265	0.288048	NaN	NaN	0.761154	0.86102	0.730948	0.716054	1.01032
466	0.708933	0.754609	0.618635	0.369297	1.09573	0.289329	NaN	NaN	0.759984	0.862103	0.730773	0.718288	1.00825
467	0.71124	0.755287	0.619334	0.370941	1.09533	0.292595	NaN	NaN	0.761104	0.868841	0.732277	0.721056	1.00638
468	0.713395	0.754775	0.621155	0.372506	1.09617	0.29215	NaN	NaN	0.763263	0.871208	0.733117	0.720938	1.01113
469	0.715537	0.754327	0.623573	0.373988	1.09461	0.292706	NaN	NaN	0.767598	0.877906	0.736511	0.721551	1.00916
470	0.717121	0.757669	0.625627	0.375385	1.09387	0.292632	NaN	NaN	0.767515	0.884644	0.735916	0.721979	1.01217
471	0.720479	0.757451	0.622684	0.376716	1.09751	0.291296	NaN	NaN	0.766395	0.885487	0.735426	0.723429	1.01055
472	0.721588	0.757605	0.626472	0.377988	1.1001	0.288605	NaN	NaN	0.765521	0.881075	0.736266	0.723666	1.01063
473	0.723306	0.758091	0.627229	0.379206	1.09695	0.29176	NaN	NaN	0.772262	0.880433	0.73854	0.725947	1.01048
474	0.724504	0.757707	0.627244	0.380384	1.0997	0.291222	NaN	NaN	0.77503	0.869603	0.741165	0.726454	1.0189
475	0.725074	0.757374	0.626268	0.381531	1.10396	0.290387	NaN	NaN	0.772855	0.863025	0.745871	0.725268	1.0103
476	0.727178	0.758078	0.624826	0.382659	1.10106	0.287677	NaN	NaN	0.771471	0.862103	0.74734	0.723172	1.00205
477	0.727184	0.760114	0.624185	0.383775	1.10514	0.288234	NaN	NaN	0.769147	0.863627	0.748425	0.72331	1.0059
478	0.728198	0.763942	0.620529	0.384895	1.10426	0.290071	NaN	NaN	0.771668	0.866876	0.750419	0.722526	1.01005
479	0.730226	0.763341	0.620587	0.386043	1.10735	0.286248	NaN	NaN	0.769806	0.875901	0.751154	0.724945	1.01511
480	0.730429	0.764442	0.620048	0.387233	1.11401	0.287584	NaN	NaN	0.767861	0.87189	0.754775	0.724793	1.01468
481	0.731246	0.766861	0.617892	0.388459	1.11049	0.288494	1.02469	NaN	0.769707	0.876221	0.759691	0.725143	1.01698
482	0.731164	0.764493	0.617746	0.389684	1.10887	0.285357	1.02234	NaN	0.771586	0.873213	0.758484	0.728418	1.0146
483	0.732837	0.763661	0.615503	0.390866	1.10604	0.284337	1.02466	NaN	0.770449	0.877184	0.758327	0.725367	1.01819
484	0.733109	0.764442	0.612911	0.391962	1.10588	0.289756	NaN	NaN	0.772476	0.882479	0.759971	0.724253	1.01303
485	0.733749	0.765491	0.610609	0.392933	1.10406	0.292075	1.02603	NaN	0.771339	0.885005	0.760426	0.722684	1.01657
486	0.73759	0.766529	0.609721	0.393741	1.10282	0.293263	1.02216	NaN	0.769526	0.883241	0.762683	0.720173	1.01293
487	0.740657	0.766721	0.608599	0.394367	1.10162	0.294859	1.02208	NaN	0.766164	0.887653	0.761668	0.716858	1.0165
488	0.74245	0.768564	0.606924	0.394773	1.10088	0.296325	1.025	NaN	0.766279	0.873815	0.762141	0.715224	1.02047
489	0.744694	0.769576	0.60704	0.394938	1.09521	0.297402	1.02424	NaN	0.767383	0.873253	0.760549	0.713055	1.0289
490	0.74501	0.769512	0.606734	0.394869	1.09247	0.293839	1.02458	NaN	0.767565	0.875459	0.766549	0.716061	1.02993
491	0.748173	0.768808	0.608745	0.394621	1.0894	0.296585	1.02326	NaN	0.767515	0.874457	0.767389	0.715481	1.0312
492	0.752868	0.766887	0.611148	0.394263	1.08948	0.298812	1.02311	NaN	0.766971	0.878227	0.766689	0.715553	1.02788
493	0.7552	0.767899	0.61495	0.393846	1.08566	0.300519	1.0199	NaN	0.763906	0.874778	0.766462	0.71409	1.03039
494	0.758489	0.766618	0.614921	0.393404	1.08614	0.303971	1.01655	NaN	0.76829	0.875941	0.766497	0.713003	1.03021
495	0.761385	0.766682	0.612124	0.392979	1.08135	0.303544	1.01647	NaN	0.766329	0.879631	0.768561	0.710017	1.03697
496	0.763958	0.76562	0.616042	0.39259	1.07659	0.306588	1.01887	NaN	0.770515	0.881115	0.764642	0.709061	1.03859
497	0.765524	0.764723	0.614527	0.392253	1.07459	0.308833	1.01711	NaN	0.773959	0.886209	0.764013	0.708356	1.0375
498	0.770061	0.767412	0.612794	0.39196	1.07759	0.306458	1.01321	NaN	0.771124	0.885005	0.765395	0.70717	1.03669
499	0.773115	0.767937	0.610158	0.39169	1.0733	0.31145	1.01237	NaN	0.772855	0.88284	0.764607	0.707097	1.03292
500	0.775916	0.768449	0.611964	0.391415	1.07006	0.310262	1.01103	NaN	0.768883	0.891022	0.763418	0.704909	1.02745
501	0.78079	0.768155	0.611075	0.391114	1.06812	0.311895	1.00792	NaN	0.763774	0.895033	0.767004	0.703472	1.02862
502	0.783331	0.768347	0.61243	0.390786	1.06888	0.315366	1.00455	NaN	0.765488	0.892305	0.76417	0.703552	1.02998
503	0.784624	0.765159	0.612532	0.390456	1.06379	0.315941	0.999737	NaN	0.768422	0.884203	0.763768	0.701073	1.03302
504	0.787108	0.764134	0.614338	0.390132	1.06299	0.316238	1.00655	NaN	0.770482	0.884484	0.761668	0.701185	1.0252
505	0.789662	0.762726	0.615489	0.389806	1.06333	0.317481	1.00105	NaN	0.768933	0.887051	0.761458	0.69992	1.02265
506	0.791392	0.761638	0.61562	0.389465	1.06071	0.320896	0.993973	NaN	0.768966	0.888776	0.758309	0.698898	1.01263
507	0.790973	0.760165	0.614629	0.389082	1.05861	0.318261	0.990789	NaN	0.765735	0.892105	0.758309	0.694957	1.01521
508	0.791138	0.760882	0.617557	0.388619	1.0582	0.315514	0.989789	NaN	0.766922	0.897961	0.759342	0.691715	1.02065
509	0.792342	0.760997	0.61629	0.388047	1.0556	0.313955	0.992868	NaN	0.766065	0.903295	0.760864	0.690845	1.02457
510	0.793857	0.762124	0.61728	0.387352	1.05104	0.310114	0.996263	1.05685	0.771405	0.913483	0.761213	0.690482	1.02186
511	0.79475	0.761292	0.617149	0.386532	1.04623	0.304658	0.997263	NaN	0.773003	0.915288	0.758082	0.688927	1.02212
512	0.796962	0.759999	0.613814	0.385601	1.04615	0.296696	0.98971	NaN	0.772344	0.920542	0.754093	0.687114	1.02336
513	0.797659	0.760421	0.614571	0.3846	1.04377	0.298107	0.992368	1.05787	0.773152	0.907948	0.754758	0.685196	1.02389
514	0.798565	0.761113	0.613551	0.383596	1.04267	0.297105	0.990421	NaN	0.775607	0.90871	0.757715	0.683911	1.0311
515	0.800346	0.76119	0.61932	0.382647	1.03742	0.297569	0.989421	NaN	0.779216	0.906384	0.758064	0.681637	1.03229
516	0.800688	0.761855	0.624287	0.381778	1.03686	0.299684	0.987026	NaN	0.778409	0.898964	0.753743	0.67997	1.03806
517	0.800504	0.761983	0.623384	0.380989	1.03412	0.301707	0.987315	NaN	0.783089	0.900327	0.751172	0.680154	1.03717
518	0.801658	0.762047	0.621854	0.380267	1.0353	0.300371	0.986789	1.05134	0.781046	0.895634	0.747935	0.680767	1.03305
519	0.802203	0.761932	0.621825	0.379609	1.03323	0.304732	0.983736	1.06046	0.78276	0.892506	0.74727	0.679594	1.03869
520	0.802526	0.761164	0.620077	0.379032	1.03428	0.305827	0.988763	NaN	0.784919	0.891984	0.74748	0.67823	1.03537
521	0.803293	0.761919	0.61814	0.378561	1.03123	0.311042	0.986894	1.05814	0.789681	0.900849	0.747952	0.675468	1.03257
522	0.804877	0.764736	0.61594	0.378193	1.03025	0.310522	0.98271	NaN	0.787242	0.896156	0.747882	0.671488	1.03345
523	0.805023	0.764992	0.616581	0.377912	1.02895	0.312935	0.986447	NaN	0.786237	0.895314	0.749649	0.670677	1.02525
524	0.803711	0.764122	0.614192	0.377678	1.02863	0.312879	0.984789	1.05859	0.787078	0.891423	0.749195	0.669978	1.0273
525	0.80271	0.764454	0.615693	0.377458	1.03129	0.312044	0.986289	1.05956	0.790077	0.904218	0.749632	0.670868	1.03317
526	0.80252	0.763981	0.616086	0.377248	1.02809	0.31403	0.986447	NaN	0.793225	0.903215	0.749982	0.670486	1.03499
527	0.802133	0.763571	0.62066	0.377054	1.025	0.314104	0.991842	NaN	0.792516	0.903335	0.749579	0.669675	1.03391
528	0.800771	0.76288	0.621636	0.376863	1.0181	0.322548	0.9945	NaN	0.792186	0.898723	0.750769	0.666551	1.03117
529	0.801119	0.760639	0.623427	0.376679	1.01219	0.325276	0.997316	NaN	0.794889	0.901851	0.743194	0.664976	1.02907
530	0.80148	0.757745	0.629021	0.376512	1.01155	0.325554	1.00129	NaN	0.794477	0.892265	0.743194	0.661503	1.02743
531	0.801531	0.760549	0.625991	0.376372	1.01059	0.326816	0.998789	NaN	0.793999	0.892506	0.743439	0.655532	1.02427
532	0.80335	0.761087	0.629574	0.376272	1.01015	0.327261	0.999553	NaN	0.794362	0.885046	0.744593	0.655584	1.02019
533	0.805194	0.759474	0.632385	0.376222	1.00977	0.325406	1.00184	NaN	0.797724	0.887211	0.739642	0.654352	1.01544
534	0.806309	0.75763	0.634439	0.376222	1.00564	0.325721	1.00045	NaN	0.79746	0.88316	0.737788	0.653119	1.01121
535	0.80693	0.756644	0.633522	0.376284	1.0055	0.326037	1.00647	NaN	0.800278	0.880714	0.734517	0.653126	1.01465
536	0.807222	0.757899	0.632254	0.37643	1.00041	0.324979	1.00916	NaN	0.802998	0.877665	0.736144	0.653475	1.01627
537	0.806227	0.756516	0.631643	0.376691	0.99665	0.323104	1.01116	NaN	0.802454	0.887091	0.737298	0.65221	1.00896
538	0.807203	0.759538	0.632007	0.377088	0.993366	0.323476	1.01584	NaN	0.801003	0.881716	0.740115	0.650509	1.00256
539	0.807526	0.762483	0.632458	0.377623	0.99675	0.326705	1.02005	NaN	0.799125	0.880874	0.736266	0.648275	1.00552
540	0.807874	0.758821	0.632109	0.378269	0.99671	0.325777	1.0189	NaN	0.797905	0.882358	0.734342	0.645316	1.01027
541	0.806277	0.76069	0.630215	0.37901	0.992665	0.325684	1.02066	NaN	0.805849	0.877826	0.735514	0.643695	1.0211
542	0.80745	0.758783	0.627433	0.379827	0.988019	0.326742	1.02045	NaN	0.809705	0.876783	0.736721	0.643662	1.02219
543	0.807241	0.759051	0.628933	0.380691	0.989601	0.326185	1.02226	NaN	0.806838	0.871729	0.735234	0.642297	1.02429
544	0.808736	0.760729	0.629982	0.38159	0.987018	0.327892	1.02229	NaN	0.804613	0.870887	0.734464	0.642508	1.02594
545	0.808914	0.761919	0.62803	0.382508	0.987378	0.326612	1.01563	NaN	0.798037	0.872732	0.736686	0.64179	1.02601
546	0.809788	0.760114	0.627258	0.383412	0.983534	0.326482	1.0115	NaN	0.799322	0.873895	0.734149	0.64181	1.02578
547	0.806658	0.761471	0.6287	0.384288	0.981191	0.326798	1.01161	NaN	0.803508	0.875259	0.732435	0.643543	1.0232
548	0.807234	0.760818	0.630273	0.385115	0.985036	0.326315	1.00987	NaN	0.804003	0.88673	0.733624	0.64382	1.02495
549	0.807032	0.764019	0.624636	0.385875	0.984815	0.324237	1.00805	NaN	0.80748	0.883	0.735496	0.643741	1.02859
550	0.806613	0.763225	0.622451	0.386546	0.983474	0.324942	1.00761	NaN	0.812787	0.881155	0.73261	0.642554	1.0292
551	0.804072	0.763609	0.623078	0.387112	0.977587	0.324608	1.00882	NaN	0.815457	0.880794	0.735986	0.640959	1.02859
552	0.802944	0.765299	0.62385	0.38757	0.98005	0.325072	1.00887	NaN	0.812507	0.892225	0.736808	0.641256	1.02847
553	0.803305	0.764403	0.622116	0.387916	0.978648	0.323197	1.00308	NaN	0.814237	0.89022	0.740307	0.641876	1.03193
554	0.801176	0.764774	0.622116	0.388147	0.977286	0.323494	1.00763	NaN	0.814534	0.89018	0.741252	0.64063	1.03368
555	0.80181	0.765466	0.621344	0.388278	0.976906	0.322511	1.01358	NaN	0.813891	0.892426	0.741339	0.64152	1.03783
556	0.803977	0.76649	0.619859	0.388348	0.979609	0.321119	1.01366	NaN	0.816198	0.889698	0.740185	0.642383	1.03611
557	0.804706	0.767361	0.617965	0.388405	0.978127	0.324366	1.01255	NaN	0.813199	0.895113	0.737526	0.643187	1.03398
558	0.803857	0.767118	0.61696	0.388486	0.979409	0.323216	1.01074	NaN	0.813562	0.891062	0.736896	0.643906	1.03469
559	0.80456	0.767706	0.616042	0.3886	0.982072	0.323234	1.0124	NaN	0.810793	0.880593	0.73798	0.643042	1.04129
560	0.805435	0.770856	0.614542	0.388741	0.98081	0.323049	1.01234	NaN	0.811337	0.884524	0.737596	0.644479	1.03876
561	0.805466	0.770523	0.612779	0.388892	0.981932	0.326649	1.01716	NaN	0.813232	0.875941	0.741007	0.644453	1.04036
562	0.808331	0.77156	0.61141	0.389024	0.98065	0.323383	1.0134	NaN	0.812803	0.884123	0.737456	0.645744	1.04104
563	0.808964	0.77083	0.612459	0.389109	0.978948	0.319189	1.01316	NaN	0.812062	0.881877	0.734377	0.64529	1.04615
564	0.808831	0.772802	0.607521	0.38914	0.977366	0.313881	1.01179	NaN	0.810134	0.880192	0.735916	0.645388	1.04481
565	0.808762	0.772789	0.600893	0.389131	0.975744	0.310466	1.01368	NaN	0.810546	0.881957	0.735986	0.645553	1.04127
566	0.808597	0.773622	0.602787	0.389099	0.975023	0.305493	1.01021	NaN	0.808024	0.882037	0.737456	0.644136	1.04221
567	0.80968	0.773724	0.602802	0.389048	0.975524	0.309019	1.00884	NaN	0.80664	0.875179	0.736056	0.641157	1.0502
568	0.811588	0.771471	0.601884	0.388972	0.975124	0.300983	1.01445	1.05754	0.805486	0.865272	0.73896	0.641592	1.0477
569	0.811594	0.771394	0.603209	0.388859	0.97208	0.296863	1.01168	1.04911	0.804745	0.862745	0.739153	0.641572	1.05258
570	0.812374	0.771189	0.59916	0.388712	0.970978	0.292669	1.01334	1.05916	0.800905	0.858333	0.739188	0.641843	1.05584
571	0.813286	0.769845	0.598854	0.388544	0.971539	0.293709	1.01782	NaN	0.801514	0.861261	0.735496	0.64239	1.0567
572	0.813584	0.771445	0.597645	0.388372	0.968796	0.293152	1.01853	NaN	0.804267	0.860539	0.733834	0.64382	1.05933
573	0.816005	0.771496	0.600238	0.388212	0.962828	0.290572	1.02026	NaN	0.805437	0.86459	0.734359	0.644841	1.06705
574	0.816936	0.774467	0.601083	0.388077	0.961006	0.291296	1.01729	NaN	0.807414	0.850872	0.7317	0.643662	1.06672
575	0.819579	0.774134	0.601505	0.38795	0.95586	0.286026	1.01445	NaN	0.804069	0.86094	0.731875	0.644637	1.06839
576	0.820187	0.774467	0.599218	0.387818	0.959945	0.280829	1.01003	NaN	0.805305	0.858854	0.732015	0.645593	1.06482
577	0.820935	0.77649	0.597893	0.387683	0.957842	0.272163	1.00376	NaN	0.804085	0.851674	0.729286	0.647985	1.06457
578	0.821246	0.780203	0.593727	0.387555	0.959645	0.268228	1.00832	NaN	0.803031	0.849228	0.734849	0.648117	1.0672
579	0.821448	0.78348	0.586866	0.387457	0.961186	0.267616	1.00039	NaN	0.799965	0.855124	0.731525	0.650938	1.07161
580	0.821898	0.783007	0.58841	0.387423	0.960406	0.266243	1.00171	NaN	0.800344	0.849468	0.730248	0.653693	1.07097
581	0.821322	0.784863	0.585861	0.38748	0.959244	0.26769	1.00334	NaN	0.802866	0.854081	0.726276	0.655116	1.0731
582	0.82039	0.787193	0.585104	0.387641	0.956721	0.267004	0.998737	NaN	0.801185	0.850471	0.726801	0.656059	1.07869
583	0.8175	0.78768	0.585614	0.387907	0.954218	0.265204	0.994421	NaN	0.799767	0.854883	0.727973	0.655782	1.08044
584	0.816208	0.7896	0.585206	0.388264	0.945908	0.266261	0.988605	NaN	0.798993	0.862103	0.73142	0.656349	1.07882
585	0.815042	0.792174	0.589139	0.38869	0.942484	0.263236	0.98192	NaN	0.797081	0.863427	0.729373	0.658972	1.07406
586	0.817215	0.793813	0.588804	0.389153	0.942103	0.263626	0.973762	NaN	0.795993	0.861822	0.726469	0.659756	1.07659
587	0.814991	0.793288	0.586735	0.389624	0.944186	0.266113	0.971999	NaN	0.795779	0.865111	0.72192	0.662425	1.07778
588	0.814807	0.790138	0.585046	0.390067	0.93928	0.268451	0.969341	NaN	0.799322	0.865392	0.721465	0.663506	1.07449
589	0.813508	0.792263	0.582861	0.390454	0.938979	0.266243	0.965709	NaN	0.800114	0.866515	0.723547	0.667118	1.07206
590	0.813964	0.793928	0.584201	0.390764	0.93928	0.265166	0.962682	NaN	0.795631	0.865352	0.724107	0.669952	1.06647
591	0.812729	0.796092	0.585584	0.390981	0.938178	0.264331	0.965024	NaN	0.794691	0.865111	0.723022	0.673036	1.06794
592	0.81283	0.796681	0.584987	0.391094	0.927585	0.262884	0.960182	NaN	0.79601	0.856688	0.72381	0.676147	1.0673
593	0.813749	0.797244	0.586051	0.39111	0.925403	0.266317	0.961156	NaN	0.796949	0.851273	0.719716	0.679851	1.06379
594	0.813198	0.800035	0.586386	0.391061	0.921939	0.266261	0.96263	NaN	0.796521	0.854482	0.717914	0.685084	1.06374
595	0.81316	0.801187	0.586604	0.390987	0.923841	0.263311	0.964419	NaN	0.789583	0.853199	0.720468	0.689461	1.06371
596	0.815707	0.800547	0.583545	0.39092	0.919816	0.261362	0.962577	NaN	0.787325	0.85368	0.717232	0.692993	1.06546
597	0.816132	0.801046	0.581579	0.390895	0.91499	0.258486	0.962077	NaN	0.786863	0.845498	0.714747	0.696249	1.06624
598	0.816696	0.798588	0.583618	0.390923	0.917093	0.259098	0.959893	NaN	0.784457	0.845457	0.711476	0.701614	1.06804
599	0.817114	0.802148	0.581943	0.390993	0.916632	0.258634	0.961182	NaN	0.77803	0.845859	0.713768	0.707842	1.06553
600	0.818793	0.802839	0.5775	0.391087	0.914009	0.254217	0.960551	NaN	0.774503	0.847864	0.708047	0.711658	1.06184
601	0.821334	0.804055	0.574776	0.391189	0.912267	0.255924	0.967235	NaN	0.767581	0.837315	0.709429	0.716891	1.06303
602	0.822532	0.806065	0.571004	0.391307	0.907701	0.255071	0.961261	NaN	0.767515	0.831219	0.702431	0.721327	1.07042
603	0.824674	0.805745	0.572548	0.391434	0.906239	0.252621	0.959893	NaN	0.763972	0.828732	0.701819	0.727851	1.07768
604	0.824598	0.808447	0.571033	0.391544	0.903556	0.251897	0.956129	NaN	0.761483	0.829454	0.700734	0.73232	1.07505
605	0.824313	0.810687	0.572169	0.391616	0.895747	0.251842	0.957077	NaN	0.760198	0.833465	0.700087	0.737408	1.07474
606	0.82674	0.81289	0.571514	0.391638	0.891461	0.251062	0.950787	NaN	0.762868	0.821191	0.700052	0.741903	1.07264
607	0.827665	0.812288	0.571761	0.391602	0.888858	0.25186	0.947418	NaN	0.762291	0.828251	0.697935	0.746167	1.07049
608	0.827006	0.814477	0.571135	0.391499	0.884773	0.252788	0.941392	NaN	0.762637	0.830737	0.698845	0.7514	1.06862
609	0.827919	0.813555	0.572825	0.391324	0.884333	0.259191	0.940313	NaN	0.76122	0.829574	0.698267	0.754663	1.06973
610	0.829756	0.81618	0.572693	0.391086	0.881329	0.261566	0.931839	NaN	0.759835	0.834187	0.701486	0.75832	1.06622
611	0.82809	0.817768	0.573145	0.390822	0.879907	0.265352	0.929207	NaN	0.759127	0.832141	0.702974	0.762776	1.06404
612	0.830251	0.81892	0.57198	0.390547	0.880708	0.269231	0.926759	NaN	0.757693	0.834909	0.707435	0.769966	1.05855
613	0.83141	0.819944	0.571601	0.390271	0.880168	0.272181	0.926417	NaN	0.75766	0.834267	0.708414	0.77338	1.06179
614	0.831645	0.821839	0.573072	0.390011	0.880208	0.27155	0.92747	NaN	0.759044	0.833826	0.710584	0.776959	1.06027
615	0.831886	0.822799	0.572854	0.389769	0.876383	0.272311	0.929628	NaN	0.757742	0.833786	0.716567	0.782205	1.05556
616	0.832513	0.824387	0.572577	0.389558	0.869194	0.269657	0.931233	NaN	0.762027	0.83892	0.718386	0.786792	1.05445
617	0.829598	0.825437	0.570785	0.3894	0.866871	0.273276	0.928523	NaN	0.76145	0.844094	0.715832	0.790707	1.05438
618	0.829744	0.827063	0.56726	0.38931	0.86569	0.28031	0.929391	NaN	0.760824	0.846942	0.715832	0.794728	1.05744
619	0.830777	0.828266	0.571514	0.389301	0.863808	0.281516	0.929707	NaN	0.760412	0.85015	0.71396	0.798326	1.05632
620	0.829908	0.830494	0.571339	0.389384	0.863667	0.27825	0.927786	NaN	0.759094	0.858774	0.71585	0.801753	1.05397
621	0.829338	0.83139	0.569241	0.389566	0.862726	0.276208	0.923707	NaN	0.759242	0.859215	0.718526	0.804844	1.05903
622	0.829116	0.831787	0.564391	0.389846	0.864348	0.279048	0.922338	NaN	0.756523	0.859095	0.719873	0.809511	1.05605
623	0.830492	0.829304	0.561711	0.390223	0.860864	0.278881	0.926549	NaN	0.755814	0.863106	0.720993	0.813972	1.05448
624	0.830574	0.83011	0.560516	0.390694	0.85748	0.281312	0.924628	NaN	0.758154	0.856648	0.720661	0.816859	1.05114
625	0.832057	0.829304	0.559569	0.391243	0.856178	0.28443	0.922996	NaN	0.756506	0.856207	0.719226	0.820721	1.0544
626	0.83359	0.830238	0.559278	0.391835	0.860323	0.286935	0.925496	NaN	0.756556	0.864469	0.718859	0.822969	1.05389
627	0.83404	0.827742	0.559773	0.392434	0.856719	0.291055	0.927154	NaN	0.756276	0.865753	0.718719	0.827134	1.05739
628	0.833039	0.828907	0.564624	0.393016	0.853475	0.289923	0.932207	NaN	0.757297	0.867518	0.720503	0.829751	1.05255
629	0.833216	0.830417	0.56324	0.39355	0.849991	0.288716	0.932154	NaN	0.75387	0.873815	0.720416	0.832947	1.05412
630	0.832399	0.828561	0.567115	0.394004	0.846006	0.287121	0.924733	NaN	0.752485	0.871569	0.720416	0.835267	1.05109
631	0.832177	0.828023	0.567712	0.394359	0.844144	0.286824	0.929444	NaN	0.749651	0.873935	0.719873	0.838609	1.04696
632	0.834427	0.82988	0.56592	0.394603	0.846627	0.284003	0.931339	NaN	0.748728	0.875179	0.720048	0.845628	1.04775
633	0.834015	0.829176	0.566838	0.394741	0.853155	0.283539	0.935733	NaN	0.74347	0.868761	0.715815	0.849575	1.04552
634	0.835238	0.827972	0.562322	0.394808	0.85726	0.284077	0.94526	NaN	0.745761	0.876984	0.717389	0.851961	1.05359
635	0.833907	0.826961	0.565381	0.394843	0.854556	0.285803	0.950655	NaN	0.74703	0.873053	0.717897	0.856489	1.05827
636	0.835213	0.826128	0.563429	0.394877	0.848449	0.283001	0.952998	NaN	0.749683	0.867277	0.721308	0.859943	1.05825
637	0.836119	0.828036	0.563313	0.394955	0.847548	0.281646	0.950103	NaN	0.744657	0.866675	0.721413	0.86217	1.05865
638	0.836829	0.827844	0.563196	0.395105	0.845625	0.284281	0.955787	NaN	0.743932	0.859095	0.721798	0.866942	1.05691
639	0.837475	0.825962	0.559861	0.395354	0.84104	0.286304	0.954366	NaN	0.742844	0.865873	0.719436	0.869855	1.04982
640	0.837551	0.826448	0.559074	0.395732	0.844524	0.28352	0.953708	NaN	0.743536	0.865472	0.723355	0.873394	1.04823
641	0.837969	0.828228	0.558652	0.396254	0.847247	0.284448	0.957893	NaN	0.74085	0.874096	0.721973	0.876841	1.04362
642	0.834592	0.82769	0.560079	0.396892	0.84963	0.281163	0.96284	NaN	0.743355	0.879912	0.724824	0.879504	1.044
643	0.837868	0.826551	0.558987	0.397605	0.850131	0.282277	0.963288	NaN	0.744097	0.880754	0.724597	0.881666	1.04291
644	0.837881	0.827242	0.560997	0.398363	0.852334	0.282036	0.965077	NaN	0.748612	0.879109	0.724335	0.884526	1.0419
645	0.835656	0.825591	0.559569	0.399132	0.854817	0.286211	0.971841	NaN	0.750755	0.881275	0.727361	0.883234	1.04119
646	0.833419	0.824899	0.56174	0.399886	0.852834	0.286768	0.978394	NaN	0.74881	0.874497	0.729845	0.884895	1.0415
647	0.83141	0.825667	0.564464	0.400628	0.845385	0.288976	0.986183	NaN	0.748612	0.873614	0.73093	0.885844	1.04271
648	0.829902	0.825283	0.566736	0.401355	0.844204	0.289756	0.987526	NaN	0.751315	0.868761	0.73128	0.887597	1.04008
649	0.828324	0.823107	0.5656	0.402064	0.846006	0.291983	0.983078	NaN	0.750606	0.867959	0.737718	0.889476	1.03833
650	0.824877	0.823055	0.566984	0.402741	0.844404	0.293337	0.986315	NaN	0.75799	0.872531	0.738523	0.890807	1.03945
651	0.821049	0.822748	0.57064	0.403351	0.843563	0.296288	0.990263	NaN	0.753326	0.876181	0.743719	0.893015	1.03515
652	0.819123	0.821045	0.570436	0.403859	0.845946	0.297903	0.9935	NaN	0.756605	0.879992	0.747218	0.895519	1.0337
653	0.816759	0.818177	0.573058	0.404226	0.845966	0.298348	0.993236	NaN	0.756902	0.88653	0.74664	0.898755	1.03593
654	0.814528	0.816718	0.572854	0.404433	0.846046	0.303711	0.992342	NaN	0.756309	0.88288	0.751381	0.900667	1.03618
655	0.810473	0.815719	0.577369	0.404476	0.848629	0.306272	0.997342	NaN	0.753062	0.883201	0.752186	0.902367	1.03978
656	0.808502	0.817857	0.577267	0.404365	0.843323	0.306625	1.00495	NaN	0.751084	0.877505	0.753708	0.904153	1.03757
657	0.805631	0.816014	0.578068	0.404118	0.844945	0.308407	1.00547	NaN	0.751744	0.881877	0.750297	0.90764	1.03856
658	0.803438	0.815809	0.580778	0.403751	0.842642	0.305771	1.00316	NaN	0.749173	0.877625	0.753061	0.911772	1.0378
659	0.799471	0.814567	0.583166	0.403271	0.842341	0.308592	1.00576	NaN	0.747673	0.875179	0.74951	0.916939	1.03436
660	0.79854	0.812288	0.582263	0.402679	0.8413	0.309353	1.0135	NaN	0.747937	0.874858	0.754391	0.918626	1.03158
661	0.795948	0.812749	0.582773	0.402003	0.837295	0.310856	1.0164	NaN	0.747805	0.873253	0.753761	0.920933	1.03024
662	0.793793	0.812083	0.584157	0.401258	0.834952	0.312619	1.01947	NaN	0.749585	0.874336	0.751854	0.925422	1.02389
663	0.792209	0.809753	0.5834	0.400448	0.83271	0.315162	1.02021	NaN	0.743075	0.87209	0.751241	0.929501	1.02492
664	0.791335	0.808793	0.583603	0.399604	0.831648	0.316164	1.0205	NaN	0.741361	0.871689	0.749475	0.932493	1.02791
665	0.78911	0.805156	0.584011	0.398739	0.83287	0.317611	1.0185	NaN	0.736549	0.873735	0.74902	0.936639	1.02487
666	0.789015	0.803633	0.587565	0.397849	0.83267	0.318539	1.02026	NaN	0.734538	0.887171	0.75502	0.940831	1.02181
667	0.786956	0.803018	0.587303	0.396924	0.830086	0.318725	1.01642	NaN	0.733285	0.881436	0.75747	0.944212	1.02077
668	0.786049	0.800048	0.58388	0.395946	0.831688	0.31917	1.01603	NaN	0.731539	0.874737	0.760111	0.949115	1.01842
669	0.785327	0.796604	0.585206	0.394896	0.828104	0.322288	1.01684	NaN	0.731967	0.863908	0.764537	0.952918	1.01412
670	0.785397	0.797295	0.587274	0.393755	0.823238	0.322492	1.02369	NaN	0.730039	0.857651	0.762403	0.956662	1.01217
671	0.785606	0.796258	0.59396	0.392529	0.822637	0.322863	1.02437	NaN	0.731061	0.85721	0.760531	0.96113	1.00962
672	0.782786	0.798409	0.595722	0.391237	0.82482	0.32561	1.02079	NaN	0.729067	0.850912	0.759149	0.965394	1.0081
673	0.781861	0.799817	0.597252	0.389898	0.827824	0.32767	1.02237	NaN	0.727468	0.851715	0.761738	0.9701	1.00833
674	0.78065	0.801815	0.597587	0.388527	0.825921	0.331827	NaN	NaN	0.727056	0.858373	0.767617	0.973778	1.00972
675	0.779896	0.79814	0.600296	0.387139	0.82462	0.331604	NaN	NaN	0.726001	0.8536	0.771833	0.978734	1.01025
676	0.778223	0.798678	0.600777	0.385738	0.825841	0.33088	1.02113	NaN	0.724798	0.855926	0.774125	0.981265	1.00774
677	0.779199	0.795259	0.599947	0.38433	0.825421	0.331604	1.01937	NaN	0.723793	0.849589	0.775472	0.986181	1.01172
678	0.779237	0.795387	0.599437	0.38293	0.826762	0.333757	1.02261	NaN	0.723793	0.848305	0.776381	0.991256	1.01493
679	0.77994	0.797154	0.599888	0.381568	0.830106	0.335019	1.02529	NaN	0.719376	0.854241	0.776819	0.996338	1.01819
680	0.778217	0.798063	0.599335	0.380274	0.831208	0.335761	1.02061	NaN	0.721172	0.858373	0.78156	1.00174	1.02308
681	0.776721	0.796847	0.600398	0.379076	0.829426	0.336188	1.02047	NaN	0.718865	0.852717	0.78149	1.00259	1.02432
682	0.777615	0.794504	0.601534	0.377966	0.828044	0.337561	1.02008	NaN	0.721832	0.855124	0.784849	1.00647	1.02781
683	0.777146	0.794453	0.604215	0.376912	0.823879	0.338303	1.01429	NaN	0.71842	0.85019	0.785794	1.0102	1.01961
684	0.77802	0.794197	0.601797	0.375897	0.826262	0.337505	1.01424	NaN	0.719409	0.855886	0.786039	1.01185	1.02072
685	0.779497	0.793313	0.603224	0.3749	0.828524	0.333998	1.01413	NaN	0.7158	0.854241	0.788225	1.01461	1.02136
686	0.779998	0.791982	0.604477	0.373885	0.828204	0.331437	1.01734	NaN	0.715355	0.85753	0.785234	1.01883	1.01789
687	0.78155	0.792494	0.607332	0.372851	0.827163	0.332012	1.01282	NaN	0.711647	0.861541	0.780773	1.01972	1.02075
688	0.78169	0.793621	0.609808	0.371801	0.828544	0.332179	1.01271	NaN	0.712339	0.864991	0.780283	1.02248	1.01913
689	0.784167	0.794389	0.609065	0.370729	0.828905	0.332699	1.0115	NaN	0.707461	0.869483	0.777554	1.02391	1.01809
690	0.786068	0.794145	0.609415	0.369647	0.827743	0.330416	1.01	NaN	0.705285	0.866836	0.77974	1.02443	1.02244
691	0.788027	0.793236	0.604943	0.368586	0.822617	0.326556	1.00468	NaN	0.703044	0.867397	0.779321	1.02652	1.02581
692	0.786417	0.791213	0.607273	0.367571	0.821296	0.324812	1.00416	NaN	0.70072	0.8684	0.780108	1.02818	1.03011
693	0.786569	0.789984	0.60538	0.36663	0.815689	0.324162	1.00084	NaN	0.696551	0.871128	0.779286	1.02858	1.02923
694	0.788312	0.791239	0.607652	0.365802	0.817231	0.322065	0.9975	NaN	0.694128	0.870566	0.778656	1.03169	1.0296
695	0.790536	0.790215	0.604928	0.365115	0.81679	0.322678	0.986973	NaN	0.692216	0.874898	0.775664	1.03437	1.03122
696	0.792266	0.790176	0.602802	0.364563	0.819594	0.322195	0.976315	NaN	0.69421	0.87586	0.777606	1.0349	1.03097
697	0.79245	0.791342	0.603981	0.364137	0.817311	0.321453	0.977473	NaN	0.691046	0.88312	0.772935	1.03324	1.03469
698	0.793812	0.793864	0.607973	0.363819	0.81659	0.325461	0.978815	NaN	0.690403	0.890541	0.773862	1.03429	1.03859
699	0.797456	0.792801	0.604695	0.363591	0.816109	0.32136	0.970577	NaN	0.684602	0.890099	0.770451	1.03603	1.03479
700	0.80079	0.791726	0.602947	0.363437	0.815549	0.318725	0.975236	NaN	0.683614	0.887412	0.770276	1.03709	1.02945
701	0.803926	0.792775	0.599218	0.363329	0.810683	0.31891	0.973709	NaN	0.681174	0.883561	0.769261	1.03722	1.02599
702	0.806227	0.793544	0.597485	0.363235	0.811404	0.318688	0.972209	NaN	0.679971	0.88284	0.770608	1.0379	1.02161
703	0.807228	0.792097	0.596917	0.363123	0.80882	0.316925	0.97363	NaN	0.678966	0.882398	0.76592	1.0402	1.02616
704	0.810904	0.790368	0.595198	0.362989	0.809822	0.313918	0.972262	NaN	0.680944	0.882318	0.767494	1.04198	1.02077
705	0.81257	0.791585	0.596567	0.362832	0.812465	0.311246	0.968262	NaN	0.682625	0.883481	0.767792	1.04229	1.02186
706	0.815884	0.792558	0.596116	0.362666	0.813887	0.309223	0.973078	NaN	0.68246	0.877786	0.767914	1.04189	1.02561
707	0.817513	0.793569	0.589765	0.362499	0.814107	0.30566	0.974841	NaN	0.686992	0.87931	0.766339	1.04084	1.02723
708	0.820111	0.794478	0.589809	0.362348	0.811384	0.301559	0.978867	NaN	0.687074	0.884203	0.761686	1.03909	1.0331
709	0.822583	0.791418	0.588541	0.362238	0.810142	0.301689	0.976341	NaN	0.685888	0.888655	0.761196	1.04061	1.03208
710	0.822982	0.790778	0.589765	0.362159	0.811103	0.301874	0.979288	NaN	0.6833	0.887452	0.759656	1.0405	1.03598
711	0.824028	0.789575	0.587813	0.362103	0.80868	0.301726	0.978473	NaN	0.681652	0.892185	0.759429	1.04146	1.04256
712	0.82757	0.789728	0.589634	0.362053	0.809021	0.300482	0.97842	NaN	0.683004	0.899445	0.759272	1.0405	1.04393
713	0.830713	0.790304	0.588716	0.361984	0.80854	0.298756	0.976551	NaN	0.680697	0.901049	0.756088	1.03992	1.04418
714	0.832114	0.791841	0.588469	0.361901	0.810803	0.298292	0.977078	NaN	0.681455	0.898643	0.758029	1.04036	1.04441
715	0.834782	0.792289	0.585526	0.361839	0.8082	0.296455	0.977262	NaN	0.682724	0.893749	0.754915	1.03917	1.04461
716	0.836296	0.795106	0.58691	0.361843	0.807579	0.294618	0.986815	NaN	0.680614	0.896597	0.752851	1.03773	1.04582
717	0.836689	0.797333	0.588221	0.361946	0.809681	0.296251	0.989421	NaN	0.678439	0.900046	0.754653	1.03811	1.04572
718	0.838831	0.796168	0.591018	0.362165	0.809081	0.295379	0.991236	NaN	0.677763	0.907707	0.753691	1.03833	1.05131
719	0.842076	0.794606	0.591804	0.362503	0.811864	0.295936	0.987026	NaN	0.676593	0.916531	0.752239	1.03721	1.05268
720	0.843451	0.795451	0.591222	0.362934	0.812205	0.291871	0.986473	NaN	0.67539	0.929006	0.752221	1.03666	1.05384
721	0.845485	0.79371	0.592081	0.363437	0.809401	0.289347	0.984289	NaN	0.673132	0.940036	0.75684	1.03829	1.05893
722	0.846309	0.790753	0.590304	0.363986	0.80874	0.286991	0.981894	NaN	0.672918	0.937027	0.756752	1.038	1.05906
723	0.846968	0.790381	0.589517	0.364548	0.810522	0.286415	0.979894	NaN	0.671847	0.931171	0.753901	1.04052	1.05597
724	0.847697	0.790791	0.586648	0.365096	0.810603	0.289533	0.982104	NaN	0.67094	0.936586	0.752116	1.0437	1.05878
725	0.850637	0.794926	0.589576	0.365607	0.809581	0.291426	0.979552	NaN	0.671385	0.935383	0.749002	1.04587	1.05025
726	0.850371	0.796975	0.586065	0.366061	0.807278	0.291166	0.976025	NaN	0.67099	0.937709	0.748092	1.04514	1.04762
727	0.850466	0.795836	0.588061	0.366442	0.804535	0.293839	0.97292	NaN	0.670561	0.935784	0.749842	1.04303	1.04423
728	0.849788	0.796194	0.585526	0.366723	0.80011	0.293857	0.973814	NaN	0.669309	0.933097	0.752029	1.04194	1.04443
729	0.851385	0.79508	0.585978	0.366879	0.799369	0.29395	0.97092	NaN	0.668946	0.92696	0.750122	1.04017	1.04327
730	0.85328	0.7954	0.585046	0.366906	0.793882	0.297198	0.973578	NaN	0.671962	0.928645	0.74839	1.04057	1.04117
731	0.853128	0.798038	0.582336	0.366828	0.789917	0.29716	0.975788	NaN	0.67155	0.930249	0.746011	1.03901	1.03532
732	0.854351	0.79604	0.581389	0.366662	0.791699	0.301058	0.979788	NaN	0.669556	0.922307	0.749265	1.0376	1.03854
733	0.854604	0.799356	0.58254	0.366413	0.788896	0.307442	0.973683	NaN	0.667842	0.918778	0.749842	1.03966	1.03345
734	0.853926	0.799523	0.582191	0.366117	0.788936	0.312434	0.974078	NaN	0.669111	0.930249	0.745783	1.03973	1.02902
735	0.85397	0.799369	0.583793	0.365821	0.789417	0.315718	0.974157	NaN	0.670578	0.926479	0.74916	1.0406	1.03214
736	0.851645	0.800278	0.581754	0.365541	0.790999	0.313993	0.972683	NaN	0.67094	0.933578	0.753533	1.04059	1.03239
737	0.851841	0.801085	0.585016	0.365304	0.789857	0.31184	0.975788	NaN	0.669226	0.924714	0.754408	1.0403	1.03884
738	0.849484	0.799126	0.58388	0.365131	0.789417	0.312397	0.97742	NaN	0.67066	0.921505	0.753971	1.04137	1.03927
739	0.84546	0.798998	0.585366	0.365029	0.791019	0.318484	0.971235	NaN	0.675884	0.918577	0.752379	1.04348	1.03464
740	0.842969	0.800547	0.583953	0.364998	0.793221	0.3247	0.972393	NaN	0.673857	0.91982	0.752554	1.04374	1.0275
741	0.840251	0.803569	0.580545	0.365026	0.796165	0.328561	0.973393	NaN	0.676609	0.922428	0.751696	1.04413	1.02019
742	0.839674	0.807013	0.580574	0.36507	0.794903	0.330342	0.974788	NaN	0.676593	0.927361	0.75453	1.04479	1.01895
743	0.836867	0.806859	0.582059	0.365097	0.790818	0.332383	0.975972	NaN	0.67595	0.923952	0.752641	1.04551	1.01561
744	0.834503	0.809689	0.583764	0.365088	0.791059	0.335761	0.983447	NaN	0.677351	0.929928	0.755195	1.04487	1.01551
745	0.83129	0.810943	0.584317	0.36503	0.790778	0.339213	0.989526	NaN	0.675423	0.931693	0.752606	1.0457	1.01144
746	0.829928	0.811993	0.584259	0.364909	0.791699	0.33886	0.989263	NaN	0.67511	0.927923	0.753726	1.04744	1.00974
747	0.829205	0.810175	0.584274	0.364727	0.789016	0.336132	0.989684	NaN	0.673247	0.92708	0.752868	1.04815	1.00587
748	0.826119	0.811046	0.586852	0.364504	0.787534	0.337635	0.98842	NaN	0.671105	0.925275	0.754653	1.04957	1.00623
749	0.824085	0.811379	0.588614	0.364266	0.789236	0.338619	0.985394	NaN	0.671929	0.927481	0.753131	1.04898	1.00876
750	0.821087	0.812237	0.590435	0.364047	0.7925	0.339287	0.98471	NaN	0.670166	0.928765	0.752711	1.04815	1.01032
751	0.818666	0.812083	0.591382	0.363869	0.794002	0.340679	0.990736	NaN	0.671105	0.921866	0.753481	1.04649	1.00946
752	0.817399	0.813607	0.591761	0.36373	0.798768	0.340234	0.990815	NaN	0.670643	0.926719	0.751836	1.04543	1.00471
753	0.81534	0.817102	0.590289	0.363611	0.797306	0.339974	0.989631	NaN	0.667941	0.926118	0.751346	1.04404	1.00192
754	0.813179	0.813619	0.590653	0.36348	0.799329	0.345485	0.98871	NaN	0.664661	0.928163	0.751032	1.04607	1.00271
755	0.810555	0.814221	0.589707	0.36331	0.794142	0.34775	0.987763	NaN	0.660409	0.932976	0.750962	1.04738	0.997345
756	0.808958	0.812966	0.593086	0.3631	0.793141	0.351498	0.986473	NaN	0.658201	0.937388	0.754181	1.04629	0.996181
757	0.808077	0.813299	0.591353	0.362837	0.796505	0.353354	0.985815	NaN	0.657657	0.933698	0.757137	1.04746	0.991551
758	0.805504	0.816462	0.595752	0.362516	0.796425	0.351739	0.983578	NaN	0.657163	0.932375	0.756297	1.04643	0.990109
759	0.805384	0.814234	0.595999	0.362169	0.797326	0.353688	0.982762	NaN	0.658184	0.9343	0.757854	1.04666	0.982164
760	0.804421	0.814208	0.596728	0.361829	0.798388	0.35367	0.984025	NaN	0.655547	0.93061	0.755703	1.0456	0.976294
761	0.803058	0.817064	0.593217	0.361513	0.795664	0.355377	0.98171	NaN	0.657047	0.933458	0.755423	1.04576	0.972904
762	0.802494	0.815796	0.592387	0.36122	0.798468	0.356565	0.982183	NaN	0.660475	0.92688	0.75551	1.04624	0.9747
763	0.801689	0.817627	0.591629	0.360936	0.799609	0.353725	0.983183	NaN	0.657294	0.92315	0.751206	1.04516	0.971866
764	0.800612	0.818766	0.591994	0.360634	0.80039	0.351758	0.982525	NaN	0.656619	0.913603	0.751294	1.04552	0.970475
765	0.801689	0.818369	0.592212	0.360277	0.799489	0.349717	0.975999	NaN	0.658118	0.916572	0.753271	1.04731	0.962732
766	0.801379	0.818408	0.591003	0.359833	0.795364	0.342813	0.970656	NaN	0.659173	0.913363	0.748652	1.04658	0.9663
767	0.800866	0.820431	0.586793	0.359281	0.796886	0.340456	0.966103	NaN	0.65652	0.906985	0.746308	1.04663	0.967793
768	0.797374	0.822018	0.585584	0.358596	0.798047	0.33758	0.964709	NaN	0.656075	0.904619	0.743684	1.04835	0.963365
769	0.796499	0.822121	0.583035	0.357769	0.795044	0.341997	0.964814	NaN	0.654707	0.89403	0.742792	1.04855	0.958937
770	0.795479	0.82527	0.579816	0.356803	0.795224	0.343871	0.967867	NaN	0.65713	0.89022	0.742879	1.04678	0.956559
771	0.793717	0.82714	0.579496	0.355711	0.796625	0.345764	0.973235	NaN	0.655218	0.8978	0.737963	1.04672	0.957672
772	0.793153	0.827127	0.580661	0.354503	0.795384	0.341551	0.968498	NaN	0.653636	0.902373	0.733852	1.04424	0.957849
773	0.792602	0.830187	0.582351	0.353207	0.793862	0.340568	0.96763	NaN	0.653273	0.891022	0.733222	1.0421	0.951094
774	0.792482	0.828318	0.580632	0.351861	0.791639	0.341644	0.966788	NaN	0.652367	0.891784	0.738435	1.04254	0.95289
775	0.795714	0.83011	0.583662	0.350506	0.795104	0.338619	0.969156	NaN	0.650768	0.898482	0.738033	1.04348	0.953826
776	0.798153	0.831122	0.585818	0.349168	0.793201	0.335074	0.969235	NaN	0.650208	0.901932	0.733694	1.0446	0.954256
777	0.799997	0.830635	0.58404	0.347873	0.796625	0.334703	0.968788	NaN	0.651592	0.901009	0.733187	1.04555	0.950663
778	0.799871	0.832146	0.582773	0.346637	0.797346	0.334276	0.966525	NaN	0.648757	0.906143	0.728883	1.04763	0.9453
779	0.801075	0.836422	0.584929	0.345471	0.801912	0.331827	0.967104	NaN	0.643813	0.913323	0.728988	1.04641	0.949601
780	0.800758	0.836461	0.586706	0.344388	0.804395	0.332049	0.95505	NaN	0.642363	0.906544	0.729268	1.04933	0.94993
781	0.80226	0.836909	0.587857	0.343408	0.804055	0.329043	0.95355	NaN	0.643055	0.914125	0.726416	1.05065	0.946818
782	0.801322	0.83705	0.587697	0.342537	0.805797	0.32483	0.960761	NaN	0.645132	0.91216	0.726416	1.04912	0.947222
783	0.800637	0.837856	0.587624	0.341745	0.806598	0.323494	0.958445	NaN	0.643517	0.90867	0.727186	1.05144	0.945021
784	0.800606	0.840455	0.58506	0.340992	0.8088	0.319894	0.957735	NaN	0.641605	0.921986	0.726399	1.04922	0.944465
785	0.803717	0.84098	0.58439	0.34023	0.804055	0.317129	0.962945	NaN	0.64055	0.917133	0.724212	1.04989	0.939733
786	0.804795	0.838791	0.580792	0.339413	0.802352	0.320878	0.959472	NaN	0.636694	0.926118	0.72444	1.05121	0.936343
787	0.80598	0.838202	0.585541	0.338509	0.798187	0.320135	0.960893	NaN	0.638919	0.92331	0.723845	1.05108	0.931814
788	0.808654	0.836294	0.584973	0.337488	0.797727	0.316535	0.966025	NaN	0.634799	0.921866	0.727484	NaN	0.931004
789	0.811113	0.838663	0.587376	0.336333	0.797306	0.313603	0.965051	NaN	0.63409	0.917735	0.725822	1.05086	0.934293
790	0.812729	0.837178	0.589692	0.33507	0.795664	0.311264	0.962498	NaN	0.631964	0.920502	0.726591	1.0503	0.933635
791	0.814237	0.836589	0.59463	0.333748	0.797286	0.312675	0.963998	NaN	0.632046	0.914005	0.725804	1.05014	0.936064
792	0.816024	0.83591	0.595387	0.332401	0.798247	0.308369	0.958393	NaN	0.628421	0.917935	0.730563	1.04991	0.941833
793	0.818312	0.835705	0.595009	0.33107	0.799689	0.305697	0.954024	NaN	0.627069	0.913644	0.730843	1.04918	0.939708
794	0.824129	0.83705	0.594135	0.329797	0.80025	0.301559	0.951103	NaN	0.626443	0.911277	0.730265	1.05151	0.936925
795	0.827729	0.836781	0.592052	0.328609	0.80047	0.300872	0.950761	NaN	0.625388	0.91593	0.731262	1.05121	0.933888
796	0.829344	0.839956	0.592401	0.327527	0.801752	0.302561	0.950129	NaN	0.626707	0.911919	0.733904	1.05133	0.938063
797	0.832507	0.839418	0.591615	0.326571	0.802853	0.302635	0.952971	NaN	0.629327	0.916772	0.736808	1.05016	0.938291
798	0.835979	0.841556	0.589299	0.325748	0.804455	0.301967	0.958208	NaN	0.63264	0.918377	0.736318	1.0511	0.940669
799	0.83745	0.842978	0.589444	0.325061	0.805196	0.300278	0.95705	NaN	0.634172	0.924634	0.736161	1.05153	0.941985
800	0.842488	0.844181	0.58659	0.324526	0.803214	0.300631	0.952655	NaN	0.634502	0.926358	0.741479	NaN	0.945578
801	0.844775	0.843707	0.585293	0.324167	0.80029	0.30154	0.951419	NaN	0.635507	0.922347	0.744908	NaN	0.944971
802	0.847665	0.843887	0.583807	0.323997	0.801712	0.303285	0.951497	NaN	0.634782	0.927361	0.743999	NaN	0.942289
803	0.850802	0.849072	0.582817	0.324021	0.801551	0.300352	0.951366	NaN	0.632837	0.931332	0.747743	NaN	0.943503
804	0.8552	0.850596	0.58423	0.324221	0.802873	0.300408	0.950287	NaN	0.633118	0.935503	0.748897	NaN	0.943225
805	0.857475	0.851786	0.579845	0.324583	0.804655	0.300983	0.949208	NaN	0.631783	0.929447	0.750699	NaN	0.942187
806	0.859059	0.85057	0.57954	0.325093	0.802032	0.301317	0.945497	NaN	0.63147	0.933859	0.754688	NaN	0.943579
807	0.862019	0.853284	0.575243	0.325716	0.801391	0.300742	0.944708	NaN	0.627811	0.930449	0.752834	NaN	0.942238
808	0.86264	0.855282	0.574733	0.326406	0.80027	0.298292	0.942208	NaN	0.62463	0.938712	0.754548	NaN	0.944692
809	0.864515	0.857023	0.573961	0.327116	0.803073	0.29781	0.939234	NaN	0.623526	0.938431	0.758169	NaN	0.946792
810	0.864984	0.857151	0.573058	0.327828	0.803354	0.297012	0.943365	NaN	0.622026	0.932736	0.762281	NaN	0.945654
811	0.863673	0.857381	0.570421	0.328528	0.799609	0.296808	0.939497	NaN	0.619768	0.937228	0.765937	NaN	0.942845
812	0.864477	0.855871	0.568105	0.329214	0.793261	0.3	0.939681	NaN	0.622801	0.948017	0.770521	NaN	0.949449
813	0.867361	0.857433	0.568513	0.329907	0.7918	0.305289	0.940286	NaN	0.620757	0.95644	0.768946	NaN	0.954206
814	0.868679	0.855845	0.569081	0.330627	0.787835	0.308258	0.940365	NaN	0.618895	0.95275	0.767529	NaN	0.957824
815	0.86859	0.854744	0.568426	0.331407	0.788856	0.312712	0.943918	NaN	0.615335	0.962938	0.771203	NaN	0.956888
816	0.868704	0.856818	0.568003	0.332275	0.788195	0.314568	0.94405	NaN	0.613308	0.960572	0.770853	NaN	0.95418
817	0.869724	0.855435	0.56745	0.33324	0.786713	0.317259	0.941944	NaN	0.614165	0.972685	0.774877	NaN	0.948816
818	0.871176	0.85733	0.566153	0.334297	0.791099	0.31557	0.946181	NaN	0.614149	0.970118	0.778463	NaN	0.945654
819	0.871955	0.855755	0.564609	0.335445	0.794723	0.317945	0.94155	NaN	0.610638	0.966628	0.777309	NaN	0.944363
820	0.874921	0.857894	0.5634	0.336676	0.793382	0.318261	0.938023	NaN	0.609534	0.961574	0.780825	NaN	0.94282
821	0.876404	0.858982	0.562555	0.337964	0.793442	0.322659	0.937339	NaN	0.612056	0.960852	0.782994	NaN	0.939708
822	0.876714	0.856331	0.563429	0.339281	0.79228	0.321583	0.938549	NaN	0.608348	0.97092	0.787561	NaN	0.938215
823	0.876543	0.854334	0.561638	0.340591	0.792641	0.315588	0.94776	NaN	0.605711	0.97112	0.784936	NaN	0.94115
824	0.875795	0.85098	0.559336	0.34186	0.789917	0.316219	0.942208	NaN	0.605628	0.974329	0.787875	NaN	0.946716
825	0.876397	0.850071	0.55686	0.343073	0.79176	0.312972	0.940865	NaN	0.60253	0.978902	0.791095	NaN	0.948184
826	0.877323	0.849981	0.556321	0.344226	0.793301	0.308722	0.94005	NaN	0.597207	0.97477	0.793316	NaN	0.949854
827	0.879027	0.849482	0.557399	0.345296	0.79212	0.309019	0.946208	NaN	0.595658	0.978059	0.793964	NaN	0.954762
828	0.878894	0.847728	0.554704	0.346246	0.791719	0.310355	0.940734	NaN	0.595081	0.969837	0.793194	NaN	0.953649
829	0.879167	0.846486	0.55332	0.347038	0.792661	0.309613	0.949839	NaN	0.595724	0.963861	0.793001	NaN	0.95666
830	0.878058	0.847344	0.549548	0.347618	0.793041	0.309631	0.949866	NaN	0.596086	0.964182	0.793981	NaN	0.959747
831	0.87885	0.844911	0.546008	0.347955	0.793782	0.309427	0.949076	NaN	0.590153	0.968313	0.795206	NaN	0.96167
832	0.880364	0.844783	0.544319	0.348059	0.792661	0.309817	0.950103	NaN	0.591191	0.972484	0.796623	NaN	0.970196
833	0.880536	0.843336	0.544464	0.347947	0.788916	0.315588	0.948392	NaN	0.589873	0.968553	0.802344	NaN	0.969108
834	0.880542	0.843989	0.545498	0.347638	0.790598	0.320284	0.945971	NaN	0.590911	0.968914	0.802676	NaN	0.969286
835	0.881182	0.844155	0.547683	0.347148	0.791419	0.317815	0.949208	NaN	0.590746	0.969997	0.805318	NaN	0.972119
836	0.882012	0.847151	0.5426	0.346488	0.793261	0.321935	0.950129	NaN	0.584088	0.966949	0.809377	NaN	0.973789
837	0.882988	0.848842	0.539759	0.345671	0.788916	0.323754	0.951419	NaN	0.57926	0.979824	0.805615	NaN	0.975105
838	0.885314	0.84573	0.538915	0.344697	0.789076	0.324162	0.949497	NaN	0.574579	0.98211	0.808029	NaN	0.972752
839	0.887107	0.845321	0.539017	0.343544	0.787174	0.325146	0.951997	NaN	0.570805	0.978781	0.807452	NaN	0.976876
840	0.888565	0.845653	0.534224	0.342189	0.789597	0.324125	0.948497	NaN	0.570756	0.980145	0.811826	NaN	0.977509
841	0.890605	0.844424	0.53134	0.340625	0.788015	0.328969	0.951182	NaN	0.571234	0.979543	0.810969	NaN	0.979381
842	0.890783	0.846166	0.530058	0.338864	0.787414	0.328245	0.954577	NaN	0.567938	0.98199	0.810304	NaN	0.979659
843	0.88994	0.845193	0.530947	0.336943	0.785632	0.326668	0.954313	NaN	0.563307	0.977739	0.811738	NaN	0.979811
844	0.888432	0.84308	0.531369	0.334914	0.787074	0.327633	0.952024	NaN	0.558873	0.972043	0.812071	NaN	0.978344
845	0.890466	0.840417	0.527859	0.33283	0.790939	0.326668	0.953708	NaN	0.55388	0.973687	0.808519	NaN	0.976395
846	0.890358	0.841761	0.525208	0.330748	0.789637	0.326742	0.948655	NaN	0.550007	0.976134	0.806122	NaN	0.975864
847	0.889946	0.842056	0.525485	0.328726	0.789597	0.328709	0.944655	NaN	0.543201	0.98191	0.809569	NaN	0.976825
848	0.891271	0.840174	0.525004	0.326804	0.78365	0.330546	0.944366	NaN	0.539212	0.978942	0.809709	NaN	0.974396
849	0.89148	0.837587	0.522047	0.325005	0.781367	0.32741	0.944129	NaN	0.531582	0.977819	0.803411	NaN	0.973157
850	0.892779	0.835744	0.523678	0.323343	0.781367	0.326631	0.94905	NaN	0.528516	0.977739	0.801434	NaN	0.975459
851	0.893058	0.834515	0.523809	0.321809	0.783009	0.325127	0.956156	NaN	0.524215	0.987926	0.804338	NaN	0.981861
852	0.893051	0.833209	0.523518	0.320393	0.779585	0.32908	0.955735	NaN	0.523292	0.97838	0.802501	NaN	0.97508
853	0.89333	0.831877	0.521377	0.319092	0.778964	0.329934	0.952892	NaN	0.522633	0.961655	0.801101	NaN	0.974321
854	0.894236	0.832479	0.52598	0.317905	0.778804	0.326983	0.954603	NaN	0.516304	0.965866	0.799177	NaN	0.975181
855	0.896923	0.832172	0.529345	0.316841	0.778483	0.328282	0.957603	NaN	0.511492	0.967671	0.799317	NaN	0.975813
856	0.897405	0.832287	0.531195	0.31592	0.777462	0.329043	0.955761	NaN	0.511311	0.970038	0.803393	NaN	0.981557
857	0.898755	0.832594	0.531544	0.315166	0.77614	0.328226	0.957393	NaN	0.509086	0.965545	0.797812	NaN	0.980469
858	0.900675	0.832837	0.532039	0.314593	0.772456	0.325777	0.960787	NaN	0.50462	0.977538	0.797638	NaN	0.982215
859	0.900878	0.832479	0.535215	0.314205	0.769092	0.326705	0.959419	NaN	0.50401	0.982191	0.796343	NaN	0.98434
860	0.90257	0.831019	0.53772	0.314002	0.774278	0.328709	0.957261	NaN	0.499791	0.977297	0.796763	NaN	0.983252
861	0.903413	0.830097	0.537181	0.313945	0.777002	0.329396	0.954577	NaN	0.499462	0.973286	0.796448	1.05129	0.979862
862	0.901587	0.828945	0.535186	0.31399	0.7761	0.324348	0.954945	NaN	0.498885	0.966508	0.799789	1.04983	0.979077
863	0.900783	0.829111	0.532695	0.314092	0.780165	0.324756	0.956761	NaN	0.4961	0.970479	0.801189	1.04956	0.979482
864	0.900954	0.828177	0.532913	0.314206	0.778083	0.325962	0.955077	NaN	0.497055	0.971562	0.800332	1.04784	0.976952
865	0.901214	0.826128	0.536351	0.314308	0.77568	0.325647	0.952498	NaN	0.49605	0.977498	0.802309	1.04569	0.981557
866	0.901448	0.826884	0.538113	0.314409	0.778183	0.328171	0.955577	NaN	0.488139	0.971361	0.801906	1.04248	0.98849
867	0.898812	0.827895	0.536934	0.314514	0.772576	0.327466	0.952524	NaN	0.485849	0.973928	0.800839	1.04032	0.992538
868	0.89987	0.828919	0.540298	0.314631	0.76755	0.32483	0.955287	NaN	0.482536	0.975653	0.801364	1.03883	0.996991
869	0.899598	0.82664	0.543459	0.314779	0.769933	0.324923	0.956077	NaN	0.481646	0.979584	0.801032	1.03692	0.999799
870	0.897937	0.824105	0.542906	0.314966	0.764767	0.322232	0.959919	NaN	0.475021	0.981348	0.802449	1.03431	1.00033
871	0.897646	0.825578	0.538696	0.315182	0.766949	0.322975	0.960208	NaN	0.473653	0.984597	0.79727	1.03304	1.00395
872	0.896949	0.826999	0.538973	0.315429	0.761763	0.322863	0.956971	NaN	0.471741	0.98552	0.797638	1.03054	1.0058
873	0.895225	0.827844	0.539483	0.315703	0.761002	0.328097	0.959893	NaN	0.471231	0.986964	0.792459	1.02658	0.995245
874	0.892639	0.826704	0.539104	0.316009	0.760541	0.332328	0.958077	NaN	0.472598	0.986001	0.792879	1.024	0.992437
875	0.889427	0.825258	0.541944	0.316346	0.754274	0.335501	0.957814	NaN	0.478729	0.992739	0.793999	1.02358	0.993752
876	0.887912	0.826461	0.540779	0.316705	0.749448	0.337301	0.958393	NaN	0.477411	0.989049	0.796063	1.02222	0.989856
877	0.887386	0.827447	0.539075	0.317054	0.751851	0.338118	0.960919	NaN	0.478581	0.996991	0.79797	1.02145	0.986187
878	0.885979	0.826397	0.540502	0.31736	0.754774	0.33372	0.959235	NaN	0.473884	1.00866	0.800664	1.02048	0.979887
879	0.884553	0.828407	0.542818	0.317594	0.75089	0.333905	0.958077	NaN	0.473604	1.01011	0.799509	1.01864	0.982417
880	0.882874	0.828292	0.546795	0.317724	0.745823	0.33127	0.953919	NaN	0.478597	1.0016	0.796553	1.01706	0.981101
881	0.880878	0.831173	0.551951	0.317728	0.748847	0.328802	0.947892	NaN	0.475202	1.00353	0.797288	1.01494	0.981279
882	0.880111	0.82979	0.549679	0.317608	0.751991	0.322288	0.95155	NaN	0.473834	0.996309	0.793211	1.01358	0.978495
883	0.878425	0.828983	0.5463	0.317377	0.755335	0.318354	0.953076	NaN	0.471873	1.00301	0.795241	1.01276	0.981987
884	0.876809	0.829649	0.54611	0.317033	0.756857	0.318354	0.952234	NaN	0.470934	0.993461	0.794768	1.01117	0.982746
885	0.875447	0.82988	0.543751	0.316561	0.756276	0.315421	0.945997	NaN	0.474032	1.002	0.79636	1.00966	0.985302
886	0.87276	0.830917	0.542658	0.315964	0.760061	0.314642	0.940392	NaN	0.47545	0.997472	0.799632	1.00856	0.987908
887	0.870536	0.832107	0.544158	0.315268	0.761643	0.311431	0.940286	NaN	0.47807	0.99659	0.798792	1.00909	0.987756
888	0.868223	0.835436	0.544974	0.314515	0.761282	0.314104	0.935444	NaN	0.481201	0.998595	0.802169	1.01119	0.984796
889	0.86591	0.835654	0.544319	0.313762	0.756637	0.314531	0.938839	NaN	0.482717	0.994344	0.799072	1.01055	0.983075
890	0.865181	0.83929	0.544508	0.313055	0.756496	0.313677	0.937023	NaN	0.483426	0.995306	0.79671	1.00944	0.978774
891	0.86501	0.837792	0.546518	0.312436	0.754935	0.312359	0.931812	NaN	0.482882	0.994143	0.799002	1.00718	0.98224
892	0.865295	0.83536	0.544173	0.311926	0.757778	0.312693	0.929917	NaN	0.486755	0.997111	0.79881	1.00483	0.989021
893	0.865346	0.83413	0.543386	0.311533	0.757678	0.312953	0.928523	NaN	0.491848	1.00156	0.799789	1.00198	0.990539
894	0.863711	0.834732	0.545528	0.311266	0.755115	0.310763	0.928259	NaN	0.494105	1.00353	0.802676	1.001	0.989299
895	0.863799	0.835167	0.54729	0.311119	0.75932	0.310151	0.925733	NaN	0.49722	0.99306	0.800962	1.0014	0.990868
896	0.862443	0.83381	0.547392	0.311072	0.753653	0.309576	0.925759	NaN	0.500665	0.990774	0.803376	1.00066	0.99188
897	0.862329	0.83495	0.545557	0.311128	0.756276	0.309557	0.926654	NaN	0.504966	0.995146	0.802344	0.998565	0.987756
898	0.859401	0.836589	0.546824	0.311272	0.756416	0.310559	0.929417	NaN	0.509894	0.997753	0.802414	0.99672	0.987984
899	0.858787	0.839521	0.544173	0.311487	0.757137	0.309372	0.92768	NaN	0.509449	0.99294	0.804391	0.996252	0.988009
900	0.857145	0.838253	0.546125	0.311769	0.752472	0.312174	0.916601	NaN	0.513223	0.983113	0.803516	0.996034	0.992006
901	0.855979	0.836102	0.547479	0.312101	0.754694	0.309056	0.913364	NaN	0.515629	0.99278	0.803288	0.996667	0.997016
902	0.854382	0.836166	0.549694	0.312459	0.755655	0.305938	0.91318	NaN	0.517161	0.998114	0.804793	0.994097	0.997548
903	0.852006	0.836537	0.549053	0.312836	0.755655	0.304454	0.91539	NaN	0.521858	0.999358	0.807802	0.992924	0.996434
904	0.846981	0.835449	0.54745	0.313231	0.754294	0.29948	0.917785	NaN	0.525072	0.995106	0.808957	0.990676	0.994663
905	0.844458	0.834937	0.547625	0.313614	0.754254	0.298942	0.920785	NaN	0.524726	0.999959	0.807592	0.987987	0.993854
906	0.841854	0.836448	0.545935	0.313937	0.752972	0.299202	0.917575	NaN	0.530807	0.996109	0.81291	0.986728	1.00149
907	0.83854	0.836461	0.546169	0.314163	0.754074	0.300185	0.911732	NaN	0.533955	0.989451	0.811231	0.983888	0.999066
908	0.837304	0.834399	0.543401	0.314258	0.760581	0.296659	0.905232	NaN	0.534499	0.990533	0.810199	0.981014	1.00215
909	0.83444	0.837511	0.541784	0.314229	0.756216	0.297253	0.907574	NaN	0.538949	0.998956	0.807137	0.981186	1.00235
910	0.833159	0.837805	0.544901	0.314122	0.756516	0.29549	0.912969	NaN	0.538537	0.999117	0.803953	0.980665	0.998838
911	0.827475	0.840532	0.543328	0.313963	0.757358	0.300222	0.908706	NaN	0.540531	0.999719	0.806087	0.979222	0.993069
912	0.823838	0.840827	0.54678	0.313775	0.757638	0.30026	0.904863	NaN	0.541355	0.99671	0.804705	0.97588	0.996156
913	0.823121	0.845154	0.548237	0.313561	0.757898	0.300093	0.902863	NaN	0.542904	0.988969	0.804863	0.974997	0.993474
914	0.821201	0.845986	0.544362	0.313321	0.758279	0.29961	0.9026	NaN	0.546101	0.988047	0.806787	0.973969	0.985226
915	0.81821	0.845794	0.541668	0.313067	0.757257	0.297105	0.904048	NaN	0.550155	0.983073	0.807697	0.973171	0.986288
916	0.817893	0.846076	0.543416	0.312814	0.758779	0.299443	0.902363	NaN	0.549282	0.980306	0.808414	0.972967	0.988338
917	0.816391	0.845269	0.542687	0.31256	0.761483	0.301447	0.899232	NaN	0.552545	0.985801	0.80509	0.972736	0.990615
918	0.813686	0.846025	0.539031	0.312303	0.755055	0.302171	0.898179	NaN	0.551985	0.984317	0.80502	0.971075	0.987098
919	0.812931	0.845884	0.541959	0.312025	0.758319	0.304621	0.896837	NaN	0.556945	0.980787	0.80509	0.969599	0.992057
920	0.812697	0.84509	0.545528	0.311696	0.755295	0.303099	0.89531	NaN	0.564493	0.980145	0.810951	0.96807	0.993828
921	0.811772	0.842734	0.544625	0.311279	0.761242	0.307404	0.894705	NaN	0.56652	0.980586	0.811073	0.967286	0.998889
922	0.813077	0.844155	0.545047	0.310751	0.762464	0.30759	0.893363	NaN	0.566949	0.976856	0.815097	0.967859	1.00198
923	0.8125	0.84774	0.54729	0.310096	0.762724	0.307887	0.897916	NaN	0.569717	0.971923	0.816042	0.967872	1.00382
924	0.813483	0.850493	0.545804	0.309327	0.76727	0.31106	0.902205	NaN	0.56886	0.973928	0.812875	0.967365	0.997269
925	0.813857	0.851172	0.546445	0.308472	0.76765	0.30978	0.898968	NaN	0.572074	0.97096	0.81403	0.968742	0.99813
926	0.812127	0.849085	0.547028	0.307563	0.765187	0.307943	0.896968	NaN	0.573524	0.969316	0.813225	0.968802	0.993069
927	0.813559	0.851914	0.544989	0.306643	0.763966	0.311469	0.896679	NaN	0.577694	0.972885	0.813173	0.970726	0.998028
928	0.814446	0.852785	0.545018	0.305749	0.764767	0.313844	0.896705	NaN	0.574876	0.973086	0.812578	0.971438	1
929	0.815783	0.85354	0.545061	0.304916	0.76721	0.314234	0.900468	NaN	0.572667	0.973166	0.815132	0.972361	0.998079
930	0.81757	0.852234	0.542119	0.304158	0.762844	0.316015	0.903969	NaN	0.573755	0.968995	0.815097	0.973488	0.992133
931	0.818198	0.856972	0.542542	0.303496	0.758939	0.315366	0.89989	NaN	0.577397	0.970158	0.812683	0.973646	0.994587
932	0.818198	0.855128	0.544406	0.302964	0.754774	0.315347	0.901126	NaN	0.578122	0.97465	0.81466	0.974232	0.989097
933	0.818977	0.857509	0.544042	0.302612	0.749808	0.315904	0.903179	NaN	0.579408	0.981389	0.813313	0.973725	0.989198
934	0.819547	0.858649	0.546533	0.302475	0.746504	0.316201	0.904837	NaN	0.578452	0.976375	0.807522	0.97447	0.985858
935	0.820834	0.861056	0.548208	0.302544	0.746144	0.316869	0.900442	NaN	0.584484	0.972685	0.804653	0.972255	0.985099
[truncated: 19,065 more rows]

## Sheet: age-1, naive
Figure 5D Source Data
[truncated: 20,001 more rows]

## Sheet: age-1, conditioned
Figure 5D Source Data
[truncated: 20,001 more rows]

## Sheet: WT, naive with food
Figure 5G Source Data
[truncated: 20,002 more rows]

[truncated: 1 more sheets: WT, conditioned with food]
