# Supplementary material for: Parallel encoding of sensory history and behavioral preference during Caenorhabditis elegans olfactory learning
Source: eLife. 2016 Jul 6;5:e14000. doi: 10.7554/eLife.14000 (PMC4935464; doi:10.7554/eLife.14000)
Supplement: Source code 1. — DOI: http://dx.doi.org/10.7554/eLife.14000.018 [file elife-14000-code1.zip]

Archive with 6 entries (5 files):
- SourceCode_CalciumImagingSuite/CAimaging_graphs_052016.m
- SourceCode_CalciumImagingSuite/SourceCode_CalciumImagingSuite/
- SourceCode_CalciumImagingSuite/SourceCode_CalciumImagingSuite/README.txt
- SourceCode_CalciumImagingSuite/SourceCode_CalciumImagingSuite/SmallArenaTrackingAll_20131115_jl_offsetMax_slim.txt
- SourceCode_CalciumImagingSuite/SourceCode_CalciumImagingSuite/TrckSett_aia_5x_4pxSq_2013.txt
- SourceCode_CalciumImagingSuite/SourceCode_CalciumImagingSuite/TrckSett_awa_2p5x_4pxSq.txt
