# Supplementary material for: Parallel encoding of sensory history and behavioral preference during Caenorhabditis elegans olfactory learning
Source: eLife. 2016 Jul 6;5:e14000. doi: 10.7554/eLife.14000 (PMC4935464; doi:10.7554/eLife.14000)
Supplement: Source code 1. — DOI: http://dx.doi.org/10.7554/eLife.14000.018 [file elife-14000-code1.zip › SourceCode_CalciumImagingSuite/CAimaging_graphs_052016.m]

clear

i=1;   
p{i}={uigetdir('d:\ccho\')}; 
[AllSqIntAll{i},srtAll{i}]=loadImagingDataBatch2(p{i});
AllSqIntAllM=[];
srtAllV=[];
AllSqIntAllM=saveCat(AllSqIntAllM,AllSqIntAll{i});
srtAllV=[srtAllV;ones(size(AllSqIntAll{i},2),1)*i];   
[x, y] = size(AllSqIntAllM);

%CUT traces
len = 19999;
AllSqIntAllM1X = AllSqIntAllM(1:len, :);

%smooth original traces
sm = 50;
AllSqIntAllM1Xorg = [];
for an=1:y
    AllSqIntAllM1Xorg(:,an)=smooth(AllSqIntAllM1X(:,an),sm); %smooths traces
end

a = [1850 2150; 2450 2750; 3050 3350; 4250 4550; 4850 5150; 5450 5750; 6650 6950; 7250 7550; 7850 8150; 9050 9350; 9650 9950; 10250 10550; 11450 11750; 12050 12350; 12650 12950; 13850 14150; 14450 14750; 15050 15350; 16250 16550; 16850 17150; 17450 17750];

AllSqIntAllM1Xcorr=[];
for an=1:y
    regmin=[AllSqIntAllM1Xorg(16850:17750,an); AllSqIntAllM1Xorg(14450:15350,an)];
    regmin=sort(regmin);
    realmin=nanmean(regmin(10:15));
    regmax=[AllSqIntAllM1Xorg(13400:13850,an); AllSqIntAllM1Xorg(15800:16250,an)] ;
    regmax=sort(regmax);
    realmax=nanmean(regmax(885:890));
    for t=1:len
        if AllSqIntAllM1Xorg(t,an)<(realmin-(abs(realmin*0.3)))
            AllSqIntAllM1Xcorr(t,an)=NaN;
        elseif AllSqIntAllM1Xorg(t,an)>(realmax*1.3)
            AllSqIntAllM1Xcorr(t,an)=NaN;
        else
            AllSqIntAllM1Xcorr(t,an)=AllSqIntAllM1Xorg(t,an);
        end
    end 
end


%% 
%SPECIFY Group name and color here
strain = 'age1, adp';
strainnum=8;
col1=0;
col2=0;
col3=1;

%Normalize traces
AllSqIntAllM1XNormF = NaN(len,y); 
AllSqIntAllM1XNormFA = NaN(len,y); 
normFmax=NaN(1,y);
for an=1:y
    trace = AllSqIntAllM1Xcorr(:,an);
    %establish Fo
    Fo=trace(16850:17150);
    Fo=sort(Fo);
    Fo=Fo(11:60);
    Fo=nanmean(Fo);
    if Fo < 0
        trace = trace+abs(Fo)+1000;
        Fo=1000;
    end
    %dF/F
    normtraceF = ((trace-Fo)/Fo)*100;
    AllSqIntAllM1XNormF(:,an) = normtraceF; 
    %Normalize 0-1
    %normtraceF = trace;
    sorted_normtraceF=sort(normtraceF);
    sorted_normtraceF=sorted_normtraceF(~isnan(sorted_normtraceF));
    r=numel(sorted_normtraceF);
    p5=r*0.05;
    p5=round(p5);
    minF=mean(sorted_normtraceF(1:p5));
    sorted_normtraceF=sorted_normtraceF-minF;
    maxF=mean(sorted_normtraceF((r-p5+1):r));
    NormFmax(1,an)=maxF;
    normtraceFA = normtraceF - minF;    
    normtraceFA = normtraceFA/maxF;   
    AllSqIntAllM1XNormFA(:,an) = normtraceFA;     
end

%% Get values

data=AllSqIntAllM1XNormFA;
tracetype='norm01F';
xlsname='052016_MagAllGroups_norm01F.xlsx'; %user specified

%Measure magnitude of baseline and trough and rec
Fbase = NaN(21,y); %mean of 3 sec before each pulse
Fon = NaN(21,y); %mean of the last 3 seconds 
for an = 1:y
    for p = 1:21
        fr = a(p,1);
        fr2 = a(p,2);
        Fbase(p,an) = nanmean(data((fr-21):(fr-1),an));
        Fon(p,an) = nanmean(data((fr2-105):(fr2-5),an));              
    end 
end

%calculate ONmag
ONmag = NaN(21,y);
ONmag = Fbase-Fon;

%calculate recT
smdata = [];
for an=1:y
    smdata(:,an)=smooth(data(:,an),10); %smooths traces
end
RpercentA = 0.33;
RpercentB = 0.5;
RpercentC = 0.75;
recTA = NaN(21,y);
recTB = NaN(21,y);
recTC = NaN(21,y);
deltaRec = NaN(21,y);
for an = 1:y 
    for c = 1:7
        deltaRec(c*3-2, an) = Fbase(c*3-2,an)-Fon(c*3-2,an);
        deltaRec(c*3-1, an) = Fbase(c*3-2,an)-Fon(c*3-1,an);
        deltaRec(c*3, an) = Fbase(c*3-2,an)-Fon(c*3,an);
    end
end
        

threshB = NaN(21,y);

for an = 1:y
    for p = 1:21
        fr = a(p,1)+305;
        fr2 = a(p,2)+900; % if looking at pulse 1 or 2, this should be changed to +300
        if p == 21
            fr2 = 19999;
        end
        threshB(p,an) = (deltaRec(p,an)*RpercentB)+Fon(p,an);
        for g = fr:fr2
            if smdata(g,an) > threshB(p,an)
                recTB(p,an) = g - a(p,2);
                break               
            end           
        end   
    end
end   
     

for an = 1:y
    for p = 1:21
        if deltaRec(p,an)<0.075
            recTB(p,an) = NaN;
        end
    end
end


%select the ONmag and recT of pulses of interest
ONmag1 = NaN(7,y);
recTA3 = NaN(7,y);
recTB3 = NaN(7,y);
recTC3 = NaN(7,y);
for an = 1:y
    for c = 1:7
        ONmag1(c,an) = ONmag(c*3-2, an);
        recTA3(c,an) = recTA(c*3, an);
        recTB3(c,an) = recTB(c*3, an);
        recTC3(c,an) = recTC(c*3, an);
    end
end

%Calculate averages
ONM = nanmean(ONmag1,2);
ONste = NaNste(ONmag1,2);
recTBM = nanmean(recTB3,2);
recTBste = NaNste(recTB3,2);

%   
%Save data as xls
sheettitle = {strcat(strain)};
xlab = {'animal #'};
%ylab = {'bufferp1';'bufferp2';'bufferp3'; '-9p1';'-9p2';'-9p3'; '-8p1';'-8p2';'-8p3'; '-7p1';'-7p2';'-7p3'; '-6p1';'-6p2';'-6p3'; '-5p1';'-5p2';'-5p3'; '-4p1';'-4p2';'-4p3'};
ylab = {'bufferp';'-9p';'-8p';'-7p';'-6p';'-5p';'-4p';};
xlswrite(xlsname,sheettitle,strainnum,'B2');
xlswrite(xlsname,'ONmag1',strainnum,'D2');
xlswrite(xlsname,xlab,strainnum,'C3');
xlswrite(xlsname,ylab,strainnum,'B4');
xlswrite(xlsname,ONmag1,strainnum,'C4');

xlswrite(xlsname,sheettitle,strainnum,'B14');
xlswrite(xlsname,'recTB3',strainnum,'D14');
xlswrite(xlsname,xlab,strainnum,'C15');
xlswrite(xlsname,ylab,strainnum,'B16');
xlswrite(xlsname,recTB3,strainnum,'C16');

        
%% Plot Traces

%AVERAGE traces
Fmean = nanmean(data,2);
Fste = NaNste(data,2);

% %Chop traces by pulse & conc
% P123=NaN(2500,y,7);
%  for c=1:7 
%      inc = (c-1)*2400;
%      P123(:,1:y,c)=data(1750+inc:4249+inc,:);
%  end
% FMeanSteC=NaN(2500,2,7);
% for c=1:7  
%     FMeanSteC(:,1,c) = nanmean(P123(:,:,c),2);
%     FMeanSteC(:,2,c) = NaNste(P123(:,:,c),2);
% end
% 
% %ON and OFF magnitudes at each pulse*conc
% OnOff=NaN(9,y,7);
% for an=1:y 
%     for c=1:7
%         cmin1=sort(P123(101:400,an,c));
%         cmin1=nanmean(cmin1(10:19));
%         OnOff(1,an,c)=nanmean(P123(76:95,an,c))-cmin1;
%         cmax1=sort(P123(401:700,an,c));
%         cmax1=nanmean(cmax1(280:289));
%         OnOff(4,an,c)=cmax1-nanmean(P123(376:395,an,c));
%         cmin2=sort(P123(701:1000,an,c));
%         cmin2=nanmean(cmin2(10:19));
%         OnOff(2,an,c)=nanmean(P123(676:695,an,c))-cmin2;
%         cmax2=sort(P123(1001:1300,an,c));
%         cmax2=nanmean(cmax2(280:289));
%         OnOff(5,an,c)=cmax2-nanmean(P123(976:995,an,c));
%         cmin3=sort(P123(1301:1600,an,c));
%         cmin3=nanmean(cmin3(10:19));
%         OnOff(3,an,c)=nanmean(P123(1276:1295,an,c))-cmin3;
%         cmax3=sort(P123(1601:1900,an,c));
%         cmax3=nanmean(cmax3(280:289));
%         OnOff(6,an,c)=cmax3-nanmean(P123(1576:1595,an,c));
%     end
% end
% 
% %Average info by pulse & conc
% for c=1:7
%     ON1=OnOff(1,:,c);
%     OnOff(7,1,c)=nanmean(ON1,2);
%     OnOff(7,2,c)=NaNste(ON1,2);
%     ON23=[OnOff(3,:,c) OnOff(5,:,c)];
%     OnOff(8,1,c)=nanmean(ON23,2);
%     OnOff(8,2,c)=NaNste(ON23,2);
%     OFF123=[OnOff(2,:,c) OnOff(4,:,c) OnOff(6,:,c)];
%     OnOff(9,1,c)=nanmean(OFF123,2); 
%     OnOff(9,2,c)=NaNste(OFF123,2);
% end

k=1;  

% %Plot individual and average trace
figure(k);
subplot(2,1,1)
for an=1:y
    plot((1:len),data(:,an),'Color', [col1,col2,col3],'LineWidth',1)
    hold on
end
xlim([1 len]);
ylim([-.1 1.1]);
title(strcat(strain,'..individuals..', tracetype));
hilite([a]);
subplot(2,1,2)
plot((1:len),Fmean,'Color', [col1,col2,col3],'LineWidth',2)
hold on
jbfill((1:len),Fmean'+Fste',Fmean'-Fste',[col1,col2,col3]);
hold on
xlim([1 len]);
ylim([-.1 1.1]);
title(strcat(strain,'..Mean..', tracetype));
hilite([a]);
hold on
k=k+1;

%Plot individual traces separately
figure(k);
p=1;
for an=1:y
    subplot(2,2,p)    
    plot((1:len),data(:,an),'Color', [col1,col2,col3],'LineWidth',1)
    hold on
    xlim([1 len]);
    ylim([-.1 1.1]);
    title(strcat(strain,'..individuals..', tracetype));
    hilite([a]);
    hold off
    p=p+1;
    if p > 4 && an < y
        k=k+1;
        figure(k);
        p=1;
    end
    if an==y
   
    end
    
end

k=k+1;

figure(k);
imagesc(data');
colormap(jet);
xlabel('Time (seconds)','FontSize',14);
title(strcat(strain), 'FontSize', 14);
colorbar
k=k+1;

figure(k);
ConcData = data(1:1800,:);
imagesc(ConcData');
colormap(jet);
xlabel('Time (seconds)','FontSize',14);
title(strcat(strain,'..base'), 'FontSize', 14);
colorbar
k=k+1;
    

for y=1:7,
    figure(k);
    s1=1200+(y-1)*2400;
    s2=s1+2700;
    ConcData = data(s1:s2,:);
    imagesc(ConcData');
    colormap(jet);
    xlabel('Time (seconds)','FontSize',14);
    title(strcat(strain,'..[-', num2str(11-y),']'), 'FontSize', 14);
    colorbar
    k=k+1;
end

for c=1:7
    subplot(4,2,c+1)
    plot((1:2500),FMeanSteC(:,1,c),'Color', [col1,col2,col3],'LineWidth',3)
    hold on
    jbfill((1:2500),FMeanSteC(:,1,c)'+FMeanSteC(:,2,c)',FMeanSteC(:,1,c)'-FMeanSteC(:,2,c)',[col1,col2,col3]);
    hold on
    xlim([1,1900])
    ylim([ys(4,1) ys(4,2)]);
    hold on
    hilite([101 400; 701 1000; 1301 1600])
    hold on
    title(num2str(-1*(11-c)));
    hold on
end
savefig(strcat(tracetype,'_',strain, '_trace'));
k=k+1;
