# Supplementary material for: Parallel encoding of sensory history and behavioral preference during Caenorhabditis elegans olfactory learning
Source: eLife. 2016 Jul 6;5:e14000. doi: 10.7554/eLife.14000 (PMC4935464; doi:10.7554/eLife.14000)
Supplement: Source code 1. — DOI: http://dx.doi.org/10.7554/eLife.14000.018 [file elife-14000-code1.zip › SourceCode_CalciumImagingSuite/SourceCode_CalciumImagingSuite/README.txt]

>> SmallArenaTrackingAll_20131115_jl_offsetMax_slim.txt

Written by Dirk Albrecht and Johannes Larsch as part of the NeuroTracker software suite, this is an updated version from November 2013. Detailed documentation can be found in the supplementary information of Larsch et al., 2013. 

In brief, this is an ImageJ macro that is run on raw video data, and allows the user to select and track the fluorescence intensity in neurons of static animals. It outputs the information for each tracked neuron as a separate text file, that can then be used for further analysis. 


>> CAimaging_graphs.m

written by Christine Cho. This matlab script is used to calculate and graph the calcium response parameters for a given group. All tracked files (.txt) should be grouped into a single folder. 

"CAimaging_graphs" is written in four sections: the first section takes all .txt files in the selected directory and processes the traces (bleach correction, smoothing, unifying length, etc). After running this section, you can save the workspace as a .mat file for convenience in future use. 

The second section performs normalizations on the data from the first section, and takes user input variables specifying group identifiers. 

The third section should be run when one wants to obtain values measuring the response magnitude and recovery times (outputted as .xls), while the fourth section should be run when one wants to obtain graphs plotting the change in fluorescence over time. 
