# Supplementary material for: Parallel encoding of sensory history and behavioral preference during Caenorhabditis elegans olfactory learning
Source: eLife. 2016 Jul 6;5:e14000. doi: 10.7554/eLife.14000 (PMC4935464; doi:10.7554/eLife.14000)
Supplement: Source code 1. — DOI: http://dx.doi.org/10.7554/eLife.14000.018 [file elife-14000-code1.zip › SourceCode_CalciumImagingSuite/SourceCode_CalciumImagingSuite/SmallArenaTrackingAll_20131115_jl_offsetMax_slim.txt]

// SmallArena GCaMP Tracking

// Dirk Albrecht, Johannes Larsch

//March, 2013

//


macro "NeuronTracking [t]" {


// Track setting Defaults are read from txt file

//TrackSettingfile="D:\\TrckSett_awa_2p5x_4pxSqcMOS.txt";


TrackSettingfile="D:\\TrckSett_aia_5x_4pxSq_2013.txt";


TrckSttng=newArray(25);

TrckSttng=ReadSettings(TrckSttng,TrackSettingfile);


animal = TrckSttng[0];

lower=TrckSttng[1];	//threshold

upper=65535; 		//threshold 

h = TrckSttng[2];	//height of search window for tracking

w = TrckSttng[3];	//whidth of search window for tracking


sqsize = TrckSttng[4];	//size of square for intensity measurement of neuron

maxsize = TrckSttng[5];	//upper limit of particle size for tracking

minsize = TrckSttng[6];	//lower limit of particle size for tracking

expandAllow=TrckSttng[7]; //limit of allowed expansion of search window for tracking


offsetx = 0;

offsety = 0;


// Default variables. not relevant for tracking function


FrameForNeuronClick=1; // choose a frame when fluorescence is expected high to fascilitate neuron selection

ThresholdDefaultMin=1290;

ThresholdDefaultMax=65535;

animalThreshold = newArray(25); // array of animal specific lower thresholds

trackFolder=1; //1: track folder; 0: track open file


//-------------------------------------------------


// check if images open.

// if images open, track single movie.

// else, ask for directory for batch tracking


//dir="e:\\f\\20121127_awa_doseResp_n2upVsChe2dn\\";

dir="f:\\20130808_01_da_n2_gcy28GCaMP22b_doseResponse\\";

//dir = getDirectory("choose a directory for stationary tracking");

if (nImages==0){


	trackFolder=1;


	list = getFileList(dir);

	newlist = newArray(list.length);

	k=0;

	for (i=0; i < list.length; i++)  {

		if (endsWith(list[i], ".tif")) {

			newlist[k] = list[i];

			k++;

		}

	}

	

	list = Array.trim(newlist, k);


	startFile=getNumber("found "+list.length+" files, at what movie do you want to start tracking?", 1);

	startFile=startFile-1;

	endFile=getNumber("found "+list.length+" files, at what movie do you want to end tracking?", list.length);

	endFile=endFile-1;


	open(dir + list[startFile]);

	if (getVersion>="1.37r") setOption("DisablePopupMenu", true);

	

}else{

	if (getVersion>="1.37r") setOption("DisablePopupMenu", true);

	trackFolder=0;

// continue single movie tracking

}


// get neuron coordinates. either from position file or via manual selection

// if position files are found, ask if they should be used

// there are 2 types of position files

// 'PosFile' has positions in movie that was last tracked in current folder

// 'moviePosFile' is created for each movie during tracking


mainid = getImageID();

title = getTitle();

titleNoExt=substring(title,0,lengthOf(title)-4);


dir = getDirectory("image");

pathnoext = dir+substring(title,0,lengthOf(title)-4);


setSlice(FrameForNeuronClick);

run("Select None");

setThreshold(ThresholdDefaultMin, ThresholdDefaultMax);

updateDisplay();


useSavedPos ="no";

useSavedmoviePos ="no";


moviePosFile = dir+titleNoExt+"_Pos.txt";

PosFile=dir+"initialPos.txt";


if (File.exists(moviePosFile)==1){


  	Dialog.create("Positions found for current movie");

	Dialog.addChoice("Use saved Positions", newArray("yes", "no"));

	Dialog.show();

  	useSavedmoviePos = Dialog.getChoice();

}


if (File.exists(PosFile)==1){

	Dialog.create("Positions found for current folder");

	Dialog.addChoice("Use saved Positions", newArray("yes", "no"));

	Dialog.show();

	useSavedPos = Dialog.getChoice();

}


if (useSavedmoviePos=="yes"){

	readfile=moviePosFile;

}else if (useSavedPos=="yes") {

	readfile=PosFile;

}else{

	readfile="none";

}


// read animal info from position file


if (readfile!="none"){ 


	xpAll=ReadAnimalInfo(readfile,"x","y");

	ypAll=ReadAnimalInfo(readfile,"y","a");

	animalThreshold=ReadAnimalInfo(readfile,"t","f");

	redFlag=ReadAnimalInfo(readfile,"f","g");

	useTracking=ReadAnimalInfo(readfile,"g","xo");


	xoAll=ReadAnimalInfo(readfile,"xo","yo");

	yoAll=ReadAnimalInfo(readfile,"yo","end");


//temporarily draw rectangles on neuron positions


	for (animal=0; (animal<xpAll.length); animal++) {

		xc=xpAll[animal]; 

		yc=ypAll[animal];

		xo=xoAll[animal];

		yo=yoAll[animal];

		makeRectangle(xc - sqsize/2, yc - sqsize/2, sqsize, sqsize);

		run("Add Selection...", "stroke=green width=1 fill=0");


		makeRectangle(xc - sqsize/2 + xo, yc - sqsize/2 + yo, sqsize, sqsize);

		run("Add Selection...", "stroke=yellow width=1 fill=0");

		print("x",xc,"y",yc,"a",animal,"t",animalThreshold[animal],"f",redFlag[animal],"g",useTracking[animal],"xo",xo,"yo",yo);

	}

animal++;

firstAnimal=0;

}


//get neuron positions manually if no posFiles found or not wanted

else{

	// get all neuron positions by manual selection

	xpAll = newArray(100);

	ypAll = newArray(100);

	redFlag=newArray(100);

	useTracking=newArray(100);

	xoAll=newArray(100);

	yoAll=newArray(100);

	doneWithPicking=0;


	// how many animals have been tracked for this movie already?(an#.txt files)


	firstAnimal=-1;

	do {

		firstAnimal++;

		logname = pathnoext+".an"+firstAnimal+".txt";

	} while (File.exists(logname));


	for (animal=firstAnimal; !doneWithPicking; animal++) {

		


		do{

			showStatus("Select center point of the neuron:"); 

			updateDisplay();

			getCursorLoc(xc, yc, z, flags);

			doneWithPicking= (flags==4);

			//getThreshold(lower, upper);

			//animalThreshold[animal] = lower;

			wait(50);

			a=(flags != 16);

			b=!doneWithPicking;

			c=a && b;

		} while (c);

wait(500);

		do{

			showStatus("Select ROI:"); 

			updateDisplay();

			getCursorLoc(xoc, yoc, z, flags);

			doneWithPicking= (flags==4);

			getThreshold(lower, upper);

			animalThreshold[animal] = lower;

			wait(50);

			a=(flags != 16);

			b=!doneWithPicking;

			c=a && b;

		} while (c);


		redFlag[animal]=0;

		useTracking[animal]=1;

		xpAll[animal] = xc; ypAll[animal] = yc;

		xoAll[animal] = xoc-xc; yoAll[animal] = yoc-yc;

		print(xoc,",",yoc);

		if(b) print("x",xc,"y",yc,"a",animal,"t",lower,"f",0,"g",1,"xo",xoAll[animal],"yo",yoAll[animal]);

		slice = getSliceNumber();

		wait(1000);

	}

}


selectWindow(title); 


if (trackFolder==1){


AnimalsToTrack=animal-1; 

close();


//for (i=startFile; i<endFile; i+=5) { //start with early movies

for (i=startFile; i<=endFile; i++) { //start with early movies

  

	open(dir + list[i]);

	title = getTitle(); 

	titleNoExt=substring(title,0,lengthOf(title)-4);   

	moviePosFile = dir+titleNoExt+"_Pos.txt";


  script =

    "lw = WindowManager.getFrame('"+title+"');\n"+

    "if (lw!=null) {\n"+

    "   lw.setLocation(20,20);\n"+

    "}\n";

  eval("script", script); 


  script =

    "lw = WindowManager.getFrame('Log');\n"+

    "if (lw!=null) {\n"+

    "   lw.setLocation(10,800);\n"+

    "   lw.setSize(800, 200)\n"+

    "}\n";

  eval("script", script); 


// save previous neuron endPositions

// save to initialPos.txt and file specific moviePos.txt


	selectWindow("Log");	

	print("\\Clear");

	for (animal=firstAnimal; animal<AnimalsToTrack; animal++) {

		print("x",xpAll[animal],"y",ypAll[animal],"a",animal,"t",animalThreshold[animal],"f",redFlag[animal],"g",useTracking[animal],"xo",xoAll[animal],"yo",yoAll[animal]);

	}


	selectWindow("Log");

	wait(150); //for some reason, needs long dealy here to work

	selectWindow("Log");

	wait(150);

	saveAs("Text",PosFile);

	selectWindow("Log");

	wait(150);

	selectWindow("Log");

	wait(150);

	saveAs("Text",moviePosFile);

	print("\\Clear");


	selectWindow(title); 


	updateDisplay();


	for (animal=firstAnimal; animal<AnimalsToTrack; animal++) {

		setThreshold(animalThreshold[animal], upper);

		updateDisplay();

		xc = xpAll[animal]; 

		yc = ypAll[animal];

		xo = xoAll[animal]; 

		yo = yoAll[animal];

		

		// update TrckSttng variable with info for this animal before calling the tracker

		TrckSttng[1]= animal;

		TrckSttng[2]=animalThreshold[animal];

		TrckSttng[3]=h;

		TrckSttng[4]=w;

		TrckSttng[5]=xo;

		TrckSttng[6]=yo;

		TrckSttng[7]=sqsize;

		TrckSttng[8]=maxsize;

		TrckSttng[9]=minsize;

		TrckSttng[10]=expandAllow;

		TrckSttng[11]=xc;

		TrckSttng[12]=yc;

		TrckSttng[14]=redFlag[animal];

		TrckSttng[15]=useTracking[animal];


		setSlice(1);

		TrckSttng=SmallArenaTrackerBatch(TrckSttng);

		lower=TrckSttng[2];

		xc=TrckSttng[11];

		yc=TrckSttng[12];

		xo=TrckSttng[5];

		yo=TrckSttng[6];

		redFlag[animal]=TrckSttng[14];

		useTracking[animal]=TrckSttng[15];

		animalThreshold[animal] = lower;

		xpAll[animal] = xc; ypAll[animal] = yc;

		xoAll[animal] = xo; yoAll[animal] = yo;

		print(xc,yc);

	}

	selectWindow(title); close();

	animal=0;


}}


		if (trackFolder==0){

		animal=0;

		xc = xpAll[animal]; 

		yc = ypAll[animal];

		xo = xoAll[animal]; 

		yo = yoAll[animal];

		getThreshold(lower, upper);

		animalThreshold[animal] = lower;

		// update TrckSttng variable with info for this animal before calling the tracker

		TrckSttng[1]= animal;

		TrckSttng[2]=animalThreshold[animal];

		TrckSttng[3]=h;

		TrckSttng[4]=w;

		TrckSttng[5]=xo;

		TrckSttng[6]=yo;

		TrckSttng[7]=sqsize;

		TrckSttng[8]=maxsize;

		TrckSttng[9]=minsize;

		TrckSttng[10]=expandAllow;

		TrckSttng[11]=xc;

		TrckSttng[12]=yc;

		TrckSttng[14]=0;

		//TrckSttng[15]=useTracking;

		TrckSttng[15]=1;

		setSlice(1);


		selectWindow("Log");

		print("start tracking");

		TrckSttng=SmallArenaTrackerBatch(TrckSttng);


}


} //end macro NeuronTracking [t]


//-----------------------------------------------------------------------s


function ReadSettings(TrckSttng,file){

//file="D:\\TrckSett_awa_2p5x_4pxSq.txt"

string = File.openAsString(file);

xlines = split(string, "\n");

n_xlines = lengthOf(xlines);


for (n=0; n<n_xlines; n++)

    {

    TrckSttng[n] = substring(xlines[n],0,indexOf(xlines[n],"//")-1);

    }


return TrckSttng;

}


//-----------------------------------------------------------------------


function ReadAnimalInfo(PosFile,ID1,ID2){


string = File.openAsString(PosFile);

lines = split(string, "\n");

n_lines = lengthOf(lines);

AnimalInfo=newArray(n_lines);


for (n=0; n<n_lines; n++)

	{

	if (ID2=="end"){

		AnimalInfo[n] = substring(lines[n],indexOf(lines[n],ID1)+2);

	}else{

    		AnimalInfo[n] = substring(lines[n],indexOf(lines[n],ID1)+2,indexOf(lines[n],ID2)-1);

	}


}


return AnimalInfo;

}


//-------------------------------------------------------


function SmallArenaTrackerBatch(TrckSttng){

// this version of the tracker can be called once the neuron positions are known


animal=TrckSttng[1];

lower=TrckSttng[2];

h=TrckSttng[3];

w=TrckSttng[4];

xo=TrckSttng[5];

yo=TrckSttng[6];

sqsize=TrckSttng[7];

maxsize=TrckSttng[8];

minsize=TrckSttng[9];

expandallow=TrckSttng[10];

xc=TrckSttng[11];

yc=TrckSttng[12];

redFlag=TrckSttng[14];

useTracking=TrckSttng[15];


noiseMax=0;

print(xc,yc);


// Go to beginning of stack


mainid = getImageID();

title = getTitle();

dir = getDirectory("image");

pathnoext = dir+substring(title,0,lengthOf(title)-4);


// Initialize variables

area = 0; maxint = 0; intdens = 0; x = xc; y = yc; intsub = 0; sqintdens =0; sqintsub =0; sqarea = 0; avg = 0; dx = 0; dy = 0;

//X = newArray(nSlices);

//Y = newArray(nSlices);

//Int1 = newArray(nSlices);

//Int2 = newArray(nSlices);

//BgMed = newArray(nSlices);

//Avg = newArray(nSlices);

xp = xc; yp = yc;


searchBoxScale=0.5;


print("\\Clear");

print("Slice,xc,yc,intdens,intsub,bgmedian,maxint,area,x,y,sqintdens,sqintsub,sqarea,threshold,animal,redFlag,xOffset,yOffset");


selectWindow(title);

setThreshold(lower, 65535);


for (slice=1; slice<=nSlices; slice++)  {


	

setSlice(slice);


// Allow manual pausing via spacebar


//if(slice%3==0){

//print("hello");

//selectWindow(title); //this command slows down tracking A LOT! necessary to detect keyDown reliably!

//}


anyKeyDown=0;

anyKeyDown=isKeyDown("space") || isKeyDown("shift") || isKeyDown("alt"); //avoiding if statements in loop

if(anyKeyDown){


	if (isKeyDown("space")) {

		

		do {

			showStatus("Select center point of the neuron:"); 

			getCursorLoc(xc, yc, z, flags);

			wait(50);

		} while (flags != 16);


		xp = xc; yp = yc;

		wait(300);

		do {

			showStatus("Select ROI"); 

			getCursorLoc(xoc, yoc, z, flags);

			wait(50);

		} while (flags != 16);


		xo= xoc-xc; yo = yoc-yc;


		slice = getSliceNumber();

			// Remove upper threshold limit

			getThreshold(lower, upper);

			wait(100);

			setThreshold(lower, 65535);

	}


	// Allow stationary tracking via 'shift' toggle

	if (isKeyDown("shift")) {

		if (useTracking == 0) {

			wait(400);

			useTracking=1;

		

		}else if (useTracking == 1) {

			wait(400);

			useTracking=0;

		}


	}


	//Allow flagging via 'alt'

	if (isKeyDown("alt")) {

		if (redFlag == 0) {

			wait(400);

			redFlag=1;

		}

		else if (redFlag == 1) {

			wait(400);

			redFlag=0;

		}


	}


}


	


	if (useTracking == 1) {


		makeOval(xc - searchBoxScale*w, yc - searchBoxScale*h, w, h);

	

		run("Set Measurements...", "area min integrated limit redirect=None decimal=1");

		run("Measure");

		maxint=getResult("Max", 0);

		intdens = getResult("IntDen", 0);

		area = getResult("Area", 0);

		avg = intdens / area;

		if (noiseMax == 0) {

			noiseMax=maxint/1.5;

		}

		//noiseMax=30;


		run("Find Maxima...", "noise="+noiseMax+" output=List");

		

		if (nResults == 1) {


			xc = getResult("X", 0);

			yc = getResult("Y", 0);


		}else if (nResults > 1) {

			do {

				noiseMax=noiseMax+1;

				run("Find Maxima...", "noise="+noiseMax+" output=List");

			} while (nResults > 1);

			if (nResults == 1){

				xc = getResult("X", 0);

				yc = getResult("Y", 0);}


		} else {

			do {

				noiseMax=noiseMax-5;

				run("Find Maxima...", "noise="+noiseMax+" output=List");

			} while ((nResults < 1) && (noiseMax >= 10));


if (nResults == 1) {

			xc = getResult("X", 0);

			yc = getResult("Y", 0);

} else {


			expand = 0;

			do {	

				expand++;

				run("Find Maxima...", "noise="+noiseMax+" output=List");


			

			} while ((nResults < 1) && (expand <= expandAllow));

		

			if (nResults == 1) {


				xc = getResult("X", 0);

				yc = getResult("Y", 0);


			} else {

			

				makeRectangle(x - sqsize/2, y - sqsize/2, sqsize, sqsize);

			

				do {

					showStatus("Select center point of the neuron:"); 

					getCursorLoc(xc, yc, z, flags);

					wait(50);

				} while (flags != 16);

			

				xp = xc; yp = yc;


				slice = getSliceNumber();


				// Remove upper threshold limit

				getThreshold(lower, upper);

				wait(100);

				setThreshold(lower, 65535);


			}

		}

}

	}


	// set small region around neuron center

	makeRectangle(xc - sqsize/2 +xo , yc - sqsize/2 +yo, sqsize, sqsize);

	run("Clear Results");

	//setThreshold(lower, 65535);

	run("Set Measurements...", "area min centroid center integrated slice redirect=None decimal=1");

	run("Measure");

	//if (nResults == 1) {

		sqarea = getResult("Area", 0);

		sqintdens = getResult("IntDen", 0);

	//}

	run("Add Selection...", "stroke=yellow width=1 fill=0");

	Overlay.setPosition(slice);


	// get background

	//makeOval(xc - 0.5*w + offsetx, yc - 0.5*h + offsety, w, h);

	//makeOval(xc - 1.2*w, yc - 1.2*h, 2.4*w, 2.4*h);

	//setKeyDown("alt");

	//makeOval(xc - 0.7*w, yc - 0.7*h, 1.4*w, 1.4*h);


	makeOval(xc - 17, yc - 17, 34, 34);

	setKeyDown("alt");

	makeOval(xc - 15, yc - 15, 30, 30);


	run("Clear Results");

	run("Set Measurements...", "area mean min median slice redirect=None decimal=1");

	run("Measure");

	//if (nResults == 1) {

		bgavg = getResult("Mean", 0);

		bgmedian = getResult("Median", 0);

		intsub = intdens - (area * bgmedian);

		sqintsub = sqintdens - (sqarea * bgmedian);

	//}


	//dx = xc-xp; dy = yc-yp;

	print(slice+","+xc+","+yc+","+intdens+","+intsub+","+bgmedian+","+maxint+","+area+","+x+","+y+","+sqintdens+","+sqintsub+","+sqarea+","+lower+","+animal+","+redFlag+","+useTracking+","+xo+","+yo);

	


	

	//Velocity prediction

	xp = xc; yp = yc;

	//xc = xc + dx/2; yc = yc+dy/2;

}


       // Plot.create("Position", "Frame", "Pixels", X);

       // Plot.setLimits(0, nSlices, 0, 512);

       // Plot.setColor("red");

       // Plot.add("line", Y);

       // Plot.setColor("blue");


	//Plot.create("Integrated intensity", "Frame", "Sq. Intensity", Int2);


      //  Plot.show();

	//setLocation(5, 400);


	selectWindow("Log");

	logname = pathnoext+".an"+animal+".txt";


	action = "";

	if (!File.exists(logname)){

		wait(50);

		selectWindow("Log");

		wait(150);

		selectWindow("Log");

		wait(150);

		saveAs("Text",logname);

	}else {

		Dialog.create("Log file already exists");

		Dialog.addChoice("Choose:", newArray("Overwrite", "New Animal"));

		Dialog.show();

		action = Dialog.getChoice();

		if (action!="Overwrite") {

			do {

			animal++;

			logname = pathnoext+".an"+animal+".txt";

			} while (File.exists(logname));

		}

		selectWindow("Log");

		

		wait(150);

		selectWindow("Log");

		wait(150);

		saveAs("Text",logname);

	}

	print(action);

	print("Saved to logfile: "+logname);

	//selectWindow("Integrated intensity");

	//	wait(100);

//close();

	

	selectWindow(title);


TrckSttng[2]=lower;

TrckSttng[11]=xc;

TrckSttng[12]=yc;


TrckSttng[14]=redFlag;

TrckSttng[15]=useTracking;


TrckSttng[5]=xo;

TrckSttng[6]=yo;


return TrckSttng;


} // end function SmallArenaTracker
