# Supplementary material for: Parallel encoding of sensory history and behavioral preference during Caenorhabditis elegans olfactory learning
Source: eLife. 2016 Jul 6;5:e14000. doi: 10.7554/eLife.14000 (PMC4935464; doi:10.7554/eLife.14000)
Supplement: Source code 1. — DOI: http://dx.doi.org/10.7554/eLife.14000.018 [file elife-14000-code1.zip › SourceCode_CalciumImagingSuite/SourceCode_CalciumImagingSuite/TrckSett_awa_2p5x_4pxSq.txt]

0 //animal: irrelevant.  THE ORDER OF THESE PARAMETERS MUST BE MAINTAINED. ADD EXTRA PARAMETERS AT THE END

1200 //lower: threshold default

12 //h: height of search window for tracking

12 //w: whidth of search window for tracking

4 //sqsize: size of square for intensity measurement of neuron

60 //maxsize: upper limit of particle size for tracking

2 //minsize: lower limit of particle size for tracking

10 //expandallow: limit of allowed expansion of search window for tracking
