# Supplementary material for: Parallel encoding of sensory history and behavioral preference during Caenorhabditis elegans olfactory learning
Source: eLife. 2016 Jul 6;5:e14000. doi: 10.7554/eLife.14000 (PMC4935464; doi:10.7554/eLife.14000)
Supplement: Source code 2. — DOI: http://dx.doi.org/10.7554/eLife.14000.019 [file elife-14000-code2.zip]

Archive with 423 entries (376 files):
- SourceCode_OptogeneticsSuite/BinAnalysis/
- SourceCode_OptogeneticsSuite/BinAnalysis/extract_BinData.m
- SourceCode_OptogeneticsSuite/BinAnalysis/extract_BinData_array.m
- SourceCode_OptogeneticsSuite/BinAnalysis/get_BinData_fieldnames.m
- SourceCode_OptogeneticsSuite/BinAnalysis/hookup_BinData.m
- SourceCode_OptogeneticsSuite/BinAnalysis/initialize_BinData.m
- SourceCode_OptogeneticsSuite/BinAnalysis/load_BinData.m
- SourceCode_OptogeneticsSuite/BinAnalysis/load_BinData_arrays.m
- SourceCode_OptogeneticsSuite/BinAnalysis/mean_BinData_from_BinData_array.m
- SourceCode_OptogeneticsSuite/BinAnalysis/parse_BinData_fields.m
- SourceCode_OptogeneticsSuite/BinAnalysis/save_BinData.m
- SourceCode_OptogeneticsSuite/BinAnalysis/segment_statistics.m
- SourceCode_OptogeneticsSuite/BinAnalysis/smooth_BinData.m
- SourceCode_OptogeneticsSuite/BinAnalysis/stimulus_summary_stats.m
- SourceCode_OptogeneticsSuite/BinAnalysis/update_old_BinData.m
- SourceCode_OptogeneticsSuite/chemotaxis/
- SourceCode_OptogeneticsSuite/chemotaxis/add_delete_worms_with_mouse.m
- SourceCode_OptogeneticsSuite/chemotaxis/view_picked_worms.m
- SourceCode_OptogeneticsSuite/drops/
- SourceCode_OptogeneticsSuite/drops/body_bends_per_sec.m
- SourceCode_OptogeneticsSuite/figures/
- SourceCode_OptogeneticsSuite/figures/bargraph_BinData.m
- SourceCode_OptogeneticsSuite/figures/default_ylim.m
- SourceCode_OptogeneticsSuite/figures/dummy_plot.m
- SourceCode_OptogeneticsSuite/figures/errorshade_stimshade_lineplot_BinData.m
- SourceCode_OptogeneticsSuite/figures/ethogram/
- SourceCode_OptogeneticsSuite/figures/ethogram/ethogram.m
- SourceCode_OptogeneticsSuite/figures/ethogram/ethogram_colormap.m
- SourceCode_OptogeneticsSuite/figures/ethogram/ethogram_simple_colormap.m
- SourceCode_OptogeneticsSuite/figures/ethogram/mvt_init_ethogram.m
- SourceCode_OptogeneticsSuite/figures/general_plot_tools/
- SourceCode_OptogeneticsSuite/figures/general_plot_tools/arrow.m
- SourceCode_OptogeneticsSuite/figures/general_plot_tools/colormap_scaling_function.m
- SourceCode_OptogeneticsSuite/figures/general_plot_tools/error_display/
- SourceCode_OptogeneticsSuite/figures/general_plot_tools/error_display/errorline.m
- SourceCode_OptogeneticsSuite/figures/general_plot_tools/error_display/errorshade.m
- SourceCode_OptogeneticsSuite/figures/general_plot_tools/hidden_figure.m
- SourceCode_OptogeneticsSuite/figures/general_plot_tools/panel2.2/
- SourceCode_OptogeneticsSuite/figures/general_plot_tools/panel2.2/panel.m
- SourceCode_OptogeneticsSuite/figures/general_plot_tools/saving_files/
- SourceCode_OptogeneticsSuite/figures/general_plot_tools/saving_files/pool_figs_to_pdf.m
- SourceCode_OptogeneticsSuite/figures/general_plot_tools/saving_files/pool_temp_pdfs.m
- SourceCode_OptogeneticsSuite/figures/general_plot_tools/saving_files/save_figure.m
- SourceCode_OptogeneticsSuite/figures/general_plot_tools/saving_files/save_pdf.m
- SourceCode_OptogeneticsSuite/figures/general_plot_tools/scaled_fontsize_for_subplot.m
- SourceCode_OptogeneticsSuite/figures/general_plot_tools/show_figure.m
- SourceCode_OptogeneticsSuite/figures/general_plot_tools/stimulus_colormap.m
- SourceCode_OptogeneticsSuite/figures/general_plot_tools/stimulusShade.m
- SourceCode_OptogeneticsSuite/figures/general_plot_tools/str2rgb.m
- SourceCode_OptogeneticsSuite/figures/plot_attribute.m
- SourceCode_OptogeneticsSuite/figures/plot_data.m
- SourceCode_OptogeneticsSuite/figures/plot_freq_frac.m
- SourceCode_OptogeneticsSuite/figures/plot_linegraph.m
- SourceCode_OptogeneticsSuite/figures/plot_long_bins.m
- SourceCode_OptogeneticsSuite/figures/plot_summary_bargraphs.m
- SourceCode_OptogeneticsSuite/figures/stimulus_bargraphs.m
- SourceCode_OptogeneticsSuite/FreqFracAnalysis/
- SourceCode_OptogeneticsSuite/FreqFracAnalysis/Chop_graphs_011216.m
- SourceCode_OptogeneticsSuite/FreqFracAnalysis/make_reori_matrix.m
- SourceCode_OptogeneticsSuite/FreqFracAnalysis/Wormstaring_binfiles_011216.m
- SourceCode_OptogeneticsSuite/General/
- SourceCode_OptogeneticsSuite/General/barweb.m
- SourceCode_OptogeneticsSuite/General/bin_and_average_all_tracks.m
- SourceCode_OptogeneticsSuite/General/CalcPixelSizeDependencies.m
- SourceCode_OptogeneticsSuite/General/define_preferences.m
- SourceCode_OptogeneticsSuite/General/findpeaks.m
- SourceCode_OptogeneticsSuite/General/hilite.m
- SourceCode_OptogeneticsSuite/General/smooth.m
- SourceCode_OptogeneticsSuite/image_processing/
- SourceCode_OptogeneticsSuite/image_processing/aviread_to_gray.m
- SourceCode_OptogeneticsSuite/image_processing/background_subtracted_frame.m
- SourceCode_OptogeneticsSuite/image_processing/bwconncomp_sorted.m
- SourceCode_OptogeneticsSuite/image_processing/calculate_background.m
- SourceCode_OptogeneticsSuite/image_processing/custom_im2bw.m
- SourceCode_OptogeneticsSuite/image_processing/custom_regionprops/
- SourceCode_OptogeneticsSuite/image_processing/custom_regionprops/custom_regionprops/
- SourceCode_OptogeneticsSuite/image_processing/custom_regionprops/custom_regionprops/applylut.m
- SourceCode_OptogeneticsSuite/image_processing/custom_regionprops/custom_regionprops/applylutc.mexw32
- SourceCode_OptogeneticsSuite/image_processing/custom_regionprops/custom_regionprops/applylutc.mexw32.csf
- SourceCode_OptogeneticsSuite/image_processing/custom_regionprops/custom_regionprops/custom_regionprops.m
- SourceCode_OptogeneticsSuite/image_processing/custom_regionprops/custom_regionprops/regionboundariesmex.mexw32
- SourceCode_OptogeneticsSuite/image_processing/custom_regionprops/custom_regionprops/regionboundariesmex.mexw32.csf
- SourceCode_OptogeneticsSuite/image_processing/custom_regionprops/custom_regionprops/regionpropsmex.mexw32
- SourceCode_OptogeneticsSuite/image_processing/custom_regionprops/custom_regionprops/regionpropsmex.mexw32.csf
- SourceCode_OptogeneticsSuite/image_processing/custom_regionprops/custom_regionprops_32_2011/
- SourceCode_OptogeneticsSuite/image_processing/custom_regionprops/custom_regionprops_32_2011/applylut.m
- SourceCode_OptogeneticsSuite/image_processing/custom_regionprops/custom_regionprops_32_2011/applylutc.mexw32
- SourceCode_OptogeneticsSuite/image_processing/custom_regionprops/custom_regionprops_32_2011/custom_regionprops.m
- SourceCode_OptogeneticsSuite/image_processing/custom_regionprops/custom_regionprops_32_2011/regionboundariesmex.mexw32
- SourceCode_OptogeneticsSuite/image_processing/custom_regionprops/custom_regionprops_32_2011/regionpropsmex.mexw32
- SourceCode_OptogeneticsSuite/image_processing/custom_regionprops/custom_regionprops_64/
- SourceCode_OptogeneticsSuite/image_processing/custom_regionprops/custom_regionprops_64/applylut.m
- SourceCode_OptogeneticsSuite/image_processing/custom_regionprops/custom_regionprops_64/applylutc.mexw64
- SourceCode_OptogeneticsSuite/image_processing/custom_regionprops/custom_regionprops_64/custom_regionprops.m
- SourceCode_OptogeneticsSuite/image_processing/custom_regionprops/custom_regionprops_64/regionboundariesmex.mexw64
- SourceCode_OptogeneticsSuite/image_processing/custom_regionprops/custom_regionprops_64/regionpropsmex.mexw64
- SourceCode_OptogeneticsSuite/image_processing/custom_regionprops/custom_regionprops_default/
- SourceCode_OptogeneticsSuite/image_processing/custom_regionprops/custom_regionprops_default/custom_regionprops.m
- SourceCode_OptogeneticsSuite/image_processing/custom_regionprops/custom_regionprops_R14/
- SourceCode_OptogeneticsSuite/image_processing/custom_regionprops/custom_regionprops_R14/applylut.m
- SourceCode_OptogeneticsSuite/image_processing/custom_regionprops/custom_regionprops_R14/applylutc.c
- SourceCode_OptogeneticsSuite/image_processing/custom_regionprops/custom_regionprops_R14/applylutc.csf
- SourceCode_OptogeneticsSuite/image_processing/custom_regionprops/custom_regionprops_R14/applylutc.dll
- SourceCode_OptogeneticsSuite/image_processing/custom_regionprops/custom_regionprops_R14/custom_regionprops.m
- SourceCode_OptogeneticsSuite/image_processing/custom_regionprops/custom_regionprops_R14/regionpropsmex.cpp
- SourceCode_OptogeneticsSuite/image_processing/custom_regionprops/custom_regionprops_R14/regionpropsmex.csf
- SourceCode_OptogeneticsSuite/image_processing/custom_regionprops/custom_regionprops_R14/regionpropsmex.dll
- SourceCode_OptogeneticsSuite/image_processing/custom_regionprops/custom_regionprops_R14/regionpropsmex.h
- SourceCode_OptogeneticsSuite/image_processing/dxAvi/
- SourceCode_OptogeneticsSuite/image_processing/dxAvi/BaseClasses/
- SourceCode_OptogeneticsSuite/image_processing/dxAvi/BaseClasses/activex.rcv
- SourceCode_OptogeneticsSuite/image_processing/dxAvi/BaseClasses/activex.ver
- SourceCode_OptogeneticsSuite/image_processing/dxAvi/BaseClasses/amextra.cpp
- SourceCode_OptogeneticsSuite/image_processing/dxAvi/BaseClasses/amextra.h
- SourceCode_OptogeneticsSuite/image_processing/dxAvi/BaseClasses/amfilter.cpp
- SourceCode_OptogeneticsSuite/image_processing/dxAvi/BaseClasses/amfilter.h
- SourceCode_OptogeneticsSuite/image_processing/dxAvi/BaseClasses/amvideo.cpp
- SourceCode_OptogeneticsSuite/image_processing/dxAvi/BaseClasses/baseclasses.dsp
- SourceCode_OptogeneticsSuite/image_processing/dxAvi/BaseClasses/baseclasses.dsw
- SourceCode_OptogeneticsSuite/image_processing/dxAvi/BaseClasses/baseclasses.ncb
- SourceCode_OptogeneticsSuite/image_processing/dxAvi/BaseClasses/baseclasses.sln
- SourceCode_OptogeneticsSuite/image_processing/dxAvi/BaseClasses/baseclasses.sln.old
- SourceCode_OptogeneticsSuite/image_processing/dxAvi/BaseClasses/baseclasses.suo
- SourceCode_OptogeneticsSuite/image_processing/dxAvi/BaseClasses/baseclasses.vcproj
- SourceCode_OptogeneticsSuite/image_processing/dxAvi/BaseClasses/baseclasses.vcproj.old
- SourceCode_OptogeneticsSuite/image_processing/dxAvi/BaseClasses/cache.h
- SourceCode_OptogeneticsSuite/image_processing/dxAvi/BaseClasses/combase.cpp
- SourceCode_OptogeneticsSuite/image_processing/dxAvi/BaseClasses/combase.h
- SourceCode_OptogeneticsSuite/image_processing/dxAvi/BaseClasses/cprop.cpp
- SourceCode_OptogeneticsSuite/image_processing/dxAvi/BaseClasses/cprop.h
- SourceCode_OptogeneticsSuite/image_processing/dxAvi/BaseClasses/ctlutil.cpp
- SourceCode_OptogeneticsSuite/image_processing/dxAvi/BaseClasses/ctlutil.h
- SourceCode_OptogeneticsSuite/image_processing/dxAvi/BaseClasses/ddmm.cpp
- SourceCode_OptogeneticsSuite/image_processing/dxAvi/BaseClasses/ddmm.h
- SourceCode_OptogeneticsSuite/image_processing/dxAvi/BaseClasses/Debug/
- SourceCode_OptogeneticsSuite/image_processing/dxAvi/BaseClasses/Debug/amextra.obj
- SourceCode_OptogeneticsSuite/image_processing/dxAvi/BaseClasses/Debug/amfilter.obj
- SourceCode_OptogeneticsSuite/image_processing/dxAvi/BaseClasses/Debug/amvideo.obj
- SourceCode_OptogeneticsSuite/image_processing/dxAvi/BaseClasses/Debug/baseclasses.pch
- SourceCode_OptogeneticsSuite/image_processing/dxAvi/BaseClasses/Debug/BuildLog.htm
- SourceCode_OptogeneticsSuite/image_processing/dxAvi/BaseClasses/Debug/combase.obj
- SourceCode_OptogeneticsSuite/image_processing/dxAvi/BaseClasses/Debug/cprop.obj
- SourceCode_OptogeneticsSuite/image_processing/dxAvi/BaseClasses/Debug/ctlutil.obj
- SourceCode_OptogeneticsSuite/image_processing/dxAvi/BaseClasses/Debug/ddmm.obj
- SourceCode_OptogeneticsSuite/image_processing/dxAvi/BaseClasses/Debug/dllentry.obj
- SourceCode_OptogeneticsSuite/image_processing/dxAvi/BaseClasses/Debug/dllsetup.obj
- SourceCode_OptogeneticsSuite/image_processing/dxAvi/BaseClasses/Debug/mtype.obj
- SourceCode_OptogeneticsSuite/image_processing/dxAvi/BaseClasses/Debug/outputq.obj
- SourceCode_OptogeneticsSuite/image_processing/dxAvi/BaseClasses/Debug/pstream.obj
- SourceCode_OptogeneticsSuite/image_processing/dxAvi/BaseClasses/Debug/pullpin.obj
- SourceCode_OptogeneticsSuite/image_processing/dxAvi/BaseClasses/Debug/refclock.obj
- SourceCode_OptogeneticsSuite/image_processing/dxAvi/BaseClasses/Debug/renbase.obj
- SourceCode_OptogeneticsSuite/image_processing/dxAvi/BaseClasses/Debug/schedule.obj
- SourceCode_OptogeneticsSuite/image_processing/dxAvi/BaseClasses/Debug/seekpt.obj
- SourceCode_OptogeneticsSuite/image_processing/dxAvi/BaseClasses/Debug/source.obj
- SourceCode_OptogeneticsSuite/image_processing/dxAvi/BaseClasses/Debug/strmbasd.lib
- SourceCode_OptogeneticsSuite/image_processing/dxAvi/BaseClasses/Debug/strmctl.obj
- SourceCode_OptogeneticsSuite/image_processing/dxAvi/BaseClasses/Debug/sysclock.obj
- SourceCode_OptogeneticsSuite/image_processing/dxAvi/BaseClasses/Debug/transfrm.obj
- SourceCode_OptogeneticsSuite/image_processing/dxAvi/BaseClasses/Debug/transip.obj
- SourceCode_OptogeneticsSuite/image_processing/dxAvi/BaseClasses/Debug/vc70.idb
- SourceCode_OptogeneticsSuite/image_processing/dxAvi/BaseClasses/Debug/vc70.pdb
- SourceCode_OptogeneticsSuite/image_processing/dxAvi/BaseClasses/Debug/videoctl.obj
- SourceCode_OptogeneticsSuite/image_processing/dxAvi/BaseClasses/Debug/vtrans.obj
- SourceCode_OptogeneticsSuite/image_processing/dxAvi/BaseClasses/Debug/winctrl.obj
- SourceCode_OptogeneticsSuite/image_processing/dxAvi/BaseClasses/Debug/winutil.obj
- SourceCode_OptogeneticsSuite/image_processing/dxAvi/BaseClasses/Debug/wxdebug.obj
- SourceCode_OptogeneticsSuite/image_processing/dxAvi/BaseClasses/Debug/wxlist.obj
- SourceCode_OptogeneticsSuite/image_processing/dxAvi/BaseClasses/Debug/wxutil.obj
- SourceCode_OptogeneticsSuite/image_processing/dxAvi/BaseClasses/dllentry.cpp
- SourceCode_OptogeneticsSuite/image_processing/dxAvi/BaseClasses/dllsetup.cpp
- SourceCode_OptogeneticsSuite/image_processing/dxAvi/BaseClasses/dllsetup.h
- SourceCode_OptogeneticsSuite/image_processing/dxAvi/BaseClasses/dsschedule.h
- SourceCode_OptogeneticsSuite/image_processing/dxAvi/BaseClasses/fourcc.h
- SourceCode_OptogeneticsSuite/image_processing/dxAvi/BaseClasses/measure.h
- SourceCode_OptogeneticsSuite/image_processing/dxAvi/BaseClasses/msgthrd.h
- SourceCode_OptogeneticsSuite/image_processing/dxAvi/BaseClasses/mtype.cpp
- SourceCode_OptogeneticsSuite/image_processing/dxAvi/BaseClasses/mtype.h
- SourceCode_OptogeneticsSuite/image_processing/dxAvi/BaseClasses/outputq.cpp
- SourceCode_OptogeneticsSuite/image_processing/dxAvi/BaseClasses/outputq.h
- SourceCode_OptogeneticsSuite/image_processing/dxAvi/BaseClasses/pstream.cpp
- SourceCode_OptogeneticsSuite/image_processing/dxAvi/BaseClasses/pstream.h
- SourceCode_OptogeneticsSuite/image_processing/dxAvi/BaseClasses/pullpin.cpp
- SourceCode_OptogeneticsSuite/image_processing/dxAvi/BaseClasses/pullpin.h
- SourceCode_OptogeneticsSuite/image_processing/dxAvi/BaseClasses/readme.txt
- SourceCode_OptogeneticsSuite/image_processing/dxAvi/BaseClasses/refclock.cpp
- SourceCode_OptogeneticsSuite/image_processing/dxAvi/BaseClasses/refclock.h
- SourceCode_OptogeneticsSuite/image_processing/dxAvi/BaseClasses/reftime.h
- SourceCode_OptogeneticsSuite/image_processing/dxAvi/BaseClasses/renbase.cpp
- SourceCode_OptogeneticsSuite/image_processing/dxAvi/BaseClasses/renbase.h
- SourceCode_OptogeneticsSuite/image_processing/dxAvi/BaseClasses/schedule.cpp
- SourceCode_OptogeneticsSuite/image_processing/dxAvi/BaseClasses/seekpt.cpp
- SourceCode_OptogeneticsSuite/image_processing/dxAvi/BaseClasses/seekpt.h
- SourceCode_OptogeneticsSuite/image_processing/dxAvi/BaseClasses/source.cpp
- SourceCode_OptogeneticsSuite/image_processing/dxAvi/BaseClasses/source.h
- SourceCode_OptogeneticsSuite/image_processing/dxAvi/BaseClasses/streams.h
- SourceCode_OptogeneticsSuite/image_processing/dxAvi/BaseClasses/strmctl.cpp
- SourceCode_OptogeneticsSuite/image_processing/dxAvi/BaseClasses/strmctl.h
- SourceCode_OptogeneticsSuite/image_processing/dxAvi/BaseClasses/sysclock.cpp
- SourceCode_OptogeneticsSuite/image_processing/dxAvi/BaseClasses/sysclock.h
- SourceCode_OptogeneticsSuite/image_processing/dxAvi/BaseClasses/transfrm.cpp
- SourceCode_OptogeneticsSuite/image_processing/dxAvi/BaseClasses/transfrm.h
- SourceCode_OptogeneticsSuite/image_processing/dxAvi/BaseClasses/transip.cpp
- SourceCode_OptogeneticsSuite/image_processing/dxAvi/BaseClasses/transip.h
- SourceCode_OptogeneticsSuite/image_processing/dxAvi/BaseClasses/videoctl.cpp
- SourceCode_OptogeneticsSuite/image_processing/dxAvi/BaseClasses/videoctl.h
- SourceCode_OptogeneticsSuite/image_processing/dxAvi/BaseClasses/vtrans.cpp
- SourceCode_OptogeneticsSuite/image_processing/dxAvi/BaseClasses/vtrans.h
- SourceCode_OptogeneticsSuite/image_processing/dxAvi/BaseClasses/winctrl.cpp
- SourceCode_OptogeneticsSuite/image_processing/dxAvi/BaseClasses/winctrl.h
- SourceCode_OptogeneticsSuite/image_processing/dxAvi/BaseClasses/winutil.cpp
- SourceCode_OptogeneticsSuite/image_processing/dxAvi/BaseClasses/winutil.h
- SourceCode_OptogeneticsSuite/image_processing/dxAvi/BaseClasses/wxdebug.cpp
- SourceCode_OptogeneticsSuite/image_processing/dxAvi/BaseClasses/wxdebug.h
- SourceCode_OptogeneticsSuite/image_processing/dxAvi/BaseClasses/wxlist.cpp
- SourceCode_OptogeneticsSuite/image_processing/dxAvi/BaseClasses/wxlist.h
- SourceCode_OptogeneticsSuite/image_processing/dxAvi/BaseClasses/wxutil.cpp
- SourceCode_OptogeneticsSuite/image_processing/dxAvi/BaseClasses/wxutil.h
- SourceCode_OptogeneticsSuite/image_processing/dxAvi/dxAviCloseMex.cpp
- SourceCode_OptogeneticsSuite/image_processing/dxAvi/dxAviCloseMex.dll
- SourceCode_OptogeneticsSuite/image_processing/dxAvi/dxAviHelper.h
- SourceCode_OptogeneticsSuite/image_processing/dxAvi/dxAviOpen.m
- SourceCode_OptogeneticsSuite/image_processing/dxAvi/dxAviOpenMex.cpp
- SourceCode_OptogeneticsSuite/image_processing/dxAvi/dxAviOpenMex.dll
- SourceCode_OptogeneticsSuite/image_processing/dxAvi/dxAviReadMex.cpp
- SourceCode_OptogeneticsSuite/image_processing/dxAvi/dxAviReadMex.dll
- SourceCode_OptogeneticsSuite/image_processing/dxAvi/enduranceTest.m
- SourceCode_OptogeneticsSuite/image_processing/dxAvi/helperFuncs.h
- SourceCode_OptogeneticsSuite/image_processing/dxAvi/index.html
- SourceCode_OptogeneticsSuite/image_processing/dxAvi/mex_cmd.m
- SourceCode_OptogeneticsSuite/image_processing/dxAvi/README
- SourceCode_OptogeneticsSuite/image_processing/dxAvi/sampleGrabberCB.h
- SourceCode_OptogeneticsSuite/image_processing/dxAvi/testDxAvi.m
- SourceCode_OptogeneticsSuite/image_processing/interpolate_binary_images.m
- SourceCode_OptogeneticsSuite/image_processing/moviefile_info.m
- SourceCode_OptogeneticsSuite/image_processing/roi_perimeter.m
- SourceCode_OptogeneticsSuite/image_processing/timestamp_coords_from_image.m
- SourceCode_OptogeneticsSuite/image_processing/timestamp_from_image.m
- SourceCode_OptogeneticsSuite/IO_and_system/
- SourceCode_OptogeneticsSuite/IO_and_system/file_directory_tools/
- SourceCode_OptogeneticsSuite/IO_and_system/file_directory_tools/cat_text_files.m
- SourceCode_OptogeneticsSuite/IO_and_system/file_directory_tools/cp.m
- SourceCode_OptogeneticsSuite/IO_and_system/file_directory_tools/does_this_file_need_making.m
- SourceCode_OptogeneticsSuite/IO_and_system/file_directory_tools/file_age.m
- SourceCode_OptogeneticsSuite/IO_and_system/file_directory_tools/file_existence.m
- SourceCode_OptogeneticsSuite/IO_and_system/file_directory_tools/filesep_convert.m
- SourceCode_OptogeneticsSuite/IO_and_system/file_directory_tools/islocaldir.m
- SourceCode_OptogeneticsSuite/IO_and_system/file_directory_tools/isUNC.m
- SourceCode_OptogeneticsSuite/IO_and_system/file_directory_tools/mv.m
- SourceCode_OptogeneticsSuite/IO_and_system/file_directory_tools/non_core_path.m
- SourceCode_OptogeneticsSuite/IO_and_system/file_directory_tools/prefix_from_path.m
- SourceCode_OptogeneticsSuite/IO_and_system/file_directory_tools/rm.m
- SourceCode_OptogeneticsSuite/IO_and_system/ginput2.m
- SourceCode_OptogeneticsSuite/IO_and_system/isfunction.m
- SourceCode_OptogeneticsSuite/IO_and_system/m2html/
- SourceCode_OptogeneticsSuite/IO_and_system/m2html/Contents.m
- SourceCode_OptogeneticsSuite/IO_and_system/outsourcing_process/
- SourceCode_OptogeneticsSuite/IO_and_system/outsourcing_process/launch_matlab_command.m
- SourceCode_OptogeneticsSuite/IO_and_system/outsourcing_process/run_command.m
- SourceCode_OptogeneticsSuite/IO_and_system/string_tools/
- SourceCode_OptogeneticsSuite/IO_and_system/string_tools/find_string_in_cell_array.m
- SourceCode_OptogeneticsSuite/IO_and_system/string_tools/fix_title_string.m
- SourceCode_OptogeneticsSuite/IO_and_system/string_tools/get_common_name_from_strings.m
- SourceCode_OptogeneticsSuite/IO_and_system/string_tools/strrepl.m
- SourceCode_OptogeneticsSuite/IO_and_system/string_tools/words_from_line.m
- SourceCode_OptogeneticsSuite/IO_and_system/struct_tools/
- SourceCode_OptogeneticsSuite/IO_and_system/struct_tools/make_double.m
- SourceCode_OptogeneticsSuite/IO_and_system/struct_tools/make_single.m
- SourceCode_OptogeneticsSuite/IO_and_system/struct_tools/rmfield.m
- SourceCode_OptogeneticsSuite/IO_and_system/time_tools/
- SourceCode_OptogeneticsSuite/IO_and_system/time_tools/timeString.m
- SourceCode_OptogeneticsSuite/lawnslowing/
- SourceCode_OptogeneticsSuite/lawnslowing/find_drawn_lawn_edge.m
- SourceCode_OptogeneticsSuite/lawnslowing/outer_edge_check.m
- SourceCode_OptogeneticsSuite/programs/
- SourceCode_OptogeneticsSuite/programs/plot_track.m
- SourceCode_OptogeneticsSuite/programs/TrackerAutomatedScript.m
- SourceCode_OptogeneticsSuite/programs/view_tracks.m
- SourceCode_OptogeneticsSuite/README.txt
- SourceCode_OptogeneticsSuite/serial_port_control/
- SourceCode_OptogeneticsSuite/serial_port_control/colorcode_to_channel.m
- SourceCode_OptogeneticsSuite/serial_port_control/define_led_prefs.m
- SourceCode_OptogeneticsSuite/serial_port_control/load_stimfile.m
- SourceCode_OptogeneticsSuite/serial_port_control/txt_to_stim.m
- SourceCode_OptogeneticsSuite/stats_and_math/
- SourceCode_OptogeneticsSuite/stats_and_math/are_these_equal.m
- SourceCode_OptogeneticsSuite/stats_and_math/CalcDif.m
- SourceCode_OptogeneticsSuite/stats_and_math/characteristic_freq_sliding_window.m
- SourceCode_OptogeneticsSuite/stats_and_math/characteristic_frequency.m
- SourceCode_OptogeneticsSuite/stats_and_math/custom_round.m
- SourceCode_OptogeneticsSuite/stats_and_math/delta_direction.m
- SourceCode_OptogeneticsSuite/stats_and_math/fit_line.m
- SourceCode_OptogeneticsSuite/stats_and_math/geometry/
- SourceCode_OptogeneticsSuite/stats_and_math/geometry/angle_between_three_points.m
- SourceCode_OptogeneticsSuite/stats_and_math/geometry/CalcAngleDif.m
- SourceCode_OptogeneticsSuite/stats_and_math/geometry/circle_from_coords.m
- SourceCode_OptogeneticsSuite/stats_and_math/geometry/close_polygon.m
- SourceCode_OptogeneticsSuite/stats_and_math/geometry/coords_from_circle_params.m
- SourceCode_OptogeneticsSuite/stats_and_math/geometry/corrected_bearing.m
- SourceCode_OptogeneticsSuite/stats_and_math/geometry/distance_point_line.m
[truncated: 123 more entries]
