# Supplementary material for: Parallel encoding of sensory history and behavioral preference during Caenorhabditis elegans olfactory learning
Source: eLife. 2016 Jul 6;5:e14000. doi: 10.7554/eLife.14000 (PMC4935464; doi:10.7554/eLife.14000)
Supplement: Source code 2. — DOI: http://dx.doi.org/10.7554/eLife.14000.019 [file elife-14000-code2.zip › SourceCode_OptogeneticsSuite/BinAnalysis/load_BinData.m]

function outBinData = load_BinData(filename)

if(file_existence(filename)==0)
    outBinData = initialize_BinData;
    return;
end

load(filename);

outBinData = orderfields(update_old_BinData(BinData));

return;
end
