# Supplementary material for: Parallel encoding of sensory history and behavioral preference during Caenorhabditis elegans olfactory learning
Source: eLife. 2016 Jul 6;5:e14000. doi: 10.7554/eLife.14000 (PMC4935464; doi:10.7554/eLife.14000)
Supplement: Source code 2. — DOI: http://dx.doi.org/10.7554/eLife.14000.019 [file elife-14000-code2.zip › SourceCode_OptogeneticsSuite/figures/dummy_plot.m]

function dummy_plot(localpath, prefix, temp_prefix)
% dummy_plot(localpath, prefix, temp_prefix)
% used when BinData or BinData.time is empty

close all;
hidden_figure(1);
title_string = fix_title_string(sprintf('%s is empty',prefix));
text(0.5,0.95,title_string,'FontSize',18,'FontName','Helvetica','HorizontalAlignment','center');

if(~isempty(prefix))
    save_figure(1, tempdir, temp_prefix, num2str(1),1);
    pool_temp_pdfs(1, localpath, prefix, temp_prefix);
    close all;
else
    show_figure(1);
end


return;
end
