# Supplementary material for: Parallel encoding of sensory history and behavioral preference during Caenorhabditis elegans olfactory learning
Source: eLife. 2016 Jul 6;5:e14000. doi: 10.7554/eLife.14000 (PMC4935464; doi:10.7554/eLife.14000)
Supplement: Source code 2. — DOI: http://dx.doi.org/10.7554/eLife.14000.019 [file elife-14000-code2.zip › SourceCode_OptogeneticsSuite/figures/general_plot_tools/colormap_scaling_function.m]

function y = colormap_scaling_function(x, A, B, maxlim, minlim, slope)

if(nargin < 6)
    slope=1;
end

y =   slope*((A-B)/(maxlim - minlim))*(x-maxlim) + A ;

y = matrix_replace(y,'>=',A,A);
y = matrix_replace(y,'<=',B,B);

return;
end
