# Supplementary material for: Parallel encoding of sensory history and behavioral preference during Caenorhabditis elegans olfactory learning
Source: eLife. 2016 Jul 6;5:e14000. doi: 10.7554/eLife.14000 (PMC4935464; doi:10.7554/eLife.14000)
Supplement: Source code 2. — DOI: http://dx.doi.org/10.7554/eLife.14000.019 [file elife-14000-code2.zip › SourceCode_OptogeneticsSuite/figures/general_plot_tools/hidden_figure.m]

function h = hidden_figure(fignum)

h = figure(fignum);
set(gcf,'visible','off');

return;
end
