# Supplementary material for: Parallel encoding of sensory history and behavioral preference during Caenorhabditis elegans olfactory learning
Source: eLife. 2016 Jul 6;5:e14000. doi: 10.7554/eLife.14000 (PMC4935464; doi:10.7554/eLife.14000)
Supplement: Source code 2. — DOI: http://dx.doi.org/10.7554/eLife.14000.019 [file elife-14000-code2.zip › SourceCode_OptogeneticsSuite/figures/general_plot_tools/saving_files/pool_temp_pdfs.m]

function pool_temp_pdfs(fignum, localpath, prefix, temp_prefix)

if(length(fignum)==1)
    fignum = [fignum fignum];
end

if(nargin<4)
    temp_prefix = sprintf('temp.%d',randint(10000));
end

if(~isempty(prefix))
    outprefix = sprintf('%s%s',localpath,prefix);
    
    command = sprintf('pdftk');
    
    for(i=fignum(1):fignum(2))
        command = sprintf('%s %s%s.%d.pdf',command, tempdir,temp_prefix, i);
        tempoutfile = sprintf('%s%s.%d.fig',tempdir, temp_prefix, i);
        rm(tempoutfile);
    end
    
    tempoutfile = sprintf('%s.pdf',tempname);
    command = sprintf('%s cat output %s',command, tempoutfile);
    
    command
    disp([sprintf('linking pdfs in to a single file')]);
    
    run_command(command);
    
    while(file_existence(tempoutfile)==0)
        pause(1);
    end
    pause(1);
    
    outfile = sprintf('%s.pdf',outprefix);

    disp([sprintf('copying pdf from tempdir')]);
    
    mv(tempoutfile, outfile);
    
    for(i=fignum(1):fignum(2))
        tempoutfile = sprintf('%s%s.%d.pdf',tempdir, temp_prefix, i);
        rm(tempoutfile);
    end
end

return;
end
