# Supplementary material for: Parallel encoding of sensory history and behavioral preference during Caenorhabditis elegans olfactory learning
Source: eLife. 2016 Jul 6;5:e14000. doi: 10.7554/eLife.14000 (PMC4935464; doi:10.7554/eLife.14000)
Supplement: Source code 2. — DOI: http://dx.doi.org/10.7554/eLife.14000.019 [file elife-14000-code2.zip › SourceCode_OptogeneticsSuite/figures/general_plot_tools/scaled_fontsize_for_subplot.m]

function fontsize = scaled_fontsize_for_subplot(plot_rows, plot_columns)
% fontsize = scaled_fontsize_for_subplot(plot_rows, plot_columns)

fontsize = round((plot_rows*plot_columns)*(-2/5) + 16);

if(fontsize > 10)
    fontsize = 10;
end

if(fontsize < 1)
    fontsize = 1;
end


return;
end
