# Supplementary material for: Parallel encoding of sensory history and behavioral preference during Caenorhabditis elegans olfactory learning
Source: eLife. 2016 Jul 6;5:e14000. doi: 10.7554/eLife.14000 (PMC4935464; doi:10.7554/eLife.14000)
Supplement: Source code 2. — DOI: http://dx.doi.org/10.7554/eLife.14000.019 [file elife-14000-code2.zip › SourceCode_OptogeneticsSuite/FreqFracAnalysis/Chop_graphs_011216.m]

%USER INPUT VARIABLES
reor_type='Rev';
gname='011216_N2adpAIB_Rev';
bin = 10*FrameRate; %enter variable in seconds
freqbin = 20*FrameRate; %enter variable in seconds
chunk = 120*FrameRate; %enter variable in seconds
startt = 60*FrameRate; %enter variable in seconds
col1 = 0;
col2 = 0; 
col3 = 0;
fracymax = 0.25;
freqymax = 0.4;


Total_binary=[];
All_frac=[];
All_freq=[];

%select turn type based on input
% if strcmpi(reor_type,'allnonUpsilon') == 1
%     Total_binary=Total_binary_nonU;
%     All_frac=All_frac_nonU;
%     All_freq=All_freq_nonU;
% elseif strcmpi(reor_type,'Rev') == 1
if strcmpi(reor_type,'Rev') == 1
    Total_binary=Total_binary_Rev;
    All_frac=All_frac_Rev;
    All_freq=All_freq_Rev;
% elseif strcmpi(reor_type,'LRev') == 1
%     Total_binary=Total_binary_LRev;
%     All_frac=All_frac_LRev;
%     All_freq=All_freq_LRev;
% elseif strcmpi(reor_type,'Omega') == 1
%     Total_binary=Total_binary_Omega;
%     All_frac=All_frac_Omega;
%     All_freq=All_freq_Omega;
% elseif strcmpi(reor_type,'attached_Upsilon') == 1
%     Total_binary=Total_binary_aU;
%     All_frac=All_frac_aU;
%     All_freq=All_freq_aU;
% elseif strcmpi(reor_type,'pure_Upsilon') == 1
%     Total_binary=Total_binary_pU;
%     All_frac=All_frac_pU;
%     All_freq=All_freq_pU;
end

frame = 1:totalframes;
binned_frame = 1:(totalframes/bin);

% %Combine the binary matrices by chunk
% Chunk1to5_binary = NaN(chunk,5*size(Total_binary,2));
% Chunk6to10_binary = NaN(chunk,5*size(Total_binary,2));
% for j=1:size(Total_binary,2)
%     for i=1:5
%         Chunk1to5_binary(:,i+(5*(j-1)))=Total_binary(startt+(chunk*(i-1))+1:startt+(chunk*i),j);
%         Chunk6to10_binary(:,i+(5*(j-1)))=Total_binary(startt+(chunk*(i+4))+1:startt+(chunk*(i+5)),j);
%     end
% end

%bin frequency data 
binned_freq = NaN(size(All_freq,1)/freqbin, size(All_freq,2), size(All_freq,3));
for i = 1:(size(All_freq,1)/freqbin)
    startf=(i-1)*freqbin+1;
    endf=(i-1)*freqbin+freqbin;
    for j = 1:size(All_freq,2)
        for k = 1:size(All_freq,3)
        binned_freq(i,j,k)=nansum(All_freq(startf:endf,j,k));
        end
    end
end

%plot figures
% nfig=1;
% figure(nfig);
% window = NaN(chunk,5*size(All_frac,2));
% for j=1:size(All_frac,2)
%     for i=6:10
%     window(:,(i-5)+(5*(j-1))) = All_frac(startt+(chunk*(i-1))+1:startt+(chunk*i),j);
%     end
% end
% Fmean = mean(window,2);
% Fse = ste(window,2);
% rectangle('Position',[120,0,60,10],'FaceColor',[0.8 0.8 0.8],'LineStyle','none')
% hold on
% jbfill(1:chunk,Fmean'+Fse',Fmean'-Fse',[col1 col2 col3]);
% hold on
% plot(1:chunk,Fmean,'Color',[col1 col2 col3],'Linewidth',2);
% hold on 
% axis([0 chunk 0 fracymax]);
% title(strcat(gname,'. Frac .',reor_type,'. trials 6-10'));
% 


%calculate binned frequency averages and export values
window = NaN(chunk/freqbin, 5*size(binned_freq,2), size(binned_freq,3));
for k=1:size(binned_freq,3)
    for j=1:size(binned_freq,2)
            for i=6:10
             window(:,(i-5)+(5*(j-1)),k) = binned_freq((startt/freqbin)+((chunk/freqbin)*(i-1))+1:(startt/freqbin)+((chunk/freqbin)*i),j,k);
            end
    end
    
end

freqdiff=NaN(size(window,2),size(window,3));%first row is difference of stim-pre, second is stim-post, third is stim-allnonstim. 
for k = 1:size(window,3)
    for j=1:size(window,2)    
    stimwindow(1,j,k)=window(3,j,k);
    postwindow(1,j,k)=window(4,j,k);
    freqdiff(j,k)=window(3,j,k)-window(4,j,k);   
    end
end

ksum_freqdiff2 = [];
kn_freqdiff2 = [];
kavg_freqdiff2 = [];

for k = 1:size(freqdiff,2)
    ksum_freqdiff2(k) = nansum(freqdiff(:,k));
    kn_freqdiff2(k) = sum(~isnan(freqdiff(:,k)));
    kavg_freqdiff2(k) = nansum(freqdiff(:,k))/sum(~isnan(freqdiff(:,k)));
end

Fmean = nanmean(kavg_freqdiff2);
Fse = NaNste(kavg_freqdiff2);


% % Save mean data
xlstitle = {strcat(gname,'_Trial 6-10 FreqDiff_011216')};
xlab = {'Stim-Post'};
ylab = {'Expt Number'};
xlswrite(gname,xlstitle,1,'A1');
xlswrite(gname,xlab,1,'B1');
xlswrite(gname,ylab,1,'A3');
xlswrite(gname,kavg_freqdiff2,1,'B3');
% stimwindow=stimwindow(~isnan(stimwindow));
% postwindow=postwindow(~isnan(postwindow));
% stim_post=freqdiff(2,:,:);
% stim_post=stim_post(~isnan(stim_post));

nfig=nfig+1;
