# Supplementary material for: Parallel encoding of sensory history and behavioral preference during Caenorhabditis elegans olfactory learning
Source: eLife. 2016 Jul 6;5:e14000. doi: 10.7554/eLife.14000 (PMC4935464; doi:10.7554/eLife.14000)
Supplement: Source code 2. — DOI: http://dx.doi.org/10.7554/eLife.14000.019 [file elife-14000-code2.zip › SourceCode_OptogeneticsSuite/FreqFracAnalysis/make_reori_matrix.m]

function [binary_reor, freq_matrix] = make_reori_matrix(Tracks,reor_type,FrameRate)
%%%This is a modified version of Alejandro's "mark_reor_events.m", modified
%%%by Christine 9/18/2015. 

%This type of analysis is to look at the behavior as consisting of reorientation events
%(like Bernoulli trials, 0-fail, 1-success)- in this case 0-fwd
%1-reorientation event

%Inputs
%Tracks- an array that contains the output of .linkedTracks, generated
%using join_multiple_sansfood_track_arrays
%reor_type- the reorientation type that you want to flag as an event.
%There are various options here (i)'all'- will take all reorientation as an event
%(ii) 'allnonUpsilon'- will take everything except Upsilon (anything but 3.1) (iii) enter a
%specific pirroutte string. See num_state_convert. Here you should enter the part of the reorientation that occurs
%first- for example if you're lookign for lRevOmega, you should
%enter 'lRevOmega' as opposed to 'OmegalRev'.
%Options for (iii) are:
%'lRevOmega'
%'sRevOmega'
%'lRevUpsilon'
%'sRevUpsilon'
%'pure_Upsilon'
%'pure_lRev'
%'pure_sRev'
%'pure_omega'

%Output
%event_matrix- a matrix (each column is a worm, each row is a frame) 
%that contains '1' where an event occurs for the first time and '0' for the
%rest. The 1 will only be at the frame where the event starts. Frames
%where the track doesn't exist will be filled with NaNs.

%Converts the array into matrices where each column is an animal and each
%row is a frame
Frames = track_field_to_matrix(Tracks, 'Frames')';
Time = Frames ./ FrameRate;
State_matrix_precise = track_field_to_matrix(Tracks, 'State')';
State_matrix = floor(State_matrix_precise); %this eliminates decimal points in the state matrix so that fwd and pause are 1

%Creates empty matrix with NaNs
tfreq_matrix = NaN(size(State_matrix)); 
binary_reor = zeros(size(State_matrix));
freq_matrix = zeros(size(State_matrix));
freq_matrix(isnan(State_matrix_precise)==1) = NaN;
frac_matrix = zeros(size(State_matrix,1),1);

%Will first mark reorientations with a 1 (and the rest of the track is 0).
%What gets marked with a 1 depends on what the reopr_type is.
if strcmpi(reor_type,'allnonUpsilon')== 1
   binary_reor(State_matrix ~= 1) = 1; %make anything that isn't forward or pause 1
   binary_reor(abs(State_matrix - 3) <1) = 0; %Makes upsilons 0
   binary_reor(State_matrix == 99) = 0; %make the ring zero
   binary_reor(isnan(State_matrix_precise)==1) = NaN; %placing NaNs where the track doesnt exist
elseif strcmpi(reor_type,'Rev')== 1
   pir_value = 4.1;
   binary_reor(abs(State_matrix_precise - pir_value) <0.01) = 1;
   pir_value = 4.3;
   binary_reor(abs(State_matrix_precise - pir_value) <0.01) = 1;
   pir_value = 4.7;
   binary_reor(abs(State_matrix_precise - pir_value) <0.01) = 1;
   pir_value = 5.1;
   binary_reor(abs(State_matrix_precise - pir_value) <0.01) = 1;
   pir_value = 5.3;
   binary_reor(abs(State_matrix_precise - pir_value) <0.01) = 1;
   pir_value = 5.7;
   binary_reor(abs(State_matrix_precise - pir_value) <0.01) = 1;
   binary_reor(State_matrix == 99) = 0; %make the ring zero
   binary_reor(isnan(State_matrix_precise)==1) = NaN;
elseif strcmpi(reor_type,'LRev')== 1
   pir_value = 4.1;
   binary_reor(abs(State_matrix_precise - pir_value) <0.01) = 1;
   pir_value = 4.3;
   binary_reor(abs(State_matrix_precise - pir_value) <0.01) = 1;
   binary_reor(State_matrix == 99) = 0; %make the ring zero
   binary_reor(isnan(State_matrix_precise)==1) = NaN;
elseif strcmpi(reor_type,'Omega')== 1
   pir_value = 7.1;
   binary_reor(abs(State_matrix_precise - pir_value) <0.01) = 1;
   pir_value = 7.4;
   binary_reor(abs(State_matrix_precise - pir_value) <0.01) = 1;
   pir_value = 7.5;
   binary_reor(abs(State_matrix_precise - pir_value) <0.01) = 1;
   binary_reor(State_matrix == 99) = 0; %make the ring zero
   binary_reor(isnan(State_matrix_precise)==1) = NaN;
elseif strcmpi(reor_type,'attached_Upsilon')== 1
   pir_value = 3.4;
   binary_reor(abs(State_matrix_precise - pir_value) <0.01) = 1;
   pir_value = 3.5;
   binary_reor(abs(State_matrix_precise - pir_value) <0.01) = 1;
   binary_reor(State_matrix == 99) = 0; %make the ring zero
   binary_reor(isnan(State_matrix_precise)==1) = NaN;
elseif strcmpi(reor_type,'pure_Upsilon')== 1
   pir_value = 3.1;
   binary_reor(abs(State_matrix_precise - pir_value) <0.01) = 1;
   binary_reor(State_matrix == 99) = 0; %make the ring zero
   binary_reor(isnan(State_matrix_precise)==1) = NaN;
end


%Record the fraction of animals doing turns at each frame 
for k=1:size(State_matrix,1)
    frac_matrix(k)=nansum(binary_reor(k,:))/sum(~isnan(binary_reor(k,:)));
end

%Will now mark with a '1', only the first frame the reorientation
%starts (event_matrix) and will also record that time (time_matrix)
for k = 1: size(State_matrix,2)
    reor_indices = find(binary_reor(:,k) == 1);
    if isempty(reor_indices) == 0
    freq_matrix(reor_indices(1),k) = 1;
    tfreq_matrix(reor_indices(1),k) = Time(reor_indices(1),k);
    end
    for m = 2:length(reor_indices)
        if (reor_indices(m) - reor_indices(m-1)) > 1
            freq_matrix(reor_indices(m),k) = 1;
            tfreq_matrix(reor_indices(m),k) = Time(reor_indices(m),k);
        end
    end
end
    
    
