# Supplementary material for: Parallel encoding of sensory history and behavioral preference during Caenorhabditis elegans olfactory learning
Source: eLife. 2016 Jul 6;5:e14000. doi: 10.7554/eLife.14000 (PMC4935464; doi:10.7554/eLife.14000)
Supplement: Source code 2. — DOI: http://dx.doi.org/10.7554/eLife.14000.019 [file elife-14000-code2.zip › SourceCode_OptogeneticsSuite/FreqFracAnalysis/Wormstaring_binfiles_011216.m]

clear;

%USER INPUT VARIABLES
FrameRate = 3;
totalframes = 3900;
trackmax=150;

folder = uigetdir('Select directory of target angle files');
cd(folder);
fnames=dir('*.linkedTracks.mat');

for i=1:size(fnames,1)
    tracefnames{i}=fnames(i).name;
end


Total_binary_Rev = [];
All_frac_Rev = NaN(totalframes,size(fnames,1));
All_freq_Rev = NaN(totalframes,trackmax,size(fnames,1));


for i = 1:size(fnames,1)
    load(tracefnames{i});  
    [binary, freq]=make_reori_matrix(linkedTracks,'Rev',FrameRate);
    Total_binary_Rev = [Total_binary_Rev, binary];
    for k=1:size(binary,1)
    All_frac_Rev(k,i)=nansum(binary(k,:))/sum(~isnan(binary(k,:)));
    end
    All_freq_Rev(1:size(freq,1),1:size(freq,2),i) = freq;
end

nfig=1;
