# Supplementary material for: Parallel encoding of sensory history and behavioral preference during Caenorhabditis elegans olfactory learning
Source: eLife. 2016 Jul 6;5:e14000. doi: 10.7554/eLife.14000 (PMC4935464; doi:10.7554/eLife.14000)
Supplement: Source code 2. — DOI: http://dx.doi.org/10.7554/eLife.14000.019 [file elife-14000-code2.zip › SourceCode_OptogeneticsSuite/image_processing/custom_regionprops/custom_regionprops_default/custom_regionprops.m]

function outstats = custom_regionprops(varargin)
% wrapper for regionprops ... this version is used for OS's that we haven't
% made an bona fide optimized custom_regionprops

outstats = regionprops(varargin{1}, varargin{2:end});

return;
end
