# Supplementary material for: Parallel encoding of sensory history and behavioral preference during Caenorhabditis elegans olfactory learning
Source: eLife. 2016 Jul 6;5:e14000. doi: 10.7554/eLife.14000 (PMC4935464; doi:10.7554/eLife.14000)
Supplement: Source code 2. — DOI: http://dx.doi.org/10.7554/eLife.14000.019 [file elife-14000-code2.zip › SourceCode_OptogeneticsSuite/image_processing/dxAvi/BaseClasses/activex.rcv]

//------------------------------------------------------------------------------
// File: Activex.rcv
//
// Desc: DirectShow base classes - this file defines the version resource 
//       used for the application.
//
//       NOTE: All strings MUST have an explicit \0 for termination!
//
//       For a complete description of the Version Resource, search the
//       Microsoft Developer's Network (MSDN) CD-ROM for 'version resource'..
//
// Copyright (c) 1992 - 2002, Microsoft Corporation.  All rights reserved.
//------------------------------------------------------------------------------


#ifndef _ACTIVEX_RCV_
#define _ACTIVEX_RCV_

#ifndef WIN32
#define WIN32
#endif
#include <winver.h>

#ifndef _ACTIVEX_VER_
#include <activex.ver>
#endif

//
// Version flags.
//
// OFFICIAL and FINAL should be defined when appropriate.
//

#ifndef OFFICIAL
#define VER_PRIVATEBUILD      VS_FF_PRIVATEBUILD
#else
#define VER_PRIVATEBUILD      0
#endif

#ifndef FINAL
#define VER_PRERELEASE        VS_FF_PRERELEASE
#else
#define VER_PRERELEASE        0
#endif

#ifdef DEBUG
#define VER_DEBUG             VS_FF_DEBUG
#else
#define VER_DEBUG             0
#endif

//
// Version definitions
//

#define VERSION_RES_FLAGSMASK   0x0030003FL
#define VERSION_RES_FLAGS       (VER_PRIVATEBUILD|VER_PRERELEASE|VER_DEBUG)

#ifndef VERSION_RES_OS
#define VERSION_RES_OS          VOS__WINDOWS32
#endif

#ifndef VERSION_RES_TYPE
#define VERSION_RES_TYPE        VFT_DLL
#endif

#ifndef VERSION_RES_SUBTYPE
#define VERSION_RES_SUBTYPE     VFT2_UNKNOWN
#endif

#define VERSION_RES_LANGUAGE    0x409

#ifdef UNICODE
#define VERSION_RES_CHARSET     1200
#else
#define VERSION_RES_CHARSET     1252
#endif

#ifndef VERSION_RES_ACTIVEX
#define VERSION_RES_ACTIVEX     "Filter dll\0"
#endif

#ifdef  AMOVIE_SELF_REGISTER
#ifndef OLE_SELF_REGISTER
#define OLE_SELF_REGISTER
#endif
#endif

#ifdef  OLE_SELF_REGISTER
#ifdef  AMOVIE_SELF_REGISTER
#define VERSION_RES_SELFREGISTER "AM20\0"
#else
#define VERSION_RES_SELFREGISTER "\0"
#endif
#endif

//
// Version resource
//

VS_VERSION_INFO VERSIONINFO
FILEVERSION     VERSION_RES_MAJOR_VER, VERSION_RES_MINOR_VER, 0, VERSION_RES_BUILD
PRODUCTVERSION  VERSION_RES_MAJOR_VER, VERSION_RES_MINOR_VER, 0, VERSION_RES_BUILD
FILEFLAGSMASK   VERSION_RES_FLAGSMASK
FILEFLAGS       VERSION_RES_FLAGS
FILEOS          VERSION_RES_OS
FILETYPE        VERSION_RES_TYPE
FILESUBTYPE     VERSION_RES_SUBTYPE
BEGIN
  BLOCK "StringFileInfo"
  BEGIN
    BLOCK "040904E4"
    BEGIN
      VALUE "CompanyName",        VERSION_RES_COMPANY_NAME
      VALUE "Comment",            VERSION_RES_COMMENT
      VALUE "FileDescription",    VERSION_RES_BIN_DESCRIPTION
      VALUE "FileVersion",        VERSION_RES_STRING
      VALUE "InternalName",       VERSION_RES_BIN_NAME
      VALUE "LegalCopyright",     VERSION_RES_COPYRIGHT
      VALUE "OriginalFilename",   VERSION_RES_BIN_NAME
      VALUE "ProductName",        VERSION_RES_PRODUCT_NAME
#ifdef DEBUG
      VALUE "ProductVersion",     VERSION_RES_STRING_D
#else
      VALUE "ProductVersion",     VERSION_RES_STRING
#endif
      VALUE "ActiveMovie",        VERSION_RES_ACTIVEX
#ifdef OLE_SELF_REGISTER
      VALUE "OLESelfRegister",    VERSION_RES_SELFREGISTER
#endif
    END
  END
  BLOCK "VarFileInfo"
  BEGIN
    VALUE "Translation", VERSION_RES_LANGUAGE, VERSION_RES_CHARSET
  END
END

#endif
// _ACTIVEX_RCV_
