# Supplementary material for: Parallel encoding of sensory history and behavioral preference during Caenorhabditis elegans olfactory learning
Source: eLife. 2016 Jul 6;5:e14000. doi: 10.7554/eLife.14000 (PMC4935464; doi:10.7554/eLife.14000)
Supplement: Source code 2. — DOI: http://dx.doi.org/10.7554/eLife.14000.019 [file elife-14000-code2.zip › SourceCode_OptogeneticsSuite/image_processing/dxAvi/BaseClasses/activex.ver]

//------------------------------------------------------------------------------
// File: Activex.ver
//
// Desc: DirectShow base classes - common versioning information for 
//       ACTIVEX binaries.
//
// Copyright (c) 1996-2002, Microsoft Corporation.  All rights reserved.
//------------------------------------------------------------------------------


#ifndef _ACTIVEX_VER_
#define _ACTIVEX_VER_

// NOTE: all string resources that will be used in ACTIVEX.RCV for the
// version resource information *MUST* have an explicit \0 terminator!

#define VERSION_RES_MAJOR_VER   9
#define VERSION_RES_MINOR_VER   0
#define VERSION_RES_BUILD       0

#define VERSION_RES_STRING_D    "9.00 (Debug)\0"
#define VERSION_RES_STRING      "9.00\0"

#define VERSION_RES_PRODUCT_NAME  "DirectX 9.0 Sample\0"
#define VERSION_RES_COMMENT       "DirectShow Sample\0"
#define VERSION_RES_COMPANY_NAME  "Microsoft Corporation\0"
#define VERSION_RES_COPYRIGHT     "Copyright (C) 1992-2002 Microsoft Corporation\0"

// The following defines are required on a file-by-file basis
//
// #define VERSION_RES_BIN_NAME         "sample.ax\0"
// #define VERSION_RES_BIN_DESCRIPTION  "Sample Filter\0"
//
// Also required, if you don't want the defaults, are
//
// #define VERSION_RES_ACTIVEX  "Filter dll\0" (the default value)
//
// A string defining the type of component.
//
// #define VERSION_RES_TYPE     VFT_DLL (default)
//                              VFT_APP
//                              VFT_VXD
//                              VFT_DRV
//                              VFT_FONT
//                              VFT_STATIC_LIB
//                              VFT_UNKNOWN
//
// #define VERSION_RES_SUBTYPE  VFT2_UNKNOWN (default)
//                              VFT2_DRV_INSTALLABLE
//                              VFT2_DRV_SOUND
//                              <several other options>
//
// See winver.h for further details

#endif
