# Supplementary material for: Parallel encoding of sensory history and behavioral preference during Caenorhabditis elegans olfactory learning
Source: eLife. 2016 Jul 6;5:e14000. doi: 10.7554/eLife.14000 (PMC4935464; doi:10.7554/eLife.14000)
Supplement: Source code 2. — DOI: http://dx.doi.org/10.7554/eLife.14000.019 [file elife-14000-code2.zip › SourceCode_OptogeneticsSuite/image_processing/dxAvi/BaseClasses/baseclasses.dsw]

Microsoft Developer Studio Workspace File, Format Version 6.00
# WARNING: DO NOT EDIT OR DELETE THIS WORKSPACE FILE!

###############################################################################

Project: "BaseClasses"=.\baseclasses.dsp - Package Owner=<4>

Package=<5>
{{{
}}}

Package=<4>
{{{
}}}

###############################################################################

Global:

Package=<5>
{{{
}}}

Package=<3>
{{{
}}}

###############################################################################
