# Supplementary material for: Parallel encoding of sensory history and behavioral preference during Caenorhabditis elegans olfactory learning
Source: eLife. 2016 Jul 6;5:e14000. doi: 10.7554/eLife.14000 (PMC4935464; doi:10.7554/eLife.14000)
Supplement: Source code 2. — DOI: http://dx.doi.org/10.7554/eLife.14000.019 [file elife-14000-code2.zip › SourceCode_OptogeneticsSuite/image_processing/dxAvi/BaseClasses/baseclasses.sln.old]

Microsoft Visual Studio Solution File, Format Version 7.00
Project("{8BC9CEB8-8B4A-11D0-8D11-00A0C91BC942}") = "BaseClasses", "baseclasses.vcproj", "{C14D9535-35E5-4B7F-8614-B772A214EB0B}"
EndProject
Global
	GlobalSection(SolutionConfiguration) = preSolution
		ConfigName.0 = Debug
		ConfigName.1 = Debug Unicode
		ConfigName.2 = Release
		ConfigName.3 = Release Unicode
	EndGlobalSection
	GlobalSection(ProjectDependencies) = postSolution
	EndGlobalSection
	GlobalSection(ProjectConfiguration) = postSolution
		{C14D9535-35E5-4B7F-8614-B772A214EB0B}.Debug.ActiveCfg = Debug|Win32
		{C14D9535-35E5-4B7F-8614-B772A214EB0B}.Debug.Build.0 = Debug|Win32
		{C14D9535-35E5-4B7F-8614-B772A214EB0B}.Debug Unicode.ActiveCfg = Debug Unicode|Win32
		{C14D9535-35E5-4B7F-8614-B772A214EB0B}.Debug Unicode.Build.0 = Debug Unicode|Win32
		{C14D9535-35E5-4B7F-8614-B772A214EB0B}.Release.ActiveCfg = Release|Win32
		{C14D9535-35E5-4B7F-8614-B772A214EB0B}.Release.Build.0 = Release|Win32
		{C14D9535-35E5-4B7F-8614-B772A214EB0B}.Release Unicode.ActiveCfg = Release Unicode|Win32
		{C14D9535-35E5-4B7F-8614-B772A214EB0B}.Release Unicode.Build.0 = Release Unicode|Win32
	EndGlobalSection
	GlobalSection(ExtensibilityGlobals) = postSolution
	EndGlobalSection
	GlobalSection(ExtensibilityAddIns) = postSolution
	EndGlobalSection
EndGlobal
