# Supplementary material for: Parallel encoding of sensory history and behavioral preference during Caenorhabditis elegans olfactory learning
Source: eLife. 2016 Jul 6;5:e14000. doi: 10.7554/eLife.14000 (PMC4935464; doi:10.7554/eLife.14000)
Supplement: Source code 2. — DOI: http://dx.doi.org/10.7554/eLife.14000.019 [file elife-14000-code2.zip › SourceCode_OptogeneticsSuite/image_processing/dxAvi/BaseClasses/baseclasses.vcproj.old]

<?xml version="1.0" encoding = "Windows-1252"?>
<VisualStudioProject
	ProjectType="Visual C++"
	Version="7.00"
	Name="BaseClasses"
	SccProjectName=""
	SccLocalPath="">
	<Platforms>
		<Platform
			Name="Win32"/>
	</Platforms>
	<Configurations>
		<Configuration
			Name="Release|Win32"
			OutputDirectory=".\Release"
			IntermediateDirectory=".\Release"
			ConfigurationType="4"
			UseOfMFC="0"
			ATLMinimizesCRunTimeLibraryUsage="FALSE"
			CharacterSet="2">
			<Tool
				Name="VCCLCompilerTool"
				InlineFunctionExpansion="1"
				AdditionalIncludeDirectories=".,..\..\..\..\include"
				PreprocessorDefinitions="NDEBUG,WIN32,_LIB,_WIN32_DCOM,WINVER=0x400"
				StringPooling="TRUE"
				RuntimeLibrary="0"
				EnableFunctionLevelLinking="TRUE"
				UsePrecompiledHeader="3"
				PrecompiledHeaderThrough="streams.h"
				PrecompiledHeaderFile=".\Release/baseclasses.pch"
				AssemblerListingLocation=".\Release/"
				ObjectFile=".\Release/"
				ProgramDataBaseFileName=".\Release/"
				WarningLevel="3"
				SuppressStartupBanner="TRUE"
				CallingConvention="2"
				CompileAs="0"/>
			<Tool
				Name="VCCustomBuildTool"/>
			<Tool
				Name="VCLibrarianTool"
				AdditionalOptions="..\..\..\..\lib\strmiids.lib  /nodefaultlib "
				OutputFile="Release\STRMBASE.lib"
				SuppressStartupBanner="TRUE"/>
			<Tool
				Name="VCMIDLTool"/>
			<Tool
				Name="VCPostBuildEventTool"/>
			<Tool
				Name="VCPreBuildEventTool"/>
			<Tool
				Name="VCPreLinkEventTool"/>
			<Tool
				Name="VCResourceCompilerTool"
				PreprocessorDefinitions="NDEBUG,WIN32"
				Culture="1033"/>
			<Tool
				Name="VCWebServiceProxyGeneratorTool"/>
		</Configuration>
		<Configuration
			Name="Debug Unicode|Win32"
			OutputDirectory=".\Debug_Unicode"
			IntermediateDirectory=".\Debug_Unicode"
			ConfigurationType="4"
			UseOfMFC="0"
			ATLMinimizesCRunTimeLibraryUsage="FALSE"
			CharacterSet="1">
			<Tool
				Name="VCCLCompilerTool"
				Optimization="0"
				AdditionalIncludeDirectories=".,..\..\..\..\include"
				PreprocessorDefinitions="_DEBUG,_MBCS,_LIB,_WIN32_DCOM,DEBUG,WINVER=0x400,WIN32,UNICODE"
				BasicRuntimeChecks="3"
				RuntimeLibrary="1"
				UsePrecompiledHeader="3"
				PrecompiledHeaderThrough="streams.h"
				PrecompiledHeaderFile=".\Debug_Unicode/baseclasses.pch"
				AssemblerListingLocation=".\Debug_Unicode/"
				ObjectFile=".\Debug_Unicode/"
				ProgramDataBaseFileName=".\Debug_Unicode/"
				WarningLevel="3"
				SuppressStartupBanner="TRUE"
				DebugInformationFormat="3"
				CallingConvention="2"
				CompileAs="0"/>
			<Tool
				Name="VCCustomBuildTool"/>
			<Tool
				Name="VCLibrarianTool"
				AdditionalOptions="..\..\..\..\lib\strmiids.lib  /nodefaultlib "
				OutputFile="Debug_Unicode\strmbasd.lib"
				SuppressStartupBanner="TRUE"/>
			<Tool
				Name="VCMIDLTool"/>
			<Tool
				Name="VCPostBuildEventTool"/>
			<Tool
				Name="VCPreBuildEventTool"/>
			<Tool
				Name="VCPreLinkEventTool"/>
			<Tool
				Name="VCResourceCompilerTool"
				PreprocessorDefinitions="_DEBUG,WIN32"
				Culture="1033"/>
			<Tool
				Name="VCWebServiceProxyGeneratorTool"/>
		</Configuration>
		<Configuration
			Name="Release Unicode|Win32"
			OutputDirectory=".\Release_Unicode"
			IntermediateDirectory=".\Release_Unicode"
			ConfigurationType="4"
			UseOfMFC="0"
			ATLMinimizesCRunTimeLibraryUsage="FALSE"
			CharacterSet="1">
			<Tool
				Name="VCCLCompilerTool"
				InlineFunctionExpansion="1"
				AdditionalIncludeDirectories=".,..\..\..\..\include"
				PreprocessorDefinitions="NDEBUG,_MBCS,_LIB,_WIN32_DCOM,WINVER=0x400,WIN32,UNICODE"
				StringPooling="TRUE"
				RuntimeLibrary="0"
				EnableFunctionLevelLinking="TRUE"
				UsePrecompiledHeader="3"
				PrecompiledHeaderThrough="streams.h"
				PrecompiledHeaderFile=".\Release_Unicode/baseclasses.pch"
				AssemblerListingLocation=".\Release_Unicode/"
				ObjectFile=".\Release_Unicode/"
				ProgramDataBaseFileName=".\Release_Unicode/"
				WarningLevel="3"
				SuppressStartupBanner="TRUE"
				CallingConvention="2"
				CompileAs="0"/>
			<Tool
				Name="VCCustomBuildTool"/>
			<Tool
				Name="VCLibrarianTool"
				AdditionalOptions="..\..\..\..\lib\strmiids.lib  /nodefaultlib "
				OutputFile="Release_Unicode\STRMBASE.lib"
				SuppressStartupBanner="TRUE"/>
			<Tool
				Name="VCMIDLTool"/>
			<Tool
				Name="VCPostBuildEventTool"/>
			<Tool
				Name="VCPreBuildEventTool"/>
			<Tool
				Name="VCPreLinkEventTool"/>
			<Tool
				Name="VCResourceCompilerTool"
				PreprocessorDefinitions="NDEBUG,WIN32"
				Culture="1033"/>
			<Tool
				Name="VCWebServiceProxyGeneratorTool"/>
		</Configuration>
		<Configuration
			Name="Debug|Win32"
			OutputDirectory=".\Debug"
			IntermediateDirectory=".\Debug"
			ConfigurationType="4"
			UseOfMFC="0"
			ATLMinimizesCRunTimeLibraryUsage="FALSE"
			CharacterSet="2">
			<Tool
				Name="VCCLCompilerTool"
				Optimization="0"
				AdditionalIncludeDirectories=".,..\..\..\..\include"
				PreprocessorDefinitions="_DEBUG,WIN32,_LIB,_WIN32_DCOM,DEBUG,WINVER=0x400"
				BasicRuntimeChecks="3"
				RuntimeLibrary="1"
				UsePrecompiledHeader="3"
				PrecompiledHeaderThrough="streams.h"
				PrecompiledHeaderFile=".\Debug/baseclasses.pch"
				AssemblerListingLocation=".\Debug/"
				ObjectFile=".\Debug/"
				ProgramDataBaseFileName=".\Debug/"
				WarningLevel="3"
				SuppressStartupBanner="TRUE"
				DebugInformationFormat="3"
				CallingConvention="2"
				CompileAs="0"/>
			<Tool
				Name="VCCustomBuildTool"/>
			<Tool
				Name="VCLibrarianTool"
				AdditionalOptions="..\..\..\..\lib\strmiids.lib  /nodefaultlib "
				OutputFile="debug\strmbasd.lib"
				SuppressStartupBanner="TRUE"/>
			<Tool
				Name="VCMIDLTool"/>
			<Tool
				Name="VCPostBuildEventTool"/>
			<Tool
				Name="VCPreBuildEventTool"/>
			<Tool
				Name="VCPreLinkEventTool"/>
			<Tool
				Name="VCResourceCompilerTool"
				PreprocessorDefinitions="_DEBUG,WIN32"
				Culture="1033"/>
			<Tool
				Name="VCWebServiceProxyGeneratorTool"/>
		</Configuration>
	</Configurations>
	<Files>
		<Filter
			Name="Source Files"
			Filter="cpp;c;cxx;rc;def;r;odl;idl;hpj;bat">
			<File
				RelativePath=".\amextra.cpp">
			</File>
			<File
				RelativePath=".\amfilter.cpp">
			</File>
			<File
				RelativePath=".\amvideo.cpp">
			</File>
			<File
				RelativePath=".\combase.cpp">
			</File>
			<File
				RelativePath=".\cprop.cpp">
			</File>
			<File
				RelativePath=".\ctlutil.cpp">
			</File>
			<File
				RelativePath=".\ddmm.cpp">
			</File>
			<File
				RelativePath=".\dllentry.cpp">
				<FileConfiguration
					Name="Release|Win32">
					<Tool
						Name="VCCLCompilerTool"
						UsePrecompiledHeader="1"/>
				</FileConfiguration>
				<FileConfiguration
					Name="Debug Unicode|Win32">
					<Tool
						Name="VCCLCompilerTool"
						UsePrecompiledHeader="1"/>
				</FileConfiguration>
				<FileConfiguration
					Name="Release Unicode|Win32">
					<Tool
						Name="VCCLCompilerTool"
						UsePrecompiledHeader="1"/>
				</FileConfiguration>
				<FileConfiguration
					Name="Debug|Win32">
					<Tool
						Name="VCCLCompilerTool"
						UsePrecompiledHeader="1"/>
				</FileConfiguration>
			</File>
			<File
				RelativePath=".\dllsetup.cpp">
			</File>
			<File
				RelativePath=".\mtype.cpp">
			</File>
			<File
				RelativePath=".\outputq.cpp">
			</File>
			<File
				RelativePath=".\pstream.cpp">
			</File>
			<File
				RelativePath=".\pullpin.cpp">
			</File>
			<File
				RelativePath=".\refclock.cpp">
			</File>
			<File
				RelativePath=".\renbase.cpp">
			</File>
			<File
				RelativePath=".\schedule.cpp">
			</File>
			<File
				RelativePath=".\seekpt.cpp">
			</File>
			<File
				RelativePath=".\source.cpp">
			</File>
			<File
				RelativePath=".\strmctl.cpp">
			</File>
			<File
				RelativePath=".\sysclock.cpp">
			</File>
			<File
				RelativePath=".\transfrm.cpp">
			</File>
			<File
				RelativePath=".\transip.cpp">
			</File>
			<File
				RelativePath=".\videoctl.cpp">
			</File>
			<File
				RelativePath=".\vtrans.cpp">
			</File>
			<File
				RelativePath=".\winctrl.cpp">
			</File>
			<File
				RelativePath=".\winutil.cpp">
			</File>
			<File
				RelativePath=".\wxdebug.cpp">
			</File>
			<File
				RelativePath=".\wxlist.cpp">
			</File>
			<File
				RelativePath=".\wxutil.cpp">
			</File>
		</Filter>
		<Filter
			Name="Header Files"
			Filter="h;hpp;hxx;hm;inl">
			<File
				RelativePath=".\activex.rcv">
			</File>
			<File
				RelativePath=".\activex.ver">
			</File>
			<File
				RelativePath=".\dllsetup.h">
			</File>
			<File
				RelativePath=".\dsschedule.h">
			</File>
			<File
				RelativePath=".\fourcc.h">
			</File>
			<File
				RelativePath=".\measure.h">
			</File>
			<File
				RelativePath=".\msgthrd.h">
			</File>
			<File
				RelativePath=".\mtype.h">
			</File>
			<File
				RelativePath=".\outputq.h">
			</File>
			<File
				RelativePath=".\pstream.h">
			</File>
			<File
				RelativePath=".\pullpin.h">
			</File>
			<File
				RelativePath=".\refclock.h">
			</File>
			<File
				RelativePath=".\reftime.h">
			</File>
			<File
				RelativePath=".\renbase.h">
			</File>
			<File
				RelativePath=".\seekpt.h">
			</File>
			<File
				RelativePath=".\source.h">
			</File>
			<File
				RelativePath=".\streams.h">
			</File>
			<File
				RelativePath=".\strmctl.h">
			</File>
			<File
				RelativePath=".\sysclock.h">
			</File>
			<File
				RelativePath=".\transfrm.h">
			</File>
			<File
				RelativePath=".\transip.h">
			</File>
			<File
				RelativePath=".\videoctl.h">
			</File>
			<File
				RelativePath=".\vtrans.h">
			</File>
			<File
				RelativePath=".\winctrl.h">
			</File>
			<File
				RelativePath=".\winutil.h">
			</File>
			<File
				RelativePath=".\wxdebug.h">
			</File>
			<File
				RelativePath=".\wxlist.h">
			</File>
			<File
				RelativePath=".\wxutil.h">
			</File>
		</Filter>
	</Files>
	<Globals>
	</Globals>
</VisualStudioProject>
