# Supplementary material for: Parallel encoding of sensory history and behavioral preference during Caenorhabditis elegans olfactory learning
Source: eLife. 2016 Jul 6;5:e14000. doi: 10.7554/eLife.14000 (PMC4935464; doi:10.7554/eLife.14000)
Supplement: Source code 2. — DOI: http://dx.doi.org/10.7554/eLife.14000.019 [file elife-14000-code2.zip › SourceCode_OptogeneticsSuite/image_processing/dxAvi/BaseClasses/cprop.cpp]

//------------------------------------------------------------------------------
// File: CProp.cpp
//
// Desc: DirectShow base classes - implements CBasePropertyPage class.
//
// Copyright (c) 1992-2002 Microsoft Corporation.  All rights reserved.
//------------------------------------------------------------------------------


#include <streams.h>

// Constructor for the base property page class. As described in the header
// file we must be initialised with dialog and title resource identifiers.
// The class supports IPropertyPage and overrides AddRef and Release calls
// to keep track of the reference counts. When the last count is released
// we call SetPageSite(NULL) and SetObjects(0,NULL) to release interfaces
// previously obtained by the property page when it had SetObjects called

CBasePropertyPage::CBasePropertyPage(TCHAR *pName,      // Debug only name
                                     LPUNKNOWN pUnk,    // COM Delegator
                                     int DialogId,      // Resource ID
                                     int TitleId) :     // To get tital
    CUnknown(pName,pUnk),
    m_DialogId(DialogId),
    m_TitleId(TitleId),
    m_hwnd(NULL),
    m_Dlg(NULL),
    m_pPageSite(NULL),
    m_bObjectSet(FALSE),
    m_bDirty(FALSE)
{
}

#ifdef UNICODE
CBasePropertyPage::CBasePropertyPage(CHAR *pName,      // Debug only name
                                     LPUNKNOWN pUnk,    // COM Delegator
                                     int DialogId,      // Resource ID
                                     int TitleId) :     // To get tital
    CUnknown(pName,pUnk),
    m_DialogId(DialogId),
    m_TitleId(TitleId),
    m_hwnd(NULL),
    m_Dlg(NULL),
    m_pPageSite(NULL),
    m_bObjectSet(FALSE),
    m_bDirty(FALSE)
{
}
#endif

// Increment our reference count

STDMETHODIMP_(ULONG) CBasePropertyPage::NonDelegatingAddRef()
{
    LONG lRef = InterlockedIncrement(&m_cRef);
    ASSERT(lRef > 0);
    return max(ULONG(m_cRef),1ul);
}


// Release a reference count and protect against reentrancy

STDMETHODIMP_(ULONG) CBasePropertyPage::NonDelegatingRelease()
{
    // If the reference count drops to zero delete ourselves

    if (InterlockedDecrement(&m_cRef) == 0) {
        m_cRef++;
        SetPageSite(NULL);
        SetObjects(0,NULL);
        delete this;
        return ULONG(0);
    } else {
        return max(ULONG(m_cRef),1ul);
    }
}


// Expose our IPropertyPage interface

STDMETHODIMP
CBasePropertyPage::NonDelegatingQueryInterface(REFIID riid,void **ppv)
{
    if (riid == IID_IPropertyPage) {
        return GetInterface((IPropertyPage *)this,ppv);
    } else {
        return CUnknown::NonDelegatingQueryInterface(riid,ppv);
    }
}


// Get the page info so that the page site can size itself

STDMETHODIMP CBasePropertyPage::GetPageInfo(LPPROPPAGEINFO pPageInfo)
{
    CheckPointer(pPageInfo,E_POINTER);
    WCHAR wszTitle[STR_MAX_LENGTH];
    WideStringFromResource(wszTitle,m_TitleId);

    // Allocate dynamic memory for the property page title

    LPOLESTR pszTitle;
    HRESULT hr = AMGetWideString(wszTitle, &pszTitle);
    if (FAILED(hr)) {
        NOTE("No caption memory");
        return hr;
    }

    pPageInfo->cb               = sizeof(PROPPAGEINFO);
    pPageInfo->pszTitle         = pszTitle;
    pPageInfo->pszDocString     = NULL;
    pPageInfo->pszHelpFile      = NULL;
    pPageInfo->dwHelpContext    = 0;

    // Set defaults in case GetDialogSize fails
    pPageInfo->size.cx          = 340;
    pPageInfo->size.cy          = 150;

    GetDialogSize(m_DialogId, DialogProc,0L,&pPageInfo->size);
    return NOERROR;
}


// Handles the messages for our property window

INT_PTR CALLBACK CBasePropertyPage::DialogProc(HWND hwnd,
                                            UINT uMsg,
                                            WPARAM wParam,
                                            LPARAM lParam)
{
    CBasePropertyPage *pPropertyPage;

    switch (uMsg) {

        case WM_INITDIALOG:

            SetWindowLongPtr(hwnd, DWLP_USER, lParam);

            // This pointer may be NULL when calculating size

            pPropertyPage = (CBasePropertyPage *) lParam;
            if (pPropertyPage == NULL) {
                return (LRESULT) 1;
            }
            pPropertyPage->m_Dlg = hwnd;
    }

    // This pointer may be NULL when calculating size

    pPropertyPage = (CBasePropertyPage *) GetWindowLongPtr(hwnd, DWLP_USER);
    if (pPropertyPage == NULL) {
        return (LRESULT) 1;
    }
    return pPropertyPage->OnReceiveMessage(hwnd,uMsg,wParam,lParam);
}


// Tells us the object that should be informed of the property changes

STDMETHODIMP CBasePropertyPage::SetObjects(ULONG cObjects,LPUNKNOWN *ppUnk)
{
    if (cObjects == 1) {

        if ((ppUnk == NULL) || (*ppUnk == NULL)) {
            return E_POINTER;
        }

        // Set a flag to say that we have set the Object
        m_bObjectSet = TRUE ;
        return OnConnect(*ppUnk);

    } else if (cObjects == 0) {

        // Set a flag to say that we have not set the Object for the page
        m_bObjectSet = FALSE ;
        return OnDisconnect();
    }

    DbgBreak("No support for more than one object");
    return E_UNEXPECTED;
}


// Create the window we will use to edit properties

STDMETHODIMP CBasePropertyPage::Activate(HWND hwndParent,
                                         LPCRECT pRect,
                                         BOOL fModal)
{
    CheckPointer(pRect,E_POINTER);

    // Return failure if SetObject has not been called.
    if (m_bObjectSet == FALSE) {
        return E_UNEXPECTED;
    }

    if (m_hwnd) {
        return E_UNEXPECTED;
    }

    m_hwnd = CreateDialogParam(g_hInst,
                               MAKEINTRESOURCE(m_DialogId),
                               hwndParent,
                               DialogProc,
                               (LPARAM) this);
    if (m_hwnd == NULL) {
        return E_OUTOFMEMORY;
    }

    OnActivate();
    Move(pRect);
    return Show(SW_SHOWNORMAL);
}


// Set the position of the property page

STDMETHODIMP CBasePropertyPage::Move(LPCRECT pRect)
{
    CheckPointer(pRect,E_POINTER);

    if (m_hwnd == NULL) {
        return E_UNEXPECTED;
    }

    MoveWindow(m_hwnd,              // Property page handle
               pRect->left,         // x coordinate
               pRect->top,          // y coordinate
               WIDTH(pRect),        // Overall window width
               HEIGHT(pRect),       // And likewise height
               TRUE);               // Should we repaint it

    return NOERROR;
}


// Display the property dialog

STDMETHODIMP CBasePropertyPage::Show(UINT nCmdShow)
{
   // Have we been activated yet

    if (m_hwnd == NULL) {
        return E_UNEXPECTED;
    }

    // Ignore wrong show flags

    if ((nCmdShow != SW_SHOW) && (nCmdShow != SW_SHOWNORMAL) && (nCmdShow != SW_HIDE)) {
        return E_INVALIDARG;
    }

    ShowWindow(m_hwnd,nCmdShow);
    InvalidateRect(m_hwnd,NULL,TRUE);
    return NOERROR;
}


// Destroy the property page dialog

STDMETHODIMP CBasePropertyPage::Deactivate(void)
{
    if (m_hwnd == NULL) {
        return E_UNEXPECTED;
    }

    // Remove WS_EX_CONTROLPARENT before DestroyWindow call

    DWORD dwStyle = GetWindowLong(m_hwnd, GWL_EXSTYLE);
    dwStyle = dwStyle & (~WS_EX_CONTROLPARENT);

    //  Set m_hwnd to be NULL temporarily so the message handler
    //  for WM_STYLECHANGING doesn't add the WS_EX_CONTROLPARENT
    //  style back in
    HWND hwnd = m_hwnd;
    m_hwnd = NULL;
    SetWindowLong(hwnd, GWL_EXSTYLE, dwStyle);
    m_hwnd = hwnd;

    OnDeactivate();

    // Destroy the dialog window

    DestroyWindow(m_hwnd);
    m_hwnd = NULL;
    return NOERROR;
}


// Tells the application property page site

STDMETHODIMP CBasePropertyPage::SetPageSite(LPPROPERTYPAGESITE pPageSite)
{
    if (pPageSite) {

        if (m_pPageSite) {
            return E_UNEXPECTED;
        }

        m_pPageSite = pPageSite;
        m_pPageSite->AddRef();

    } else {

        if (m_pPageSite == NULL) {
            return E_UNEXPECTED;
        }

        m_pPageSite->Release();
        m_pPageSite = NULL;
    }
    return NOERROR;
}


// Apply any changes so far made

STDMETHODIMP CBasePropertyPage::Apply()
{
    // In ActiveMovie 1.0 we used to check whether we had been activated or
    // not. This is too constrictive. Apply should be allowed as long as
    // SetObject was called to set an object. So we will no longer check to
    // see if we have been activated (ie., m_hWnd != NULL), but instead
    // make sure that m_bObjectSet is TRUE (ie., SetObject has been called).

    if (m_bObjectSet == FALSE) {
        return E_UNEXPECTED;
    }

    // Must have had a site set

    if (m_pPageSite == NULL) {
        return E_UNEXPECTED;
    }

    // Has anything changed

    if (m_bDirty == FALSE) {
        return NOERROR;
    }

    // Commit derived class changes

    HRESULT hr = OnApplyChanges();
    if (SUCCEEDED(hr)) {
        m_bDirty = FALSE;
    }
    return hr;
}


// Base class definition for message handling

INT_PTR CBasePropertyPage::OnReceiveMessage(HWND hwnd,UINT uMsg,WPARAM wParam,LPARAM lParam)
{
    // we would like the TAB key to move around the tab stops in our property
    // page, but for some reason OleCreatePropertyFrame clears the CONTROLPARENT
    // style behind our back, so we need to switch it back on now behind its
    // back.  Otherwise the tab key will be useless in every page.
    //

    CBasePropertyPage *pPropertyPage;
    {
        pPropertyPage = (CBasePropertyPage *) GetWindowLongPtr(hwnd, DWLP_USER);
        if (pPropertyPage->m_hwnd == NULL) {
            return 0;
        }
        switch (uMsg) {
          case WM_STYLECHANGING:
              if (wParam == GWL_EXSTYLE) {
                  LPSTYLESTRUCT lpss = (LPSTYLESTRUCT)lParam;
                  lpss->styleNew |= WS_EX_CONTROLPARENT;
                  return 0;
              }
        }
    }
		
    return DefWindowProc(hwnd,uMsg,wParam,lParam);
}
