# Supplementary material for: Parallel encoding of sensory history and behavioral preference during Caenorhabditis elegans olfactory learning
Source: eLife. 2016 Jul 6;5:e14000. doi: 10.7554/eLife.14000 (PMC4935464; doi:10.7554/eLife.14000)
Supplement: Source code 2. — DOI: http://dx.doi.org/10.7554/eLife.14000.019 [file elife-14000-code2.zip › SourceCode_OptogeneticsSuite/image_processing/dxAvi/BaseClasses/ddmm.h]

//------------------------------------------------------------------------------
// File: DDMM.h
//
// Desc: DirectShow base classes - efines routines for using DirectDraw 
//       on a multimonitor system.
//
// Copyright (c) 1995-2002 Microsoft Corporation.  All rights reserved.
//------------------------------------------------------------------------------


#ifdef __cplusplus
extern "C" {            /* Assume C declarations for C++ */
#endif  /* __cplusplus */

// DDRAW.H might not include these
#ifndef DDENUM_ATTACHEDSECONDARYDEVICES
#define DDENUM_ATTACHEDSECONDARYDEVICES     0x00000001L
#endif

typedef HRESULT (*PDRAWCREATE)(IID *,LPDIRECTDRAW *,LPUNKNOWN);
typedef HRESULT (*PDRAWENUM)(LPDDENUMCALLBACKA, LPVOID);

IDirectDraw * DirectDrawCreateFromDevice(LPSTR, PDRAWCREATE, PDRAWENUM);
IDirectDraw * DirectDrawCreateFromDeviceEx(LPSTR, PDRAWCREATE, LPDIRECTDRAWENUMERATEEXA);

#ifdef __cplusplus
}
#endif	/* __cplusplus */
