# Supplementary material for: Parallel encoding of sensory history and behavioral preference during Caenorhabditis elegans olfactory learning
Source: eLife. 2016 Jul 6;5:e14000. doi: 10.7554/eLife.14000 (PMC4935464; doi:10.7554/eLife.14000)
Supplement: Source code 2. — DOI: http://dx.doi.org/10.7554/eLife.14000.019 [file elife-14000-code2.zip › SourceCode_OptogeneticsSuite/image_processing/dxAvi/BaseClasses/dllsetup.h]

//------------------------------------------------------------------------------
// File: DllSetup.h
//
// Desc: DirectShow base classes.
//
// Copyright (c) 1992-2002 Microsoft Corporation.  All rights reserved.
//------------------------------------------------------------------------------


// To be self registering, OLE servers must
// export functions named DllRegisterServer
// and DllUnregisterServer.  To allow use of
// custom and default implementations the
// defaults are named AMovieDllRegisterServer
// and AMovieDllUnregisterServer.
//
// To the use the default implementation you
// must provide stub functions.
//
// i.e. STDAPI DllRegisterServer()
//      {
//        return AMovieDllRegisterServer();
//      }
//
//      STDAPI DllUnregisterServer()
//      {
//        return AMovieDllUnregisterServer();
//      }
//
//
// AMovieDllRegisterServer   calls IAMovieSetup.Register(), and
// AMovieDllUnregisterServer calls IAMovieSetup.Unregister().

STDAPI AMovieDllRegisterServer2( BOOL );
STDAPI AMovieDllRegisterServer();
STDAPI AMovieDllUnregisterServer();

// helper functions
STDAPI EliminateSubKey( HKEY, LPTSTR );


STDAPI
AMovieSetupRegisterFilter2( const AMOVIESETUP_FILTER * const psetupdata
                          , IFilterMapper2 *                 pIFM2
                          , BOOL                             bRegister  );
