# Supplementary material for: Parallel encoding of sensory history and behavioral preference during Caenorhabditis elegans olfactory learning
Source: eLife. 2016 Jul 6;5:e14000. doi: 10.7554/eLife.14000 (PMC4935464; doi:10.7554/eLife.14000)
Supplement: Source code 2. — DOI: http://dx.doi.org/10.7554/eLife.14000.019 [file elife-14000-code2.zip › SourceCode_OptogeneticsSuite/image_processing/dxAvi/BaseClasses/fourcc.h]

//------------------------------------------------------------------------------
// File: FourCC.h
//
// Desc: DirectShow base classes.
//
// Copyright (c) 1992-2002 Microsoft Corporation.  All rights reserved.
//------------------------------------------------------------------------------


// FOURCCMap
//
// provides a mapping between old-style multimedia format DWORDs
// and new-style GUIDs.
//
// A range of 4 billion GUIDs has been allocated to ensure that this
// mapping can be done straightforwardly one-to-one in both directions.
//
// January 95


#ifndef __FOURCC__
#define __FOURCC__


// Multimedia format types are marked with DWORDs built from four 8-bit
// chars and known as FOURCCs. New multimedia AM_MEDIA_TYPE definitions include
// a subtype GUID. In order to simplify the mapping, GUIDs in the range:
//    XXXXXXXX-0000-0010-8000-00AA00389B71
// are reserved for FOURCCs.

class FOURCCMap : public GUID
{

public:
    FOURCCMap();
    FOURCCMap(DWORD Fourcc);
    FOURCCMap(const GUID *);


    DWORD GetFOURCC(void);
    void SetFOURCC(DWORD fourcc);
    void SetFOURCC(const GUID *);

private:
    void InitGUID();
};

#define GUID_Data2      0
#define GUID_Data3     0x10
#define GUID_Data4_1   0xaa000080
#define GUID_Data4_2   0x719b3800

inline void
FOURCCMap::InitGUID() {
    Data2 = GUID_Data2;
    Data3 = GUID_Data3;
    ((DWORD *)Data4)[0] = GUID_Data4_1;
    ((DWORD *)Data4)[1] = GUID_Data4_2;
}

inline
FOURCCMap::FOURCCMap() {
    InitGUID();
    SetFOURCC( DWORD(0));
}

inline
FOURCCMap::FOURCCMap(DWORD fourcc)
{
    InitGUID();
    SetFOURCC(fourcc);
}

inline
FOURCCMap::FOURCCMap(const GUID * pGuid)
{
    InitGUID();
    SetFOURCC(pGuid);
}

inline void
FOURCCMap::SetFOURCC(const GUID * pGuid)
{
    FOURCCMap * p = (FOURCCMap*) pGuid;
    SetFOURCC(p->GetFOURCC());
}

inline void
FOURCCMap::SetFOURCC(DWORD fourcc)
{
    Data1 = fourcc;
}

inline DWORD
FOURCCMap::GetFOURCC(void)
{
    return Data1;
}

#endif /* __FOURCC__ */
