# Supplementary material for: Parallel encoding of sensory history and behavioral preference during Caenorhabditis elegans olfactory learning
Source: eLife. 2016 Jul 6;5:e14000. doi: 10.7554/eLife.14000 (PMC4935464; doi:10.7554/eLife.14000)
Supplement: Source code 2. — DOI: http://dx.doi.org/10.7554/eLife.14000.019 [file elife-14000-code2.zip › SourceCode_OptogeneticsSuite/image_processing/dxAvi/BaseClasses/reftime.h]

//------------------------------------------------------------------------------
// File: RefTime.h
//
// Desc: DirectShow base classes - defines CRefTime, a class that manages
//       reference times.
//
// Copyright (c) 1992-2002 Microsoft Corporation. All rights reserved.
//------------------------------------------------------------------------------


//
// CRefTime
//
// Manage reference times.
// Shares same data layout as REFERENCE_TIME, but adds some (nonvirtual)
// functions providing simple comparison, conversion and arithmetic.
//
// A reference time (at the moment) is a unit of seconds represented in
// 100ns units as is used in the Win32 FILETIME structure. BUT the time
// a REFERENCE_TIME represents is NOT the time elapsed since 1/1/1601 it
// will either be stream time or reference time depending upon context
//
// This class provides simple arithmetic operations on reference times
//
// keep non-virtual otherwise the data layout will not be the same as
// REFERENCE_TIME


// -----
// note that you are safe to cast a CRefTime* to a REFERENCE_TIME*, but
// you will need to do so explicitly
// -----


#ifndef __REFTIME__
#define __REFTIME__


const LONGLONG MILLISECONDS = (1000);            // 10 ^ 3
const LONGLONG NANOSECONDS = (1000000000);       // 10 ^ 9
const LONGLONG UNITS = (NANOSECONDS / 100);      // 10 ^ 7

/*  Unfortunately an inline function here generates a call to __allmul
    - even for constants!
*/
#define MILLISECONDS_TO_100NS_UNITS(lMs) \
    Int32x32To64((lMs), (UNITS / MILLISECONDS))

class CRefTime
{
public:

    // *MUST* be the only data member so that this class is exactly
    // equivalent to a REFERENCE_TIME.
    // Also, must be *no virtual functions*

    REFERENCE_TIME m_time;

    inline CRefTime()
    {
        // default to 0 time
        m_time = 0;
    };

    inline CRefTime(LONG msecs)
    {
        m_time = MILLISECONDS_TO_100NS_UNITS(msecs);
    };

    inline CRefTime(REFERENCE_TIME rt)
    {
        m_time = rt;
    };

    inline operator REFERENCE_TIME() const
    {
        return m_time;
    };

    inline CRefTime& operator=(const CRefTime& rt)
    {
        m_time = rt.m_time;
        return *this;
    };

    inline CRefTime& operator=(const LONGLONG ll)
    {
        m_time = ll;
        return *this;
    };

    inline CRefTime& operator+=(const CRefTime& rt)
    {
        return (*this = *this + rt);
    };

    inline CRefTime& operator-=(const CRefTime& rt)
    {
        return (*this = *this - rt);
    };

    inline LONG Millisecs(void)
    {
        return (LONG)(m_time / (UNITS / MILLISECONDS));
    };

    inline LONGLONG GetUnits(void)
    {
        return m_time;
    };
};

const LONGLONG TimeZero = 0;

#endif /* __REFTIME__ */
