# Supplementary material for: Parallel encoding of sensory history and behavioral preference during Caenorhabditis elegans olfactory learning
Source: eLife. 2016 Jul 6;5:e14000. doi: 10.7554/eLife.14000 (PMC4935464; doi:10.7554/eLife.14000)
Supplement: Source code 2. — DOI: http://dx.doi.org/10.7554/eLife.14000.019 [file elife-14000-code2.zip › SourceCode_OptogeneticsSuite/image_processing/dxAvi/BaseClasses/seekpt.cpp]

//------------------------------------------------------------------------------
// File: SeekPT.cpp
//
// Desc: DirectShow base classes.
//
// Copyright (c) 1992-2002 Microsoft Corporation.  All rights reserved.
//------------------------------------------------------------------------------


#include <streams.h>
#include "seekpt.h"

//==================================================================
// CreateInstance
// This goes in the factory template table to create new instances
// If there is already a mapper instance - return that, else make one
// and save it in a static variable so that forever after we can return that.
//==================================================================

CUnknown * CSeekingPassThru::CreateInstance(LPUNKNOWN pUnk, HRESULT *phr)
{
    return new CSeekingPassThru(NAME("Seeking PassThru"),pUnk, phr);
}


STDMETHODIMP CSeekingPassThru::NonDelegatingQueryInterface(REFIID riid, void ** ppv)
{
    if (riid == IID_ISeekingPassThru) {
        return GetInterface((ISeekingPassThru *) this, ppv);
    } else {
        if (m_pPosPassThru &&
            (riid == IID_IMediaSeeking ||
             riid == IID_IMediaPosition)) {
            return m_pPosPassThru->NonDelegatingQueryInterface(riid,ppv);
        } else {
            return CUnknown::NonDelegatingQueryInterface(riid, ppv);
        }
    }
}


CSeekingPassThru::CSeekingPassThru( TCHAR *pName, LPUNKNOWN pUnk, HRESULT *phr )
                            : CUnknown(pName, pUnk, phr),
                            m_pPosPassThru(NULL)
{
}


CSeekingPassThru::~CSeekingPassThru()
{
    delete m_pPosPassThru;
}

STDMETHODIMP CSeekingPassThru::Init(BOOL bRendererSeeking, IPin *pPin)
{
    HRESULT hr = NOERROR;
    if (m_pPosPassThru) {
        hr = E_FAIL;
    } else {
        m_pPosPassThru =
            bRendererSeeking ?
                new CRendererPosPassThru(
                    NAME("Render Seeking COM object"),
                    (IUnknown *)this,
                    &hr,
                    pPin) :
                new CPosPassThru(
                    NAME("Render Seeking COM object"),
                    (IUnknown *)this,
                    &hr,
                    pPin);
        if (!m_pPosPassThru) {
            hr = E_OUTOFMEMORY;
        } else {
            if (FAILED(hr)) {
                delete m_pPosPassThru;
                m_pPosPassThru = NULL;
            }
        }
    }
    return hr;
}
