# Supplementary material for: Parallel encoding of sensory history and behavioral preference during Caenorhabditis elegans olfactory learning
Source: eLife. 2016 Jul 6;5:e14000. doi: 10.7554/eLife.14000 (PMC4935464; doi:10.7554/eLife.14000)
Supplement: Source code 2. — DOI: http://dx.doi.org/10.7554/eLife.14000.019 [file elife-14000-code2.zip › SourceCode_OptogeneticsSuite/image_processing/dxAvi/BaseClasses/seekpt.h]

//------------------------------------------------------------------------------
// File: SeekPT.h
//
// Desc: DirectShow base classes.
//
// Copyright (c) 1992-2002 Microsoft Corporation.  All rights reserved.
//------------------------------------------------------------------------------


#ifndef __seekpt_h__
#define __seekpt_h__


class CSeekingPassThru : public ISeekingPassThru, public CUnknown
{
public:
    static CUnknown *CreateInstance(LPUNKNOWN pUnk, HRESULT *phr);
    CSeekingPassThru(TCHAR *pName, LPUNKNOWN pUnk, HRESULT *phr);
    ~CSeekingPassThru();

    DECLARE_IUNKNOWN;
    STDMETHODIMP NonDelegatingQueryInterface(REFIID riid, void ** ppv);

    STDMETHODIMP Init(BOOL bSupportRendering, IPin *pPin);

private:
    CPosPassThru              *m_pPosPassThru;
};

#endif
