# Supplementary material for: Parallel encoding of sensory history and behavioral preference during Caenorhabditis elegans olfactory learning
Source: eLife. 2016 Jul 6;5:e14000. doi: 10.7554/eLife.14000 (PMC4935464; doi:10.7554/eLife.14000)
Supplement: Source code 2. — DOI: http://dx.doi.org/10.7554/eLife.14000.019 [file elife-14000-code2.zip › SourceCode_OptogeneticsSuite/image_processing/dxAvi/BaseClasses/streams.h]

//------------------------------------------------------------------------------
// File: Streams.h
//
// Desc: DirectShow base classes - defines overall streams architecture.
//
// Copyright (c) 1992-2002 Microsoft Corporation.  All rights reserved.
//------------------------------------------------------------------------------


#ifndef __STREAMS__
#define __STREAMS__

#ifdef	_MSC_VER
// disable some level-4 warnings, use #pragma warning(enable:###) to re-enable
#pragma warning(disable:4100) // warning C4100: unreferenced formal parameter
#pragma warning(disable:4127) // warning C4127: conditional expression is constant
#pragma warning(disable:4189) // warning C4189: local variable is initialized but not referenced
#pragma warning(disable:4201) // warning C4201: nonstandard extension used : nameless struct/union
#pragma warning(disable:4511) // warning C4511: copy constructor could not be generated
#pragma warning(disable:4512) // warning C4512: assignment operator could not be generated
#pragma warning(disable:4514) // warning C4514: unreferenced inline function has been removed
#pragma warning(disable:4710) // warning C4710: 'function' not inlined

#if _MSC_VER>=1100
#define AM_NOVTABLE __declspec(novtable)
#else
#define AM_NOVTABLE
#endif
#endif	// MSC_VER

// Because of differences between Visual C++ and older Microsoft SDKs,
// you may have defined _DEBUG without defining DEBUG.  This logic
// ensures that both will be set if Visual C++ sets _DEBUG.
#ifdef _DEBUG
#ifndef DEBUG
#define DEBUG
#endif
#endif


#include <windows.h>
#include <windowsx.h>
#include <olectl.h>
#include <ddraw.h>

// Disable warning message for C4201 - use of nameless struct/union
// Otherwise, strmif.h will generate warnings for Win32 debug builds
#pragma warning( disable : 4201 )  

#include <mmsystem.h>

#ifndef NUMELMS
   #define NUMELMS(aa) (sizeof(aa)/sizeof((aa)[0]))
#endif

///////////////////////////////////////////////////////////////////////////
// The following definitions come from the Platform SDK and are required if
// the applicaiton is being compiled with the headers from Visual C++ 6.0.
///////////////////////////////////////////////////////////////////////////
#ifndef InterlockedExchangePointer
	#define InterlockedExchangePointer(Target, Value) \
   (PVOID)InterlockedExchange((PLONG)(Target), (LONG)(Value))
#endif

#ifndef _WAVEFORMATEXTENSIBLE_
#define _WAVEFORMATEXTENSIBLE_
typedef struct {
    WAVEFORMATEX    Format;
    union {
        WORD wValidBitsPerSample;       /* bits of precision  */
        WORD wSamplesPerBlock;          /* valid if wBitsPerSample==0 */
        WORD wReserved;                 /* If neither applies, set to zero. */
    } Samples;
    DWORD           dwChannelMask;      /* which channels are */
                                        /* present in stream  */
    GUID            SubFormat;
} WAVEFORMATEXTENSIBLE, *PWAVEFORMATEXTENSIBLE;
#endif // !_WAVEFORMATEXTENSIBLE_

#if !defined(WAVE_FORMAT_EXTENSIBLE)
#define  WAVE_FORMAT_EXTENSIBLE                 0xFFFE
#endif // !defined(WAVE_FORMAT_EXTENSIBLE)

#ifndef GetWindowLongPtr
  #define GetWindowLongPtrA   GetWindowLongA
  #define GetWindowLongPtrW   GetWindowLongW
  #ifdef UNICODE
    #define GetWindowLongPtr  GetWindowLongPtrW
  #else
    #define GetWindowLongPtr  GetWindowLongPtrA
  #endif // !UNICODE
#endif // !GetWindowLongPtr

#ifndef SetWindowLongPtr
  #define SetWindowLongPtrA   SetWindowLongA
  #define SetWindowLongPtrW   SetWindowLongW
  #ifdef UNICODE
    #define SetWindowLongPtr  SetWindowLongPtrW
  #else
    #define SetWindowLongPtr  SetWindowLongPtrA
  #endif // !UNICODE
#endif // !SetWindowLongPtr

#ifndef GWLP_WNDPROC
  #define GWLP_WNDPROC        (-4)
#endif
#ifndef GWLP_HINSTANCE
  #define GWLP_HINSTANCE      (-6)
#endif
#ifndef GWLP_HWNDPARENT
  #define GWLP_HWNDPARENT     (-8)
#endif
#ifndef GWLP_USERDATA
  #define GWLP_USERDATA       (-21)
#endif
#ifndef GWLP_ID
  #define GWLP_ID             (-12)
#endif
#ifndef DWLP_MSGRESULT
  #define DWLP_MSGRESULT  0
#endif
#ifndef DWLP_DLGPROC 
  #define DWLP_DLGPROC    DWLP_MSGRESULT + sizeof(LRESULT)
#endif
#ifndef DWLP_USER
  #define DWLP_USER       DWLP_DLGPROC + sizeof(DLGPROC)
#endif
///////////////////////////////////////////////////////////////////////////
// End Platform SDK definitions
///////////////////////////////////////////////////////////////////////////


#pragma warning(disable:4201) // warning C4201: nonstandard extension used : nameless struct/union
#include <strmif.h>     // Generated IDL header file for streams interfaces

#include <reftime.h>    // Helper class for REFERENCE_TIME management
#include <wxdebug.h>    // Debug support for logging and ASSERTs
#include <amvideo.h>    // ActiveMovie video interfaces and definitions
//include amaudio.h explicitly if you need it.  it requires the DirectX SDK.
//#include <amaudio.h>    // ActiveMovie audio interfaces and definitions
#include <wxutil.h>     // General helper classes for threads etc
#include <combase.h>    // Base COM classes to support IUnknown
#include <dllsetup.h>   // Filter registration support functions
#include <measure.h>    // Performance measurement
#include <comlite.h>    // Light weight com function prototypes

#include <cache.h>      // Simple cache container class
#include <wxlist.h>     // Non MFC generic list class
#include <msgthrd.h>	// CMsgThread
#include <mtype.h>      // Helper class for managing media types
#include <fourcc.h>     // conversions between FOURCCs and GUIDs
#include <control.h>    // generated from control.odl
#include <ctlutil.h>    // control interface utility classes
#include <evcode.h>     // event code definitions
#include <amfilter.h>   // Main streams architecture class hierachy
#include <transfrm.h>   // Generic transform filter
#include <transip.h>    // Generic transform-in-place filter
#include <uuids.h>      // declaration of type GUIDs and well-known clsids
#include <source.h>	// Generic source filter
#include <outputq.h>    // Output pin queueing
#include <errors.h>     // HRESULT status and error definitions
#include <renbase.h>    // Base class for writing ActiveX renderers
#include <winutil.h>    // Helps with filters that manage windows
#include <winctrl.h>    // Implements the IVideoWindow interface
#include <videoctl.h>   // Specifically video related classes
#include <refclock.h>	// Base clock class
#include <sysclock.h>	// System clock
#include <pstream.h>    // IPersistStream helper class
#include <vtrans.h>     // Video Transform Filter base class
#include <amextra.h>
#include <cprop.h>      // Base property page class
#include <strmctl.h>    // IAMStreamControl support
#include <edevdefs.h>   // External device control interface defines
#include <audevcod.h>   // audio filter device error event codes

#else
    #ifdef DEBUG
    #pragma message("STREAMS.H included TWICE")
    #endif
#endif // __STREAMS__
