# Supplementary material for: Parallel encoding of sensory history and behavioral preference during Caenorhabditis elegans olfactory learning
Source: eLife. 2016 Jul 6;5:e14000. doi: 10.7554/eLife.14000 (PMC4935464; doi:10.7554/eLife.14000)
Supplement: Source code 2. — DOI: http://dx.doi.org/10.7554/eLife.14000.019 [file elife-14000-code2.zip › SourceCode_OptogeneticsSuite/image_processing/dxAvi/BaseClasses/sysclock.h]

//------------------------------------------------------------------------------
// File: SysClock.h
//
// Desc: DirectShow base classes - defines a system clock implementation of
//       IReferenceClock.
//
// Copyright (c) 1992-2002 Microsoft Corporation.  All rights reserved.
//------------------------------------------------------------------------------


#ifndef __SYSTEMCLOCK__
#define __SYSTEMCLOCK__

//
// Base clock.  Uses timeGetTime ONLY
// Uses most of the code in the base reference clock.
// Provides GetTime
//

class CSystemClock : public CBaseReferenceClock, public IAMClockAdjust, public IPersist
{
public:
    // We must be able to create an instance of ourselves
    static CUnknown * WINAPI CreateInstance(LPUNKNOWN pUnk, HRESULT *phr);
    CSystemClock(TCHAR *pName, LPUNKNOWN pUnk, HRESULT *phr);

    DECLARE_IUNKNOWN

    STDMETHODIMP NonDelegatingQueryInterface(REFIID riid,void ** ppv);

    // Yield up our class id so that we can be persisted
    // Implement required Ipersist method
    STDMETHODIMP GetClassID(CLSID *pClsID);

    //  IAMClockAdjust methods
    STDMETHODIMP SetClockDelta(REFERENCE_TIME rtDelta);
}; //CSystemClock

#endif /* __SYSTEMCLOCK__ */
