# Supplementary material for: Parallel encoding of sensory history and behavioral preference during Caenorhabditis elegans olfactory learning
Source: eLife. 2016 Jul 6;5:e14000. doi: 10.7554/eLife.14000 (PMC4935464; doi:10.7554/eLife.14000)
Supplement: Source code 2. — DOI: http://dx.doi.org/10.7554/eLife.14000.019 [file elife-14000-code2.zip › SourceCode_OptogeneticsSuite/image_processing/dxAvi/BaseClasses/wxutil.h]

//------------------------------------------------------------------------------
// File: WXUtil.h
//
// Desc: DirectShow base classes - defines helper classes and functions for
//       building multimedia filters.
//
// Copyright (c) 1992-2002 Microsoft Corporation.  All rights reserved.
//------------------------------------------------------------------------------


#ifndef __WXUTIL__
#define __WXUTIL__

// eliminate spurious "statement has no effect" warnings.
#pragma warning(disable: 4705)

// wrapper for whatever critical section we have
class CCritSec {

    // make copy constructor and assignment operator inaccessible

    CCritSec(const CCritSec &refCritSec);
    CCritSec &operator=(const CCritSec &refCritSec);

    CRITICAL_SECTION m_CritSec;

#ifdef DEBUG
public:
    DWORD   m_currentOwner;
    DWORD   m_lockCount;
    BOOL    m_fTrace;        // Trace this one
public:
    CCritSec();
    ~CCritSec();
    void Lock();
    void Unlock();
#else

public:
    CCritSec() {
        InitializeCriticalSection(&m_CritSec);
    };

    ~CCritSec() {
        DeleteCriticalSection(&m_CritSec);
    };

    void Lock() {
        EnterCriticalSection(&m_CritSec);
    };

    void Unlock() {
        LeaveCriticalSection(&m_CritSec);
    };
#endif
};

//
// To make deadlocks easier to track it is useful to insert in the
// code an assertion that says whether we own a critical section or
// not.  We make the routines that do the checking globals to avoid
// having different numbers of member functions in the debug and
// retail class implementations of CCritSec.  In addition we provide
// a routine that allows usage of specific critical sections to be
// traced.  This is NOT on by default - there are far too many.
//

#ifdef DEBUG
    BOOL WINAPI CritCheckIn(CCritSec * pcCrit);
    BOOL WINAPI CritCheckIn(const CCritSec * pcCrit);
    BOOL WINAPI CritCheckOut(CCritSec * pcCrit);
    BOOL WINAPI CritCheckOut(const CCritSec * pcCrit);
    void WINAPI DbgLockTrace(CCritSec * pcCrit, BOOL fTrace);
#else
    #define CritCheckIn(x) TRUE
    #define CritCheckOut(x) TRUE
    #define DbgLockTrace(pc, fT)
#endif


// locks a critical section, and unlocks it automatically
// when the lock goes out of scope
class CAutoLock {

    // make copy constructor and assignment operator inaccessible

    CAutoLock(const CAutoLock &refAutoLock);
    CAutoLock &operator=(const CAutoLock &refAutoLock);

protected:
    CCritSec * m_pLock;

public:
    CAutoLock(CCritSec * plock)
    {
        m_pLock = plock;
        m_pLock->Lock();
    };

    ~CAutoLock() {
        m_pLock->Unlock();
    };
};


// wrapper for event objects
class CAMEvent
{

    // make copy constructor and assignment operator inaccessible

    CAMEvent(const CAMEvent &refEvent);
    CAMEvent &operator=(const CAMEvent &refEvent);

protected:
    HANDLE m_hEvent;
public:
    CAMEvent(BOOL fManualReset = FALSE);
    ~CAMEvent();

    // Cast to HANDLE - we don't support this as an lvalue
    operator HANDLE () const { return m_hEvent; };

    void Set() {EXECUTE_ASSERT(SetEvent(m_hEvent));};
    BOOL Wait(DWORD dwTimeout = INFINITE) {
	return (WaitForSingleObject(m_hEvent, dwTimeout) == WAIT_OBJECT_0);
    };
    void Reset() { ResetEvent(m_hEvent); };
    BOOL Check() { return Wait(0); };
};


// wrapper for event objects that do message processing
// This adds ONE method to the CAMEvent object to allow sent
// messages to be processed while waiting

class CAMMsgEvent : public CAMEvent
{

public:

    // Allow SEND messages to be processed while waiting
    BOOL WaitMsg(DWORD dwTimeout = INFINITE);
};

// old name supported for the time being
#define CTimeoutEvent CAMEvent

// support for a worker thread

// simple thread class supports creation of worker thread, synchronization
// and communication. Can be derived to simplify parameter passing
class AM_NOVTABLE CAMThread {

    // make copy constructor and assignment operator inaccessible

    CAMThread(const CAMThread &refThread);
    CAMThread &operator=(const CAMThread &refThread);

    CAMEvent m_EventSend;
    CAMEvent m_EventComplete;

    DWORD m_dwParam;
    DWORD m_dwReturnVal;

protected:
    HANDLE m_hThread;

    // thread will run this function on startup
    // must be supplied by derived class
    virtual DWORD ThreadProc() = 0;

public:
    CAMThread();
    virtual ~CAMThread();

    CCritSec m_AccessLock;	// locks access by client threads
    CCritSec m_WorkerLock;	// locks access to shared objects

    // thread initially runs this. param is actually 'this'. function
    // just gets this and calls ThreadProc
    static DWORD WINAPI InitialThreadProc(LPVOID pv);

    // start thread running  - error if already running
    BOOL Create();

    // signal the thread, and block for a response
    //
    DWORD CallWorker(DWORD);

    // accessor thread calls this when done with thread (having told thread
    // to exit)
    void Close() {
        HANDLE hThread = (HANDLE)InterlockedExchangePointer(&m_hThread, 0);
        if (hThread) {
            WaitForSingleObject(hThread, INFINITE);
            CloseHandle(hThread);
        }
    };

    // ThreadExists
    // Return TRUE if the thread exists. FALSE otherwise
    BOOL ThreadExists(void) const
    {
        if (m_hThread == 0) {
            return FALSE;
        } else {
            return TRUE;
        }
    }

    // wait for the next request
    DWORD GetRequest();

    // is there a request?
    BOOL CheckRequest(DWORD * pParam);

    // reply to the request
    void Reply(DWORD);

    // If you want to do WaitForMultipleObjects you'll need to include
    // this handle in your wait list or you won't be responsive
    HANDLE GetRequestHandle() const { return m_EventSend; };

    // Find out what the request was
    DWORD GetRequestParam() const { return m_dwParam; };

    // call CoInitializeEx (COINIT_DISABLE_OLE1DDE) if
    // available. S_FALSE means it's not available.
    static HRESULT CoInitializeHelper();
};


// CQueue
//
// Implements a simple Queue ADT.  The queue contains a finite number of
// objects, access to which is controlled by a semaphore.  The semaphore
// is created with an initial count (N).  Each time an object is added
// a call to WaitForSingleObject is made on the semaphore's handle.  When
// this function returns a slot has been reserved in the queue for the new
// object.  If no slots are available the function blocks until one becomes
// available.  Each time an object is removed from the queue ReleaseSemaphore
// is called on the semaphore's handle, thus freeing a slot in the queue.
// If no objects are present in the queue the function blocks until an
// object has been added.

#define DEFAULT_QUEUESIZE   2

template <class T> class CQueue {
private:
    HANDLE          hSemPut;        // Semaphore controlling queue "putting"
    HANDLE          hSemGet;        // Semaphore controlling queue "getting"
    CRITICAL_SECTION CritSect;      // Thread seriallization
    int             nMax;           // Max objects allowed in queue
    int             iNextPut;       // Array index of next "PutMsg"
    int             iNextGet;       // Array index of next "GetMsg"
    T              *QueueObjects;   // Array of objects (ptr's to void)

    void Initialize(int n) {
        iNextPut = iNextGet = 0;
        nMax = n;
        InitializeCriticalSection(&CritSect);
        hSemPut = CreateSemaphore(NULL, n, n, NULL);
        hSemGet = CreateSemaphore(NULL, 0, n, NULL);
        QueueObjects = new T[n];
    }


public:
    CQueue(int n) {
        Initialize(n);
    }

    CQueue() {
        Initialize(DEFAULT_QUEUESIZE);
    }

    ~CQueue() {
        delete [] QueueObjects;
        DeleteCriticalSection(&CritSect);
        CloseHandle(hSemPut);
        CloseHandle(hSemGet);
    }

    T GetQueueObject() {
        int iSlot;
        T Object;
        LONG lPrevious;

        // Wait for someone to put something on our queue, returns straight
        // away is there is already an object on the queue.
        //
        WaitForSingleObject(hSemGet, INFINITE);

        EnterCriticalSection(&CritSect);
        iSlot = iNextGet++ % nMax;
        Object = QueueObjects[iSlot];
        LeaveCriticalSection(&CritSect);

        // Release anyone waiting to put an object onto our queue as there
        // is now space available in the queue.
        //
        ReleaseSemaphore(hSemPut, 1L, &lPrevious);
        return Object;
    }

    void PutQueueObject(T Object) {
        int iSlot;
        LONG lPrevious;

        // Wait for someone to get something from our queue, returns straight
        // away is there is already an empty slot on the queue.
        //
        WaitForSingleObject(hSemPut, INFINITE);

        EnterCriticalSection(&CritSect);
        iSlot = iNextPut++ % nMax;
        QueueObjects[iSlot] = Object;
        LeaveCriticalSection(&CritSect);

        // Release anyone waiting to remove an object from our queue as there
        // is now an object available to be removed.
        //
        ReleaseSemaphore(hSemGet, 1L, &lPrevious);
    }
};

// miscellaneous string conversion functions
// NOTE: as we need to use the same binaries on Win95 as on NT this code should
// be compiled WITHOUT unicode being defined.  Otherwise we will not pick up
// these internal routines and the binary will not run on Win95.

int WINAPIV wsprintfWInternal(LPWSTR, LPCWSTR, ...);

LPWSTR
WINAPI
lstrcpyWInternal(
    LPWSTR lpString1,
    LPCWSTR lpString2
    );
LPWSTR
WINAPI
lstrcpynWInternal(
    LPWSTR lpString1,
    LPCWSTR lpString2,
    int     iMaxLength
    );
int
WINAPI
lstrcmpWInternal(
    LPCWSTR lpString1,
    LPCWSTR lpString2
    );
int
WINAPI
lstrcmpiWInternal(
    LPCWSTR lpString1,
    LPCWSTR lpString2
    );
int
WINAPI
lstrlenWInternal(
    LPCWSTR lpString
    );

#ifndef UNICODE
#define wsprintfW wsprintfWInternal
#define lstrcpyW lstrcpyWInternal
#define lstrcpynW lstrcpynWInternal
#define lstrcmpW lstrcmpWInternal
#define lstrcmpiW lstrcmpiWInternal
#define lstrlenW lstrlenWInternal
#endif

extern "C"
void * __stdcall memmoveInternal(void *, const void *, size_t);

inline void * __cdecl memchrInternal(const void *buf, int chr, size_t cnt)
{
#ifdef _X86_
    void *pRet = NULL;

    _asm {
        cld                 // make sure we get the direction right
        mov     ecx, cnt    // num of bytes to scan
        mov     edi, buf    // pointer byte stream
        mov     eax, chr    // byte to scan for
        repne   scasb       // look for the byte in the byte stream
        jnz     exit_memchr // Z flag set if byte found
        dec     edi         // scasb always increments edi even when it
                            // finds the required byte
        mov     pRet, edi
exit_memchr:
    }
    return pRet;

#else
    while ( cnt && (*(unsigned char *)buf != (unsigned char)chr) ) {
        buf = (unsigned char *)buf + 1;
        cnt--;
    }

    return(cnt ? (void *)buf : NULL);
#endif
}

void WINAPI IntToWstr(int i, LPWSTR wstr);

#define WstrToInt(sz) _wtoi(sz)
#define atoiW(sz) _wtoi(sz)
#define atoiA(sz) atoi(sz)

// These are available to help managing bitmap VIDEOINFOHEADER media structures

extern const DWORD bits555[3];
extern const DWORD bits565[3];
extern const DWORD bits888[3];

// These help convert between VIDEOINFOHEADER and BITMAPINFO structures

STDAPI_(const GUID) GetTrueColorType(const BITMAPINFOHEADER *pbmiHeader);
STDAPI_(const GUID) GetBitmapSubtype(const BITMAPINFOHEADER *pbmiHeader);
STDAPI_(WORD) GetBitCount(const GUID *pSubtype);

// strmbase.lib implements this for compatibility with people who
// managed to link to this directly.  we don't want to advertise it.
//
// STDAPI_(/* T */ CHAR *) GetSubtypeName(const GUID *pSubtype);

STDAPI_(CHAR *) GetSubtypeNameA(const GUID *pSubtype);
STDAPI_(WCHAR *) GetSubtypeNameW(const GUID *pSubtype);

#ifdef UNICODE
#define GetSubtypeName GetSubtypeNameW
#else
#define GetSubtypeName GetSubtypeNameA
#endif

STDAPI_(LONG) GetBitmapFormatSize(const BITMAPINFOHEADER *pHeader);
STDAPI_(DWORD) GetBitmapSize(const BITMAPINFOHEADER *pHeader);
STDAPI_(BOOL) ContainsPalette(const VIDEOINFOHEADER *pVideoInfo);
STDAPI_(const RGBQUAD *) GetBitmapPalette(const VIDEOINFOHEADER *pVideoInfo);


// Compares two interfaces and returns TRUE if they are on the same object
BOOL WINAPI IsEqualObject(IUnknown *pFirst, IUnknown *pSecond);

// This is for comparing pins
#define EqualPins(pPin1, pPin2) IsEqualObject(pPin1, pPin2)


// Arithmetic helper functions

// Compute (a * b + rnd) / c
LONGLONG WINAPI llMulDiv(LONGLONG a, LONGLONG b, LONGLONG c, LONGLONG rnd);
LONGLONG WINAPI Int64x32Div32(LONGLONG a, LONG b, LONG c, LONG rnd);


// Avoids us dyna-linking to SysAllocString to copy BSTR strings
STDAPI WriteBSTR(BSTR * pstrDest, LPCWSTR szSrc);
STDAPI FreeBSTR(BSTR* pstr);

// Return a wide string - allocating memory for it
// Returns:
//    S_OK          - no error
//    E_POINTER     - ppszReturn == NULL
//    E_OUTOFMEMORY - can't allocate memory for returned string
STDAPI AMGetWideString(LPCWSTR pszString, LPWSTR *ppszReturn);

// Special wait for objects owning windows
DWORD WINAPI WaitDispatchingMessages(
    HANDLE hObject,
    DWORD dwWait,
    HWND hwnd = NULL,
    UINT uMsg = 0,
    HANDLE hEvent = NULL);

// HRESULT_FROM_WIN32 converts ERROR_SUCCESS to a success code, but in
// our use of HRESULT_FROM_WIN32, it typically means a function failed
// to call SetLastError(), and we still want a failure code.
//
#define AmHresultFromWin32(x) (MAKE_HRESULT(SEVERITY_ERROR, FACILITY_WIN32, x))

// call GetLastError and return an HRESULT value that will fail the
// SUCCEEDED() macro.
HRESULT AmGetLastErrorToHResult(void);

// duplicate of ATL's CComPtr to avoid linker conflicts.

IUnknown* QzAtlComPtrAssign(IUnknown** pp, IUnknown* lp);

template <class T>
class QzCComPtr
{
public:
	typedef T _PtrClass;
	QzCComPtr() {p=NULL;}
	QzCComPtr(T* lp)
	{
		if ((p = lp) != NULL)
			p->AddRef();
	}
	QzCComPtr(const QzCComPtr<T>& lp)
	{
		if ((p = lp.p) != NULL)
			p->AddRef();
	}
	~QzCComPtr() {if (p) p->Release();}
	void Release() {if (p) p->Release(); p=NULL;}
	operator T*() {return (T*)p;}
	T& operator*() {ASSERT(p!=NULL); return *p; }
	//The assert on operator& usually indicates a bug.  If this is really
	//what is needed, however, take the address of the p member explicitly.
	T** operator&() { ASSERT(p==NULL); return &p; }
	T* operator->() { ASSERT(p!=NULL); return p; }
	T* operator=(T* lp){return (T*)QzAtlComPtrAssign((IUnknown**)&p, lp);}
	T* operator=(const QzCComPtr<T>& lp)
	{
		return (T*)QzAtlComPtrAssign((IUnknown**)&p, lp.p);
	}
#if _MSC_VER>1020
	bool operator!(){return (p == NULL);}
#else
	BOOL operator!(){return (p == NULL) ? TRUE : FALSE;}
#endif
	T* p;
};

MMRESULT CompatibleTimeSetEvent( UINT uDelay, UINT uResolution, LPTIMECALLBACK lpTimeProc, DWORD_PTR dwUser, UINT fuEvent );
bool TimeKillSynchronousFlagAvailable( void );

#endif /* __WXUTIL__ */
