# Supplementary material for: Parallel encoding of sensory history and behavioral preference during Caenorhabditis elegans olfactory learning
Source: eLife. 2016 Jul 6;5:e14000. doi: 10.7554/eLife.14000 (PMC4935464; doi:10.7554/eLife.14000)
Supplement: Source code 2. — DOI: http://dx.doi.org/10.7554/eLife.14000.019 [file elife-14000-code2.zip › SourceCode_OptogeneticsSuite/image_processing/dxAvi/dxAviCloseMex.cpp]

#include <mex.h>
#include "dxAviHelper.h"

void mexFunction( int nlhs, mxArray *plhs[],
                  int nrhs, const mxArray *prhs[]){
	dxAviHelper * avi_helper;
	avi_helper = (dxAviHelper*)mxGetPr(prhs[0]);
	delete avi_helper;
}
