# Supplementary material for: Parallel encoding of sensory history and behavioral preference during Caenorhabditis elegans olfactory learning
Source: eLife. 2016 Jul 6;5:e14000. doi: 10.7554/eLife.14000 (PMC4935464; doi:10.7554/eLife.14000)
Supplement: Source code 2. — DOI: http://dx.doi.org/10.7554/eLife.14000.019 [file elife-14000-code2.zip › SourceCode_OptogeneticsSuite/image_processing/dxAvi/dxAviOpen.m]

function [hdl, inf] = dxAviOpen(fname)

	[hdl, t] = dxAviOpenMex(fname);
	inf.Width = t(1);
	inf.Height = t(2);
	inf.NumFrames = t(3);
	inf.fps = t(4);
	inf.total_time_sec = t(5);
    
    return;
end
