# Supplementary material for: Parallel encoding of sensory history and behavioral preference during Caenorhabditis elegans olfactory learning
Source: eLife. 2016 Jul 6;5:e14000. doi: 10.7554/eLife.14000 (PMC4935464; doi:10.7554/eLife.14000)
Supplement: Source code 2. — DOI: http://dx.doi.org/10.7554/eLife.14000.019 [file elife-14000-code2.zip › SourceCode_OptogeneticsSuite/image_processing/dxAvi/enduranceTest.m]

[filename, pathname] = uigetfile({'*.avi','AVI file'; '*.*','Any file'},'Pick an AVI file');
for i=1:100;
	i
	[avi_hdl, avi_inf] = dxAviOpen([pathname,filename]);
	[pixmap, t] = dxAviReadMex(avi_hdl, 10);
	dxAviCloseMex(avi_hdl);
end
